# Supplementary material for: SNP Discovery and Development of a High-Density Genotyping Array for Sunflower
Source: PLoS One. 2012 Jan 4;7(1):e29814. doi: 10.1371/journal.pone.0029814 (PMC3251610; doi:10.1371/journal.pone.0029814)
Supplement: Dataset S2 — (XLS) [file pone.0029814.s006.xls]

## Sheet: 10640 SNPs
Dataset S2. Design information for the 10,640 targeted loci, including sequence name, SNP ID, Infinium design score, SNP position, target sequence (including SNP polymorphism in brackets), and summary of genotyping results.
Sequence ID	SNP Name	Infinium_DesignScore	SNP Position	Target sequence	Success?	Success+Polymorphism?	Success+Polymorphism+MAF>10%?
Ha2.0_ANN1312.gi:90441921:gb:DY903804.1:DY903804	SFW0001	1	526	GTTGAAGGGGACGTATAAGGAGAGTGGTTTGGTGAACAATCGGATTAAGTATTGGGCTAC[A/C]TTGNAGCTTCTAGAACATATGAAATCTGCAAAATTGGAACCAAAANCAGTCCTGAATGT	No	No	No
Ha2.0_ANN1312.gi:90441980:gb:DY903863.1:DY903863	SFW0002	1	416	AATTAACCCAGTGGTTGTATCCCCAACCGTTGCTGCTGTAGGACTTTCATTTTACAGTTA[T/C]GGTTTCCCACAAATGGGTGCATGTCTTGAAATCGGCATGGTCCAGATTCTATTGGTTAT	Yes	Yes	Yes
Ha2.0_ANN1312.gi:90442091:gb:DY903974.1:DY903974	SFW0003	0.834	388	CTCCTTCTGCCTCCACCGCAACCACTTCCCCCAACACTACCACTCCATCTCCGACGACAA[T/C]CTNCCNGCAGAACTCTTCCCACACTACACAACCATCGAGTACGAGCCAAGAAACGAAAT	Yes	Yes	Yes
Ha2.0_ANN1312.gi:90442329:gb:DY904212.1:DY904212	SFW0004	1	166	TCATTCTTCCTCTTCCATTTTCCTCTACACTAATTCTTCCATGGACTTGCACCTCCACCA[A/G]CCCCATCTCACCTTAGCCAAGAGCTCNCGCTATCGCTCTAACGAATG	Yes	Yes	Yes
Ha2.0_ANN1312.gi:90442402:gb:DY904285.1:DY904285	SFW0005	1	565	TGTTCTGTCTACTCTTGCTTTCACAGCNTTTGAACTCCCACCTAA[T/C]GGGGCTATTGGAACCCGAATTTTGGAGTTCCTTTTTCACTCAAGACCTGATTTG	Yes	Yes	Yes
Ha2.0_ANN1312.gi:90442405:gb:DY904288.1:DY904288	SFW0006	0.976	862	GTAAAAGGTTTTGGCAAGTTGGTCACTATGGGAACGGTGGTAGTTGGTGTTTTCATGGCG[A/G]CTTATGGACCATTTGCATATTATGGNCAG	Yes	Yes	Yes
Ha2.0_ANN1312.gi:90442412:gb:DY904295.1:DY904295	SFW0007	0.877	733	GCGGCGAATTGTAGTGTTTGTGAGGAGAGTGGTGGGCGGTGTGGGTATAATGCGACGGCT[T/G]TCGAGTTTCGTTGTTTTTGCGCCGACAGACCACGNAGANTCAGTTGCAATCCTGAAAAA	Yes	No	No
Ha2.0_ANN1312.gi:90442423:gb:DY904306.1:DY904306	SFW0008	1	754	ACCATATTATAANGATGAAGAATCAAAAAAGGAAGTTGTATTCCGGAGGCATATTGTTGA[T/C]CGTATGCCTGTTGATAGCTGGAATGACGTTTGGCAAAAGTTGCATCAACAAGTGGTGAA	Yes	Yes	Yes
Ha2.0_ANN1312.gi:90442767:gb:DY904650.1:DY904650	SFW0009	0.949	443	GGTTAATGCCAATCTGAAGTCCAGAGTTGCGGGTGAAACGGGCGAAATGGAAGAGCCACA[A/G]ACAGGGGAGGTTCAGATTCTGTTGAAGTCAGAGGAGGATCCTGTATCAATGAGATCTCT	Yes	Yes	Yes
Ha2.0_ANN1312.gi:90442908:gb:DY904791.1:DY904791	SFW0010	1	494	GGTTGTGAAGTTTTTGGCCCGAGCTGAGGAGGTTCTTGATGAGATTAATGAAATGGAGCT[T/C]AAGGAGAATTCGGAACCCTATAGGTGGGAGGATAAGAAGTATTGGAAGTCACTTCCTCA	Yes	Yes	Yes
Ha2.0_ANN1312.gi:90442989:gb:DY904872.1:DY904872	SFW0011	0.949	641	GTATTTTGGACAGGTGGAACGGAAGGGGCTGCTTCAGGCGGCTCAATTGGCTGGAGTGAA[T/C]GTGTTATCGCTTGTTAATGAGCATTCGGGTGCCGCGCTGCAGTATGGGATTGATAAGGA	Yes	Yes	Yes
Ha2.0_ANN1312.gi:90443155:gb:DY905038.1:DY905038	SFW0012	0.988	332	ACAATACGGCAAGGATATCTTTCAAAACGCTCCTCTAACTTGAGGGGGGACTGGAAAAGA[A/C]GGTTTTTTGTTCTCGATAGCAGAGGAATGTTGTACTACTATCGCAAACAAAGCAGCAAA	Yes	Yes	Yes
Ha2.0_ANN1312.gi:90443193:gb:DY905076.1:DY905076	SFW0013	0.988	158	AATGGAGATACAACATGATGTTTCGGATGAGCTTGAAATCAAAGTAAAGAAGTACCAGAG[A/G]GGTGAAGCTGCTGATTTGGAGTCTTTGAAAGATAAAAANTTGAAGGGTCAGCTTGCTAA	Yes	Yes	Yes
Ha2.0_ANN1312.gi:90443322:gb:DY905205.1:DY905205	SFW0014	0.976	266	CAGATCATACACCGCGANGTGAANACNAGTAATGTGATGCTGGATTCGAGTTTCAACGCG[A/C]GACTCGGTGATTTCGGGTTGGCTAGGTGGCTAGAACATGAACTCAAGTACCAAATCAAT	Yes	Yes	Yes
Ha2.0_ANN1312.gi:90443538:gb:DY905421.1:DY905421	SFW0015	0.965	263	CCAAGNGAGCTTACGGGTGCTGTGGATCTTATAAGCCACTATAAANTNTTGCCTCA[T/C]CTTTACTTCTTCTGCAAGAAATCACTTCCTTTGTCGATTTCAGATACACATTATCTTCA	No	No	No
Ha2.0_ANN1312.gi:90443581:gb:DY905464.1:DY905464	SFW0016	0.988	560	TTCTATCAAACCTGTAACGTTTGATACTATTTTTTCTTGGCAGGATCTTGCAAGATCTCA[A/G]TCTTGAGTTTGATGATATGAATACAGAGTATAAAGATTTGGAAGTAGCTATTGCAAATA	Yes	Yes	No
Ha2.0_ANN1312.gi:90443648:gb:DY905531.1:DY905531	SFW0017	1	640	CGACCAGTGCCCGATAGAAGTTTTGTAGGAGTTGTTAATCTAAACTCTATAGCTATTGAT[T/C]CAAGAAACCCTAATTTGTTTGCGATTGCTGGCTCAGACGAGTTTACTAGACTATACGAT	Yes	Yes	Yes
Ha2.0_ANN1312.gi:90443661:gb:DY905544.1:DY905544	SFW0018	1	551	TATTAACATCCTAAAACTTTCAGCCAATGAAAGATCGACAGATGGCGTAGGTAGTGGAAA[T/C]GGGTTTCTTGGTAGGGATATTCTTCCACAAGATGCAATGCAAGTGCAACTTCACCCGTT	Yes	Yes	Yes
Ha2.0_ANN1312.gi:90443782:gb:DY905665.1:DY905665	SFW0019	0.935	502	TGTGGAGATCTNGTGGGAAATGACGATGATGTTACTTTAGAAGATGCCGAGCATAAGCGG[A/G]CTTTGTCTGTTAACAATCAAAAAGTTTATGAAGAACTTGCAGCACAGAAGAAATTATTG	Yes	Yes	Yes
Ha2.0_ANN1312.gi:90443784:gb:DY905667.1:DY905667	SFW0020	1	183	AATCGAAAGGCCTTTGGCACCCAAGATTCTAAGAATCTATACTCCATATTGGTTGACAGT[T/C]GCGAGATGTCCGCCACTTGCATTTAGGCTTGTAGATATTTCCTCGAAAAAAACAAAATC	Yes	Yes	Yes
Ha2.0_ANN1312.gi:90443912:gb:DY905795.1:DY905795	SFW0021	0.949	693	CCAACAAAGGGGGTCTCGTGGCAGTCATGATCAAAGTCAAGATAGGACAGGTGGAGACCA[T/G]GATGAAGGTCAACCCGAGCATATTAGACGGGATATGTTGCGGTTNCGTGGGAGACAAGC	Yes	Yes	Yes
Ha2.0_ANN1312.gi:90444002:gb:DY905885.1:DY905885	SFW0022	1	176	TGAAGGAGACTTTGTTCGGTATATCAGTTCTCTTTTGCGAGATTCTGGTGACGATTT[T/C]TGGGGAACCGGAAGGTTCTTAGCGCATACTGAGAAGCAAATAGCATCACATAAAGATGG	Yes	Yes	Yes
Ha2.0_ANN1312.gi:90444054:gb:DY905937.1:DY905937	SFW0023	1	532	ATGTTCCTCCGCCTCGCCGTGTAGGTCAGTCCGGTGGTCTGGTGAGAAATCAAAGTCAAA[A/G]TCAACAGAAGTATAAAAAGGAAAAACGCGGGCCGTTAAGGGACGATAGTGATGCAGTTT	Yes	Yes	Yes
Ha2.0_ANN1312.gi:90444677:gb:DY906560.1:DY906560	SFW0024	1	66	TGTCTCTACAAGCTCGNTTACGAGGGAAAAAATCTACAAGGTGTAATAAAAGGTGCGGGC[A/G]TATTGTGTTCTTGCGAATCGTGTGAGAGTAAGCAAGTTATTGCACCCTCTCAGTTTGAA	Yes	Yes	No
Ha2.0_ANN1312.gi:90445045:gb:DY906928.1:DY906928	SFW0025	0.949	418	TGAGGATCATGAACCGTGGCAGAAACGGATACTTGACCCGGGTAGTGAAATNGTATTNCA[A/G]TGGAACCGCGTGTTCATCGTTTCGTGCTTGGTGGCGCTATTTATAGACCCGCTGTATTT	Yes	Yes	Yes
Ha2.0_ANN1312.gi:90445068:gb:DY906951.1:DY906951	SFW0026	0.988	30	CGGGGGCTTCCTAGGAGGAAGGTTTGCCCC[T/C]TTTTTTCTCTTTCCAATCGTTCAACGCCTAAAACTTTTGCTTGCAGGTAGAAAACAAAC	Yes	Yes	Yes
Ha2.0_ANN1312.gi:90445125:gb:DY907008.1:DY907008	SFW0027	0.976	541	GCAAGCGAGTACAACAAGTGTTGTACTCGATTGTGATGATGAGTANNTNGTTGTTAAANG[A/G]TTTGCCCTGATGTTGAACCGGTTTGAAAACCGGTTCCAGCCTGATCCGATTATGATCAG	No	No	No
Ha2.0_ANN1312.gi:90445356:gb:DY907239.1:DY907239	SFW0028	0.965	296	CTTTCTACAATTAGGGTTTTGGTTTTTGTTTANATCNNNGGATCTGGTTGAATTGATCTT[T/C]GATTTAAATTGTTGCGGAAATGAAAGACCAGATGAATCAACCGAATCAGTCACAGATGA	Yes	Yes	No
Ha2.0_ANN1312.gi:90445364:gb:DY907247.1:DY907247	SFW0029	1	600	ATATTCTACGAGCTTAGCCAACTGTGGGAGCAAATCATGTCCGTCGGATCAAAGACTTAG[T/C]CCTCAGACATGTGACTGTGCATATCCATATGAAGGCACAATGTACTTTAGAGCACCCTC	Yes	Yes	Yes
Ha2.0_ANN1312.gi:90445512:gb:DY907395.1:DY907395	SFW0030	1	544	TCATTATTTGAGGGCGAATTTGATGATGGGAGCTTCTGCTGGTGAGTTGTTGGATCTTGT[T/G]GCTCAAATGGAGGATTATAGGATTGAGGCGAATACGGCGTCGTTTAATTTGGTGCTTAA	Yes	Yes	Yes
Ha2.0_ANN1312.gi:90445964:gb:DY907847.1:DY907847	SFW0031	1	770	GGCAGCATGTGATCAGGCGAAAAGTTGAGTCAAAATCACAGTCAAAGTCAAAACACAACN[A/G]TGAAAAATCAGATCAAGGGAACGAAGGTGGAGATCAGAACGAGAAATTGAACCGAANAC	Yes	Yes	Yes
Ha2.0_ANN1312.gi:90446109:gb:DY907992.1:DY907992	SFW0032	0.949	386	GGAAATTTCTAGAATGAACAAAACGGGCCGGCCCGTGCTTGTTGGCACAACTAGTGTTGA[A/G]CAGAGTGATTTATTATCAACACAACTTCGTGAAGCTGGAATNCCTCATGAG	Yes	Yes	Yes
Ha2.0_ANN1312.gi:90446366:gb:DY908249.1:DY908249	SFW0033	1	732	CGTTAATCCTGATCCCGCTTTGAAGTTTTTTCAAGTGGTTAATAAGCTTAATATGACAAC[T/G]AGTGATTATATATGGTTAACGACCGATTGGCTTTGCACGACTTTATCGTCATTCACCCN	Yes	Yes	Yes
Ha2.0_ANN1312.gi:90446566:gb:DY908449.1:DY908449	SFW0034	1	475	ACCGCCGAAGTTTTTGGGTGTTGAGGTTCTGACCTTGAAAAAGATTGTGCCTTTAGGGTT[A/G]ATGTTTTTTTGTATTCTTTTTAATTACACAATTCTTAGGGATACNAAAGATGTGTTGGT	Yes	Yes	Yes
Ha2.0_ANN1312.gi:90446617:gb:DY908500.1:DY908500	SFW0035	0.988	109	GTTCTTCGTTAATGGAAGCCCACAAGTTGTAGCATCAATTCCCATTACTTACAGAACAAA[A/C]TCGTCTGCAATGGCGATGCAAACTTCTCACAC	Yes	Yes	Yes
Ha2.0_ANN1312.gi:90446777:gb:DY908660.1:DY908660	SFW0036	0.976	40	ATTAAGCGAGCCCTTTTCGAGCTCAATTGAAGCAGATCGT[A/C]TCTTCACCATCACCGATTCCTCAGATCAATCCACCGTCTTCTTCCGCATCTACTACTTC	Yes	Yes	Yes
Ha2.0_ANN1312.gi:90446997:gb:DY908880.1:DY908880	SFW0037	0.834	395	AGAGGACAATTACGAACAACAAGAAGACAATTACAACACCACCGACAGAAACNNNGAAGA[A/C]GAAGAAGACGAGTATTTACAATCTCCCGTAGCGGAGGCGGCGGAGGAGCGAGGCGGTTA	Yes	Yes	No
Ha2.0_ANN1312.gi:90447023:gb:DY908906.1:DY908906	SFW0038	1	766	TNCTGAGCCNGTTTCGGAAAGGGGGGAGTTGAGAAAGAGCAAATCTTCGGTTGTTCCGGT[T/G]AAGAATGAACCAGATTTGAATTTGGGAAAGGTGGAGGAGAAGAAAGTGGTTAACGGGTC	Yes	Yes	Yes
Ha2.0_ANN1312.gi:90447169:gb:DY909052.1:DY909052	SFW0039	0.965	502	ATTCCCATGTGGAATTGGGATCGATAGAGGGGAAGCCGATTATGGAGCCACAAGACGAGG[A/G]TCATTCCGGTTCAGTATCAACGAAAAGAAATATGTTTCCTGTTAAAGCAGTTGTTGAAT	Yes	Yes	Yes
Ha2.0_ANN1312.gi:90447343:gb:DY909226.1:DY909226	SFW0040	0.996	662	GGCAGCTTGGTTTACGAATCTGCCGGAGTGGACTACGTGGACGTTGCTTGTCGCGTTGGC[A/G]GTTTATGATTTGGTTGCGGTGTTGGCGCCTGGTGGTCCGCTTAAGATTTTGGTTGAGTT	Yes	Yes	Yes
Ha2.0_ANN1312.gi:90447699:gb:DY909582.1:DY909582	SFW0041	0.877	769	CAGGTACAGGTGGCGAACAAGGATTGGATAGAATTCTGCTGGGAGGACGCGGTTTCGGGC[T/C]GGCAATGGAATCACTTATCTCATACCTTGGATCTGAACANGGCANCACTTTNGCATTAG	Yes	Yes	Yes
Ha2.0_ANN1312.gi:90447921:gb:DY909804.1:DY909804	SFW0042	1	713	TGTTANCAACTCTCCAAAATCCGAAGAACATGACGCGGATATCGACAATCATATGATGAC[A/G]ATGAATATAAATGACGTATCTAGCCCCCCTACTATGGAAGAAATAGTATCATGTGACTC	Yes	Yes	Yes
Ha2.0_ANN1312.gi:90448162:gb:DY910045.1:DY910045	SFW0043	1	97	CTTCCATTCAGCAATCCGTCAACCCACAATTAAGCTACTTTCTATTCGAAC[A/G]TTCCAATATTCAAGTTTTCAAGAAATCTTGATTGTGTGGGTTGAGTACACGTATGTGCT	Yes	No	No
Ha2.0_ANN1312.gi:90448343:gb:DY910226.1:DY910226	SFW0044	0.949	150	ATTGTCGTATACATTCCAAACCACATCATAGTATACCGNGATGGCCGATATGAAAAACTC[A/G]TCGATTGTGATACCACTCCCGCGGGGATTGATCCTTCTTCCGGAGTTCAATCTAAAGAC	No	No	No
Ha2.0_ANN1312.gi:90448449:gb:DY910332.1:DY910332	SFW0045	0.996	91	TAACCCCCTCCCCGATCTCCGATCATCAGAATATCTTTCCGGCGGTCATCTACTCATCTT[T/C]CTTTTTAATTCCTTAATCCGTCACACANCCTCTANATATTGATCTATCTGTCNAATCCA	Yes	Yes	Yes
Ha2.0_ANN1312.gi:90448566:gb:DY910449.1:DY910449	SFW0046	0.976	774	CGGATTTGGCGGCGTGTAATGCGGCGTTGGAGGGTTGTTGTTGTGAACTTGAATCGGTTA[T/C]GGATGCGCAGAAGGTGCTTGAGACGATGTCTTTNTGTGGGGTGTNCGCCCCGACGAGAC	Yes	Yes	Yes
Ha2.0_ANN1312.gi:90448688:gb:DY910571.1:DY910571	SFW0047	0.8	781	TGATGCGATACATGGGTTGGAAAAGTCGTTGTCGGATCCGCAGTCGGATCTTTCGGGGTA[T/C]CTTAAGGTGTTGGATAACTTGCAGGAGGCGTTGCAGTTTTTGTCGGATAATTGTGGGAT	Yes	Yes	Yes
Ha2.0_ANN1312.gi:90448731:gb:DY910614.1:DY910614	SFW0048	1	535	GCTTCCGGCTGGCAATATTTGCCGGTCCGTGAGGGTTTTAAAAACGGGTATGATGTCAAA[T/C]CGGAGCTCCAAACCCGANGTNTTANGNTTAGGANCCGGTAATTATGGTCATGGTAGCAT	No	No	No
Ha2.0_ANN1312.gi:90448774:gb:DY910657.1:DY910657	SFW0049	1	62	TAATTTCCGAACACTCTACTCTACTCTAGTCAATAATTCCCATTTCCTTCTCAAAGTGGT[T/C]ATCTTCTTTGCCCCCTTTCTACCTCATCTGGGTTTGAGTGTACTTTAACCCCAAGTTAT	Yes	Yes	Yes
Ha2.0_ANN1312.gi:90448984:gb:DY910867.1:DY910867	SFW0050	1	681	ATTTACCGTTAACGTGTCGAAATACGGTTACTATAAGGACCTCTTTCAGGCTTTGGGTAC[T/C]GCATGTTGCTTAGAAAGTGACGAAACNTTGATTATTGCA	Yes	Yes	Yes
Ha2.0_ANN1312.gi:90449108:gb:DY910991.1:DY910991	SFW0051	0.988	463	TTGTGGAAGAAATCGACAAACGAAGCGATTTTCGCTGTTTATACGCCTTATATACTGTCA[T/C]TAGCATCTGGGAAGTTGGATTCTGGGTCTTTTCTTCATTGTATTTTTCAGGATCTTCGG	Yes	Yes	Yes
Ha2.0_ANN1312.gi:90449181:gb:DY911064.1:DY911064	SFW0052	1	317	CATAATGGACGGCAACAGAAGATACTCAAAGCAACACAATTTAGTCGACGGGGAAGGACA[T/C]AAGGTCGGATATTCATCGTTAATGTCGATGCTTAGATACTGCTACGAGCTAGGTGTGAA	No	No	No
Ha2.0_ANN1312.gi:90449312:gb:DY911195.1:DY911195	SFW0053	1	576	GTAGCACAACTGGTAGCAACACCANTGATTCTCACTGGTCCGGTGGTGATTCGCTCGAGA[A/C]CAAATCATCAGCTGTACAAACTCCTTCTCTTGAATACCCTTTGCTGTCTTCTTTNAGCT	Yes	Yes	Yes
Ha2.0_ANN1312.gi:90449315:gb:DY911198.1:DY911198	SFW0054	0.988	469	AACAGAGGTATATGAATATTCAAAGAT[A/G]CTTGGAAACTCTCAGTTCACCTTGCTTCCATTTCAACCTTATAAACTTGTTTATGCNCA	Yes	Yes	Yes
Ha2.0_ANN1312.gi:90449406:gb:DY911289.1:DY911289	SFW0055	1	155	TTAAATACACCTCACTCTACACTGACTTTAATCTCTCTCTCTCAATCTAAAAATGGCTGC[T/C]TGTTCTTCTCTCTCAACCAAACTCCGGTTTGATTCCTCCACCAATCCCAGAATTCAGCC	Yes	Yes	Yes
Ha2.0_ANN1312.gi:90449526:gb:DY911409.1:DY911409	SFW0056	1	705	CTCGTTACTCATTTGTTGTATGGCGTCGTTCAGCATGAAGGGCTCATCGCGGTTCAATTC[A/G]ATTGCCACAATACTCTACCTGACTCTCATGGTTTTCATGATTGTGGCAGGGGTTACAAA	Yes	Yes	Yes
Ha2.0_ANN1312.gi:90449563:gb:DY911446.1:DY911446	SFW0057	1	603	CAANGANTTTTCGGGTGACATTTCTACCCCTCTTTCTCCTCAGTTAAGCATTTTAGACCT[T/C]TCGTTCAACTCGTTTTCCGGAAACATCCCTCGAACGCTAAACAGCTTGACGCGTTTAAC	Yes	Yes	Yes
Ha2.0_ANN1312.gi:90449649:gb:DY911532.1:DY911532	SFW0058	1	652	GTTTTCCGCCGAAGGTTATTCTGTTGAAGAGAATGAAGGGTGTTTGACCCTAGGATGGCA[T/C]AGTCGGCCCCTTATTGCCGCGTCAGCTTGGCAAGCGATACCAAAACCGAGCGTGGTAAC	Yes	Yes	Yes
Ha2.0_ANN1312.gi:90449681:gb:DY911564.1:DY911564	SFW0059	1	817	CGGTTGACCGGTAATATTGTGAGGCAAAGGCAGAGGAATCAGGTTATGTCAGGGTTGGAG[A/G]AAATGGCGGATGAAGCTT	Yes	Yes	Yes
Ha2.0_ANN1312.gi:90449727:gb:DY911610.1:DY911610	SFW0060	1	716	TGGGGATTCAGAAAGCGGTGATTGAGGTCATGGATGCTTGTTTAAAGGAGATGAGGAAGA[T/C]TAACAAGGTTGACGTGGAAGATTTAACCGTGGAGAATGGATTGTTCAAATCGTTTGATG	Yes	Yes	Yes
Ha2.0_ANN1312.gi:90449895:gb:DY911778.1:DY911778	SFW0061	1	350	CAGTTACCTGCCAAGAGCTTTGTAGGTCCCATACCATACAACACAATTGGAAGGTTAACT[A/G]GCCTTCGCAGCCTATCCCTTCGTGTTAACAAATTCAGCGGTGAACTCCCTCCTGATTTC	Yes	Yes	Yes
Ha2.0_ANN1312.gi:90449930:gb:DY911813.1:DY911813	SFW0062	1	697	CACCTTCTACGACAAGTTGTTCCTACCCTTATCATCTCTCCCTCCACCGCGGTCCTTTTC[A/G]CCTATCAATCCCCTCATCAGCCGAATATACTACATGGAAGCCAAAGATATCAGTCTCCT	Yes	Yes	Yes
Ha2.0_ANN1312.gi:90449942:gb:DY911825.1:DY911825	SFW0063	1	361	GAAAAATGGGCTTGAACTGGTGAAATCGGTTGCAGATAAACATCTTGGTCTTTTGAGGCC[A/G]TCATCTCGCTTATTTTCAATGTTTAAAGGGTATACATCGAAAAACAATGATCGTGAAAA	Yes	Yes	Yes
Ha2.0_ANN1312.gi:90450035:gb:DY911918.1:DY911918	SFW0064	0.877	782	CCCGTTAGGCCCGTTACTTGGCCCGTCACCCGAGAGCTCCCCGTTACAAGATTCGGAAAA[A/G]GAGTGCGTTTGGGACGCTTCTTTACCTCCTAGCCCGCATAGTAGCATTGATAGTACCGG	Yes	Yes	Yes
Ha2.0_ANN1312.gi:90450068:gb:DY911951.1:DY911951	SFW0065	0.965	210	TGAGCAAGCTATAATGGAAAGGGTTCGTGGAAATCCTCTTTTCAGTTTCTTGTTTGAACT[T/C]GGNTCTAAGGAGCATACNTACTATGTTTGGAGGCTGTATTCTTTTGCTC	Yes	Yes	Yes
Ha2.0_ANN1312.gi:90450101:gb:DY911984.1:DY911984	SFW0066	1	627	TAGTTCTACAGATGTATCNATACCNCATCTTATTCATAACGTTAGAGAAATCATTCACCC[T/G]TGTAACCCTAGTTTGGCCACGTTACTTGAATACAGGCTTCGTTCGTTAACAGATCCGCC	No	No	No
Ha2.0_ANN1312.gi:90450144:gb:DY912027.1:DY912027	SFW0067	0.988	657	GATATATGACGGGTTGGGAATTTTACTAAGTATTTTGTTAGTTGTCACAGTTACNGCTGT[A/G]AGCGACTACAAACAATCGTTGCAATTTCGAGATCTCGACAAAGAGAAAAAGAAGATTTC	Yes	Yes	Yes
Ha2.0_ANN1312.gi:90450247:gb:DY912130.1:DY912130	SFW0068	0.976	461	ACGCCGATCACCTGGCTCGTTCATCGACTCAGCGGTTAACGATTTGACTCGGATTCAAAC[T/C]CTTCACAAACGGATCCTAGAAAAAAAGACTCGCAACTCGCTAAAAAACCNCGAAGAAAA	Yes	Yes	Yes
Ha2.0_ANN1312.gi:90450444:gb:DY912327.1:DY912327	SFW0069	1	645	TGGAACCACAAGATGGAAAAAGATCAGTTTGGAGTATGGACTATCAAGATTCCCGATGTC[A/G]ATGGCAGTTCGGTAATTCCTCACAATTCAAGGGTTAAGTTCCGATTCAAGCANAGCAAT	Yes	Yes	Yes
Ha2.0_ANN1312.gi:90450518:gb:DY912401.1:DY912401	SFW0070	1	610	ATTAGGGTTCAGTTCGTCTGTTTTGGTGCATGATACCAACTGTGCAAGCTTCAACTTTAC[T/C]GATGATCCTGGTGTCTAACAACTTCAACTGTAATTTTTCCNAGGATATTCTTGTATTGT	Yes	Yes	Yes
Ha2.0_ANN1312.gi:90450614:gb:DY912497.1:DY912497	SFW0071	0.949	495	AGGAGCTGCACAAGGGCTTGTTATTTCTGATCCTTTCAGGTGCTGTGGGTCCGGGAAGCT[A/G]AAAACGACAGCTGTACCAAGCATTACAGTTGTANCTTCACTGCCATTATTAGTTTCACA	No	No	No
Ha2.0_ANN1312.gi:90450659:gb:DY912542.1:DY912542	SFW0072	0.965	479	TAGTACCACCGGGATTCACGAAGTTAACGAACATTTGCAAAGTATTATTTTCAAGGAAGC[A/G]GGAANGATAACTAATGTTTTCTGCAAACAATATGCNCGAGCCAGTGAAGGTACTAAAAC	Yes	Yes	Yes
Ha2.0_ANN1312.gi:90450748:gb:DY912631.1:DY912631	SFW0073	0.988	622	AAAATTAGGGACAGTTTCNGCTGTNGTTACTGCTGCAAATTCAACTGCTCTNGAATCTTC[T/C]AAAGAAATTGAAGCAGCAATGCAGATTTCAAGGAGGAATGCTTTAGGTTCAGTGNTGAA	Yes	Yes	Yes
Ha2.0_ANN1312.gi:90450958:gb:DY912841.1:DY912841	SFW0074	0.965	448	TGATGCAAAAGCATACATCATAACAAGTAAG[T/C]TAGATCCTGCCGTCTACAGAAAACACATTGAAGATAGTAAAAAATCGCATTTAACTGGA	Yes	Yes	Yes
Ha2.0_ANN1312.gi:90451110:gb:DY912993.1:DY912993	SFW0075	1	677	AGAAAGAAGCAGAAGCGATGGGAATTGCTTTAGAAGAAGCCGAAAGTAAACTCAAAGTTG[T/C]GTTAATGGAAGCCGAAGAAGCGAAAAAAGCCGAATCAAAAGCTCTNGAGGATATAAAAA	No	No	No
Ha2.0_ANN1312.gi:90451185:gb:DY913068.1:DY913068	SFW0076	1	681	TCTTCGCGGTTTCCCAGCTCAAATCGCATCAATCCCNCTTTTATCGTCACCCGAAGCCAC[A/G]CCAGACGCTCACAACATCGCCTCAAGTTTCTATCTCGAAAAGTCAGATTTAAAAGCGTT	Yes	Yes	Yes
Ha2.0_ANN1312.gi:90451311:gb:DY913194.1:DY913194	SFW0077	1	740	GTTGAAGGAGAAGGATGAGAATGTGGAAGAGTTGGTGACTTCGAGTCGGAAGAAGTTGGA[A/G]TTGAAGGAGAAGGATGAGAATGTGGAAGAGTTGGTGACTTCGAGTCGGAAGAAGTTGGA	Yes	Yes	Yes
Ha2.0_ANN1312.gi:90451315:gb:DY913198.1:DY913198	SFW0078	1	665	TCCAATGGAGATTCCTGTTATTGATATTAGCCTCTTAACCTTATCTCATTTGGAGCTTGA[T/C]AGGCTTAAAACAGCTATTACCACTTGGGGCTGCTTTCAGGCAATTAACCATGGAATGGA	Yes	Yes	Yes
Ha2.0_ANN1312.gi:90451564:gb:DY913447.1:DY913447	SFW0079	1	761	GAATGTGAAGATGAAGGGNGGGAAGATAGGTGAGGGGGTGCCGATAATATTGGTGCCGAG[T/C]GCGTCGCAGACGTTGATAACGATATATAACGTGAAGGAGTTTTTGGAGGATGGGGTGTT	Yes	Yes	Yes
Ha2.0_ANN1312.gi:90451840:gb:DY913723.1:DY913723	SFW0080	0.976	250	CTCCACCGTCGTCCGCCAAACGCCTTCGTTATTCCTCACATTTCCTCACCGGAATCCTAA[T/C]AACCGAGACGAAAATTTACCTAAAAAACTCTTCAATTACTTATCTCAATCATTCTTCCG	Yes	No	No
Ha2.0_ANN1312.gi:90451924:gb:DY913807.1:DY913807	SFW0081	1	717	GCTTAAGGATCTTATTAATTTGGAGCTGTCTACCAATAACATCAGCGGAGAGATTCCAAG[T/C]GAAATCTCCAAGCTGGTGAAGCTATGGCAGCTTGAGCTTTTCNANCAACAATCTTAGAG	Yes	Yes	Yes
Ha2.0_ANN1312.gi:90452263:gb:DY914146.1:DY914146	SFW0082	0.949	131	CCTCCTCATCAACTGCGGCGCTACCACCGAAACCANCATCTCCGGCCGCCTATGGCTCCC[A/G]GACACCGACTTCATCACCACCGGCACCCGTATCAACTTCACACAAAACGTCCTACATCC	Yes	Yes	Yes
Ha2.0_ANN1312.gi:90452422:gb:DY914305.1:DY914305	SFW0083	1	526	GACTTCATGTTGTTCAAAAGCACCTACAAGAGGTGGTGGAATGATCAAAGGATGTGGCTA[A/G]TAAGGGGACTCTCACCATACTCATTTGGTCTTGTGGAGTACATAATAAAACATTTAGGG	Yes	Yes	Yes
Ha2.0_ANN1312.gi:90452455:gb:DY914338.1:DY914338	SFW0084	0.996	383	GGTTGTCTCAGACAGATGGCTTGGGTCNTTGTCAGTTTTACCTGTTTCATTCCGCCACTT[A/G]ATTCTACCCGAAAAGTACCCACCACCAACCGAATTGCTTGATTTGCAGCCGCTTCCTGT	Yes	Yes	Yes
Ha2.0_ANN1312.gi:90452788:gb:DY914667.1:DY914667	SFW0085	0.949	317	TGGGTCCCGTGCACCGCGAACCTTACAATTGGAAAAAGCTCTTTCGGCTCACTCGGGTAC[A/G]ATCACGTGTCTTCATATTTGTCAGCCGTACATGGTCATTATNAGCGGTTCAGATGACTG	Yes	Yes	Yes
Ha2.0_ANN1312.gi:90452826:gb:DY914705.1:DY914705	SFW0086	0.949	706	GATCCAGAGTGTAGCTTCGGCAAGGGAAACAAGAGTAAACAAGAAAGGACGCAGGGGAGG[T/C]GAGCATTTGCCTCTCAGTA	Yes	Yes	Yes
Ha2.0_ANN1312.gi:90452841:gb:DY914720.1:DY914720	SFW0087	1	425	CGGATTTCAGCCNAGGGATTGTAAGGTGAAGTATAGTTTAGGTTGTGGATGTGAGACTAC[A/G]GTTGAGCCGAGTTATGATTTTGGGGATAATTCGTGGGATTTGGCTGTGTCGAGGAGGCT	Yes	Yes	Yes
Ha2.0_ANN1312.gi:90453279:gb:DY915158.1:DY915158	SFW0088	0.996	316	TTGGAAAATCACCAAGCTCTAAAGCTCGCCCCTTTTGATTTCGTTCGCACCCAAATCCAT[A/G]CTCTTCAAAATCTTGGAATCAACGGCCCCCTGCTATCCAGGCTCATTCAGAAGAGGCCC	Yes	Yes	Yes
Ha2.0_ANN1312.gi:90453427:gb:DY915306.1:DY915306	SFW0089	1	422	TCTCTGCAACTTTGTAGCATTTACCATCACTAAGAAGCCCTGTTTCTTGTATCTTGCGGT[T/C]GCTTTTGCGCTCACCCTTGGAGCGTATTTGGGCATTCACCGATCCAAGATGAGAAAGAA	Yes	No	No
Ha2.0_ANN1312.gi:90453610:gb:DY915489.1:DY915489	SFW0090	0.996	450	ACAAAGGTGAAACCTGATGGTGGTGTTGTGGGTCAAGAAACTGATGAATNGAAANTCGTA[T/C]CGAGTCGGAAGATTGGTGTTAAGGAAAGGGAAAATGGTGCAGCCATCAAGATTCAAACG	Yes	Yes	Yes
Ha2.0_ANN1312.gi:90453872:gb:DY915751.1:DY915751	SFW0091	1	402	CTTGANAAAAAGGCAATCGTCACTCTCTGCTCACCGCCGTGTTATCAAATGTGCCCTAAC[A/G]TCATTGATCTACACTCCAATTTGGCTGTTGGTGAAGGGGTATCATTGCCAGATCTTTGT	Yes	Yes	Yes
Ha2.0_ANN1312.gi:90453875:gb:DY915754.1:DY915754	SFW0092	1	196	TTCACAAATCATTAGGGGTGCTTAGACATATTAGTGGTGAGTTATTTGATGCCCAAATGG[A/G]GGATGTAACTACTTGGATTAGTAGTGCAATTACTGATGAAGACACTTGTTTAGATGGGT	Yes	Yes	Yes
Ha2.0_ANN1312.gi:90454054:gb:DY915933.1:DY915933	SFW0093	0.988	446	AATAAAGAGTTGGTTCAATGATCCATCAGATTGTGCATTAATTACCTTACTACCCTTCCT[T/G]GAGACACTAGCAGATGCAGAAGANGTCCGTCCACTAATCGCCAAAAGATTCGGTAACAA	Yes	Yes	Yes
Ha2.0_ANN1312.gi:90454514:gb:DY916393.1:DY916393	SFW0094	0.787	746	CTACGGTGGTGGGCGTGGTGATTTTTCAGGTCGAGGAAGAGGTCCAGGTGGACATGGCGG[A/C]GANTCTTATCACCAAGGAAGAGGAAGAGGCGGCGGCGGCAGAAGAGGCGGCTCCACCCA	Yes	No	No
Ha2.0_ANN1312.gi:90454523:gb:DY916402.1:DY916402	SFW0095	0.787	735	TTCGGTTTCGGATCCTGGGTCGCCCGCTCCACGGATGTCTCCGTATTGCTCGACTTCATC[A/G]TCATTGGGCCCCACGGTAACTGCCCCGGTCCCGAACCTCCGACCCGTTAAAACTAAACT	Yes	Yes	Yes
Ha2.0_ANN1312.gi:90454531:gb:DY916410.1:DY916410	SFW0096	0.935	71	ANCANGGAGTAACACAACAACAACAACAGACCAAACCAAACTCCTTCCAAAAAGAATAAT[A/C]CTGGTCNCGCCATGGGGAAAGTGAAGGTAACATCGATGGTTCTGCTTATTCCACCACCC	No	No	No
Ha2.0_ANN1312.gi:90454789:gb:DY916668.1:DY916668	SFW0097	1	349	TTCACAAATTCGAAAACGTNNNNNNGNNNNNNNCCTTTTAAATAGGTTGGGTGAATCGAA[T/C]GTGGAAGGAATTACAGGGGAGATGTCTTCAATTTTCCAGTCTATTAGCCGCAGTGATGG	Yes	Yes	Yes
Ha2.0_ANN1312.gi:90454864:gb:DY916743.1:DY916743	SFW0098	1	254	AAATTAGGTGCATATGTGATGGTTGTTGGAGGATGTGTTATCCGTGATGATGATCTCCCT[T/C]TGATAAAGGTTCATAAAATTGTCGATCTGTCTGCGTTTCCCCATCGAGAGGCGATGTGG	Yes	Yes	Yes
Ha2.0_ANN1312.gi:90455142:gb:DY917021.1:DY917021	SFW0099	0.988	314	TTTAAGGAAGCATGTTCGGGCCGATCACCCTTCAGCNCGCCCTCGAGAAGTTGACCCGTC[A/G]CTTGCAAAGAAATGGAAGAAGCTTGAAAACGATAGGGAGTTAAACGATGTGATGAGCAC	Yes	Yes	Yes
Ha2.0_ANN1312.gi:90455280:gb:DY917159.1:DY917159	SFW0100	1	357	CTGGCCCCTGTGATACCTAGAGCTCCTAGATCCTTGCGGAGGAGGATTCTACGTAACAAA[T/G]CATCCGAAGATGGTGGAATTTGTGCTTTTGAGTTGTTAGCAGATGTAGCCGACAAGCTA	No	No	No
Ha2.0_ANN1312.gi:90455292:gb:DY917171.1:DY917171	SFW0101	1	465	AATCGAGCGCGAGGAAGAATGTGGGATTTGCTTAGAATTGAGTACCAAGGTTGTCTTGCC[T/C]GATTGCAACCATTCTTTGTGTATGAAGTGCTACACAAATTG	Yes	Yes	Yes
Ha2.0_ANN1312.gi:90456906:gb:DY918785.1:DY918785	SFW0102	1	94	GGCAGAAGAGCCAGGGCTAAAAGGATTAAACCTTCTACTGTTGCTCAAGATTCTCCTTAA[T/C]GATCTCATAATTGGAGTTCTCTCATCTTCTTCTTCCCCACTACCCAGCTGCCTTGGTAT	Yes	Yes	Yes
Ha2.0_ANN1312.gi:90456957:gb:DY918836.1:DY918836	SFW0103	0.976	171	AGATGGAGTTTCTGTGGATATGCCGTCTTGCAACTGTTTTCCAGTACCTAAAGGAGGGCC[A/G]TCATCAGCGTTTCATCAAAAGAAACAAATACGAATGGATACTATTAGTTTCAACAATAA	Yes	Yes	Yes
Ha2.0_ANN1312.gi:90456990:gb:DY918869.1:DY918869	SFW0104	1	666	AATTGGTGGACTTCACTACATCTATAAAAGCAGGTCTGTTGCAAGGTTGGCAATGAACAA[A/G]ACAACTGCTGCTCTTGAGGATGCNNTAGNANANGCNTCTACTNTTGCTCCAAAATATCC	Yes	Yes	Yes
Ha2.0_ANN1312.gi:90457123:gb:DY919002.1:DY919002	SFW0105	1	388	CAAATCAGAGNCCATCGAATACTCTCCACCGTCCAAGCGACTCAAAACCCTAAGCNCAGA[T/C]TCCCCATCAGCGTCCTCAAAGGGCAAATCAAAGATTGAAAACGAAGACGATGATGAGGA	No	No	No
Ha2.0_ANN1312.gi:90457158:gb:DY919037.1:DY919037	SFW0106	1	840	TGTCAACGGATGGTAAATTAAGTGAGTATGGCCATTTGNTTGT[T/G]AGTGTACCAGAACCAGAAGCACTTGATGTTAGAAAATACGGAAAACACCGTTATCAAAT	Yes	Yes	Yes
Ha2.0_ANN1312.gi:90457688:gb:DY919567.1:DY919567	SFW0107	0.976	513	GCCAGACGTCAAACTGAAGATGTGGGTGATGGGGATCTAGAGTCGGTGGCAACATCAGTG[A/G]AAGTACAAACAGGAAACTCAGTGGTTGAGGTTAAAGATGAAANTGAANGTTTCACTCAN	No	No	No
Ha2.0_ANN1312.gi:90458116:gb:DY919995.1:DY919995	SFW0108	0.834	134	TGTTNATTCTCCGGCCATCGCCCTCTCTCTCCATTCCTCTATCTCCACTCCTCAATCCCT[T/G]CACCGTCGTCTCCACCCGCCGCATCTCCGTCGCNTCCATTCGCCGCATCGCCGCCGCTC	Yes	Yes	Yes
Ha2.0_ANN1312.gi:90458242:gb:DY920121.1:DY920121	SFW0109	1	121	GTATGTGTGGTGCGTTTTACTTCACCTCACAACAGACCACCAAATCGCAACTTTAGGCCC[A/C]TCCAATCCACCATTTTTATATCGCCTGTAACAAAGATCAAAGCCGTGAGTGATGGAAAA	No	No	No
Ha2.0_ANN1312.gi:90458295:gb:DY920174.1:DY920174	SFW0110	0.996	718	GAGGCCGAATTCGAAATCGAATTTAGGCACAAAGGATTCAAAACTTGCCNA[T/C]GCTTATTGGGACTGGAGTTGGATGGATAGATGGGTTGTTTCTCAGCCATGGGAAAAGAG	Yes	Yes	Yes
Ha2.0_ANN1312.gi:90458907:gb:DY920786.1:DY920786	SFW0111	0.988	643	AATGGGAGACATTGTTCCATTTGAGGTGTTGGAGAGTGTTTCAAAGGTCAAAAATGCACA[A/G]CTTTGGACTGAACCAATCTCATAAATTTGGATATATTATTGTCACCGAAAGTAGCGGCT	Yes	Yes	Yes
Ha2.0_ANN1312.gi:90459224:gb:DY921103.1:DY921103	SFW0112	0.877	116	ACCCGNAGNCATCCCCGATACCCATGTATCACCATCGTCCACCACCAGCGGACTCTCATC[A/G]GTACCCGCGNANATACTCGATACCCAAATTCTAACTCGCCTCGACGGCCCAAGTTTAGC	Yes	Yes	Yes
Ha2.0_ANN1312.gi:90459313:gb:DY921192.1:DY921192	SFW0113	1	702	CCGANGGGGTGAATCCGACAACGGGCAA[T/C]GATACGCGAGAAACATTGTTTTGTAAGTAAGCCATGTCACAGCGCTCTCGTTGCATGTC	Yes	Yes	Yes
Ha2.0_ANN1312.gi:90459434:gb:DY921313.1:DY921313	SFW0114	1	522	TATTTGGGCAGGAATGCATACCGTTCG[T/C]TATTTTGACGGTAAAACATACGAGTGGGTTGGAATAAGCCGTCAACCGAATATACTAGG	Yes	Yes	Yes
Ha2.0_ANN1312.gi:90459450:gb:DY921329.1:DY921329	SFW0115	1	291	TGGACTTGTATCGAACCATAACTTTGTTGATCACGAGAGAATGTTGCGTGA[T/C]AGATCATATCGATCACTCGGTCAAAAACCAAATGGAGGTCCAATGGATGTGGAGGCATG	Yes	Yes	Yes
Ha2.0_ANN1312.gi:90459457:gb:DY921336.1:DY921336	SFW0116	1	361	TGGTGGACCTGATGAACCGGTTTGCACGGTTTGTTTTGAGTGTATCGACGGTTGTGATTT[T/G]ATCAGGGAGATTGTTAATTGTAAACATGTGTTTCATCGAGAGTGTTTGGATAAGTGGGT	Yes	Yes	Yes
Ha2.0_ANN1312.gi:90459992:gb:DY921871.1:DY921871	SFW0117	1	669	AAAACGGCTCCTAGTCTCACGGATGGTGCTTTGGGAAGAATTGCACAGGGAACTAAAATT[T/C]TAGCAGAAGGAGGTTACGAGAAGGTTTTCAGACAAACATTTGAGACAGTTCCTGAAGAG	Yes	Yes	Yes
Ha2.0_ANN1312.gi:90459997:gb:DY921876.1:DY921876	SFW0118	1	303	TTCAACTTGTGATTAGATGTATGCTGATNTCCTCACCTCAGAAACAAGATATGAGGGGTT[T/C]ATACAAGCATCTTGCTTGGTTCTCTTTCTTGTTAGACCAGGCGGTCGTCTACATGATTT	Yes	Yes	Yes
Ha2.0_ANN1312.gi:90460028:gb:DY921907.1:DY921907	SFW0119	0.988	459	TGCAGGGATTATGGCTTCCACTTTTCTCTTAAAAGAAGCTGGCCTTTTGACTTATCAACA[A/G]CATTCTTATCCTTTATGGGTAACTGGTGGTGATCCTTTCCAACCTTTTAACACCATAGT	Yes	Yes	Yes
Ha2.0_ANN1312.gi:90460051:gb:DY921930.1:DY921930	SFW0120	1	551	GTTGCCGAAGGCTGAAGTGGATAAGTTGATCGGAGAAAGTAGAGACGAGGAGGAGCTGGC[A/G]GAGAGGATTGTTGATATTTATGTTAAGAAGAAGGCCGGTGATGATGGCCGCCGGTGATG	Yes	Yes	Yes
Ha2.0_ANN1312.gi:90460138:gb:DY922017.1:DY922017	SFW0121	1	106	ATCAAGCACATTGAAGAACTTGAAGTTCATGCAAAGGGGAGCTAACAAAGAGGAGAAAAC[A/C]ATAAAGGAAGAAGAGGNCATACCTGATGGAAGTTTTCCAGCTAATCTTACTACCAAAAA	Yes	Yes	Yes
Ha2.0_ANN1312.gi:90460204:gb:DY922083.1:DY922083	SFW0122	1	194	AGGCGAAACTTTTCCTAAATCATCCCAGCCCGATTCAGTTGTTTCGAGCATACCAAATTA[T/C]AGGTATGGAAATTGCGTCGAGAGTGANGATGAAATCGATGATTTAGAGCATGAAGACTA	Yes	Yes	Yes
Ha2.0_ANN1312.gi:90460282:gb:DY922161.1:DY922161	SFW0123	1	415	TTATGAANTAGGAATGAGTTTGCAAAAGGAGATGCAAACATGGTTCTTGAAGTTTGTTGA[A/G]GAGTCACTAGATGCTGGTTTCCAAGTTTTTGGGAAGAATAGTGGTAATAGCTCTGAAGT	Yes	Yes	Yes
Ha2.0_ANN1312.gi:90460361:gb:DY922240.1:DY922240	SFW0124	0.976	259	CCGGACCAACACAAATGAGGAAGGCTCGCAAGATGCGGCGAATGGTGAGGCATCTTCAAA[T/C]GGTGGGGACTCATCATCAGGTTCCACAAAGGATTTTGAATGAGGGCCCCACCCCCACCC	Yes	Yes	Yes
Ha2.0_ANN1312.gi:90460542:gb:DY922421.1:DY922421	SFW0125	1	231	GGCGATCGGTCCGTGTGTTTCTCTTCGTAAAAAGAACGCTTCGGTTAGCGATAAGGAGGT[T/C]GGTGAAGGCGGGACCAACACATGGAAGCTTGGAACAATAACCGATAAAACGTGCATCGN	Yes	Yes	Yes
Ha2.0_ANN1312.gi:90460959:gb:DY922838.1:DY922838	SFW0126	1	492	AGTGGTAAACGGGTGGAAATACCCGAGTTAATGTTTCACTTCAAAGGCGGAGCTAAATTA[A/G]CGCTTCCCACTGCGGATTACTTCTCGTTATTGGGGGATACGGATGCGTTGTGTATGACG	Yes	Yes	Yes
Ha2.0_ANN1312.gi:90461013:gb:DY922892.1:DY922892	SFW0127	1	99	TGAAGGTTGGGCAACGNCTTCTCCACACACTTTACGTGCAAAAATGGTGGTGGCAGCATC[T/C]ATTGGAGTCTCAGTGAAGACGTTGTTTATCGTATTGTATTGTGTGATGGCAGCTGCGTT	Yes	Yes	No
Ha2.0_ANN1312.gi:90461077:gb:DY922956.1:DY922956	SFW0128	0.996	570	GTGGGCTTGTTTGGAAGAACTTGATTCATCAGTTAACGGAGATAGTTGTAAATCGGTATC[A/C]GCGTCAGTCTTGCTAAGGAAGTTAAGATGGAGCACTCTTGGTCTGCAGTTTGACTGGTC	Yes	Yes	Yes
Ha2.0_ANN1312.gi:90461665:gb:DY923544.1:DY923544	SFW0129	1	604	GCTTGAATTTCACTACAAATGAAGCAAAGATTGCGCTTTCGATGATCTTGCAGCGTTATA[A/G]GTTCACCCTTTCNGATAATCATGTTCATTACCCGGCTGATGTGTACATCCTTACTCCTA	No	No	No
Ha2.0_ANN1312.gi:90461878:gb:DY923757.1:DY923757	SFW0130	1	552	TGTACGTACAAACACAACGGAAATAACCGCTGGGAGCCAGCCAATGAGCAAAATGAGCGC[T/C]GGTTTATCGTCACCATAGACTGCCGAGTAAATTTGAGTGATGATGGCTCCACTTAGACC	Yes	Yes	Yes
Ha2.0_ANN1312.gi:90461917:gb:DY923796.1:DY923796	SFW0131	1	535	CGAAAAGGAGCTCTATGAGTACCAATACAACATGGGGCTTCTCCTCATTGAGAAAAAGGA[A/G]TGGACTTCTAAAAATGAACAATTTGAGCAAGCATTAGCCGAAACCAAGGAGCTTCTTCA	Yes	Yes	Yes
Ha2.0_ANN1312.gi:90461971:gb:DY923850.1:DY923850	SFW0132	0.996	663	AGCGGTTTACGAAAAGCGGTAGGGANAAGGTTAGGAGAAAGGATTTTAAACAAAGTAAGG[T/C]TTCGGAAGATGAGTTGGCGCCGAGAAAAGTTAATCGGTCTTCTTGGGAAGAATCGGCGG	Yes	No	No
Ha2.0_ANN1312.gi:90462346:gb:DY924225.1:DY924225	SFW0133	0.976	528	ACGCCTAACTCTGAATCTCTACCTAACACCAATGCCTGTCCTAAGCCTGAGACCGAGCCT[A/G]AGCCTGAGCCTGAGCCTAAGCATATGCCTATTGCTACTCCTATCCCTCTTCCCAAGCCC	Yes	Yes	Yes
Ha2.0_ANN1312.gi:90462717:gb:DY924596.1:DY924596	SFW0134	0.996	525	TATTAAGGATGATGCTGATTTTAANTCTGAAGTTTATAGAAATGTTGAGAGGGANGATGA[A/G]ACAGCCGAGGATGTGTAATGATGTACCAATGGGATAATGCAAGCTGGACGGAAGATTCA	Yes	Yes	Yes
Ha2.0_ANN1312.gi:90462755:gb:DY924634.1:DY924634	SFW0135	0.988	579	TGAATTTGAGGTTGTTAATGATGAATTGGATGATAGGGAGATGGTGTTGTGTGGTTCTTT[A/G]GAGAGAATTGAACCAATGTGGAACAATANTGGTAGTGAATTGAANAAGGGGTGGAGTAT	Yes	Yes	Yes
Ha2.0_ANN1312.gi:90462789:gb:DY924668.1:DY924668	SFW0136	0.996	481	ACGAGCAGCAGAGGGGAAAGCTTCTGCTCAAGCTGAGGCGTCAGAATGGAAACGTAAATA[T/C]GAACTGGAGAGAGAACGGAATCGACAGTTGGAAAATANAGAGCTTAACAGTAACTACAC	No	No	No
Ha2.0_ANN1312.gi:90462810:gb:DY924689.1:DY924689	SFW0137	0.949	58	GAAATATTCTCCGACGCTCGTCCGTTCGATATCCTCCATTCGTCGCCGATAACAATTA[T/C]ANTAAAATCATGAAGTTGCGACTCAGATCCGTTGAAACCAAAGAAACCCTAAAAATAGA	No	No	No
Ha2.0_ANN1312.gi:90462839:gb:DY924718.1:DY924718	SFW0138	1	226	AGAGAGAGCTTAAACAAGACGAATCAAAATNNTTTGGAAGGAATCTTATC[A/G]TCAAGCATCCGCATGGAGTTACTGTGCAGATAGAAAGGAATCAATAAGGGCCGGAAAAC	Yes	Yes	Yes
Ha2.0_ANN1312.gi:90462873:gb:DY924752.1:DY924752	SFW0139	0.996	114	TGATGTGGACCCACAGGGTGAAATGAAGTCAGGTGAACATGCTAAAGAGATGCAAGCACC[A/G]AAGCCGATCGGTATTGGTGCGAAGTTAGTGACGAGAGTTGCTCAGATCAAATGGTTGGA	Yes	Yes	Yes
Ha2.0_ANN1312.gi:90462947:gb:DY924826.1:DY924826	SFW0140	1	767	TNNNNGTAAGTTGCAAGTCCCTGGTTGCAGAAATATAGCAAGGTTAAGAGTTGGACCATA[T/G]TTTAGCTCGTGCATATTGAATGTTCGGTTCATGAACCATGTAATAATCTATATGTTATG	Yes	Yes	Yes
Ha2.0_ANN1312.gi:90463089:gb:DY924968.1:DY924968	SFW0141	0.996	396	GGTCCCNGGAGCCATTGGAGCTCAGTTTGCTTTCTTGCTTCCTACTGCAACCCCTTCAAA[T/C]GTCATAGGCTTCACCACAGGTCACATNGATGTCAAAGATATGCTCAAGACCGGCCTGCC	Yes	Yes	No
Ha2.0_ANN1312.gi:90463659:gb:DY925538.1:DY925538	SFW0142	1	437	AACCGAACCCAGTTCAAGACTTCACTTGATGTATTCTTGGCCTCCAATAGGAACCAAGAT[A/G]TTGCTGACTTCACAGTCAAAGGCAACTGGTTTGAAAAACGTTGTACTGTTTATGTTGGA	Yes	Yes	Yes
Ha2.0_ANN1312.gi:90464586:gb:DY926465.1:DY926465	SFW0143	0.9	696	TGGTTGGTGGGCTGGATTTTCAGATGATAGCAAGGACCCATATGGTCGAATCAT[A/C]CGTATAAGTGCAGAACACGGAAGATACCTNGCAAGAAGTTATAGTCCCAG	Yes	Yes	Yes
Ha2.0_ANN1312.gi:90464628:gb:DY926507.1:DY926507	SFW0144	1	263	ATGATGAGATCTTTATCTTGGTTTTGGTTGCGAATTTTGAATGAAAGCGCAAGCTTAGAT[T/C]GCGGTGTTGTATGTATGCGGGTTATTAAGGGATAAGTCGGTTGAATCTTGGATCATCAC	Yes	Yes	Yes
Ha2.0_ANN1312.gi:90465520:gb:DY927399.1:DY927399	SFW0145	0.988	86	GACATAAGTNGGCAACCATATGAGCAATTCAAGTGTTAGGCCTCAAACAAACAAAAACTT[A/G]CAAACAAAAGAAGCACTACAGATGAAAAGTGAAGTTCGNAGAAGGTTNCATGAGCAACT	Yes	Yes	Yes
Ha2.0_ANN1312.gi:90465717:gb:DY927596.1:DY927596	SFW0146	1	201	ACGAGTGTCTCGAGGTTAAGATACTGTTCTTCGCCCGAGCTAGAGATCTAACNGGGTTGA[T/C]TGATATGAAACTGGAAGTGTCATCTGGTACGACTGCTGGTGATTGCTTGGATAAACTTA	Yes	Yes	Yes
Ha2.0_ANN1312.gi:90465873:gb:DY927752.1:DY927752	SFW0147	1	624	TAACGAGCAGGAGGTTTCGTTAAGAGAACACGTCAAGAAACACCCACAGGAATATCCCTC[T/C]AATGTTGCCGTGTAAATCAATCTTCATAATGTATGCATATCACTAATTNANAAATTACA	Yes	Yes	Yes
Ha2.0_ANN1312.gi:90465889:gb:DY927768.1:DY927768	SFW0148	0.976	121	TCAGTTTCCAGACTACAACATCAGAGAATACACCAAGCGCCGTACAATCGACGCATTCCG[T/C]CACAACAAAACCCTATCGGNAGCCNGTCGNTCCANTCGCCGCCGCATTCTCCGACGGCC	Yes	Yes	No
Ha2.0_ANN1312.gi:90466186:gb:DY928065.1:DY928065	SFW0149	1	290	GTCATCATTGAGACAAGTGAACTCAGTCCCCTTCGATTCACACGTCTTTGCTGTCACTTT[T/C]ACCATCCTCTCTTCGGAAACAAAAAGAANAAGCATGAACATTAACACNGAACAAACTTT	Yes	Yes	Yes
Ha2.0_ANN1312.gi:90466190:gb:DY928069.1:DY928069	SFW0150	0.976	75	GATGGAATCAAATCAGGCCTCCTGTGGGATGCCGATATCTTGCGACAAAATCGATCGCGT[T/C]GCTAATTGGATTGGCAACAGCGTGGCTTCTGCGTTTTTCACCTCACTGGAACGATGTTC	Yes	Yes	Yes
Ha2.0_ANN1312.gi:90466637:gb:DY928516.1:DY928516	SFW0151	0.899	434	TGCCCTACTCATTGTAGTTGGTGTATTCATACTTAGTAAGTCAAGTGTAGAAGAGAAAAC[A/G]AACAAGGATTGAAAGCTTCATTTTCTTTATCATTTAGCCTCAGAAGATAAATGGCAGGT	Yes	Yes	Yes
Ha2.0_ANN1312.gi:90466800:gb:DY928679.1:DY928679	SFW0152	1	393	ACAATTCAATCTACGAACGCTATGATCAAATCACTGGAAAGCTGCAGGAGAAAGTTCGAT[T/C]AAAGAANGAAAAAGATTCNTCTTCCTCATCTAGTTCCGATTCAGATTCAGACGATGCTT	Yes	Yes	Yes
Ha2.0_ANN1312.gi:90467085:gb:DY928964.1:DY928964	SFW0153	1	342	TGAAGATAAGATCGTCCATGGCAATTCTCCTGAATATGACAAGACNCAAGGAAGNGAGGT[A/G]AAAGAAAAGGAAAAAGCTCGTCACCAATGCTAACTCCTGACTGAAGATGGTAGTAGAGG	Yes	Yes	Yes
Ha2.0_ANN1312.gi:90467137:gb:DY929016.1:DY929016	SFW0154	0.976	76	TATGTCTGAGATTGTAGATTCCGGCAACAAAGAGTCCACCTTCGCACACACTGTTAATCT[T/C]CTCAGTCACTACTTGAAGGAAAACGGTATGGGTTCAAGGGGGGCAAAGGAGAATCGAAT	Yes	Yes	Yes
Ha2.0_ANN1312.gi:90467913:gb:DY929792.1:DY929792	SFW0155	0.834	245	TGAAAGTGATGAGCAGGCGGTGCATACGGAAAAGGGTCATCACTCGTCGGAGTCTGTTGC[T/C]GGCGGCGGAGTTATCATCGGCGGNNTCTNCCTTACTNGTTACTTTNNCNGCGGCGGTTT	No	No	No
Ha2.0_ANN1312.gi:90468500:gb:DY930379.1:DY930379	SFW0156	1	113	CAAAACTGAATTACTCAATTTGCTCAAGAATTCCTTCTTATACATCTTTCGATACGACGA[T/C]GTCTATCTCCATCGCCACGAATCCGACATATCTATGATGGATCTTCCAATAATTCGATT	Yes	Yes	Yes
Ha2.0_ANN1312.gi:90469300:gb:DY931179.1:DY931179	SFW0157	1	499	AGAACGAAACTTGTCNTTTTCACAGAAGGAAAAAAGGAAAAGGGATATTGGACAGGCTAG[T/C]AGAGGAAAGAGCTATGTTGAAGAAGAGAAGAGATTGTTGAGGGAAAATGGTGTTTATTC	Yes	Yes	Yes
Ha2.0_ANN1312.gi:90469881:gb:DY931739.1:DY931739	SFW0158	1	77	NNTTATAAACAAAATGATGATGATGATGATCATGATAGCAAACTTCGTGGACTCCATAAN[T/G]ACACCAATCAAGTCTTGGTTAGACAACACAAGCGACCACCAAAAGACCACCAACATTAT	Yes	Yes	Yes
Ha2.0_c10004	SFW0159	1	786	AAACTATGGGTAGATCCACCCCKGATTGGATTGGGATATTTGTTGTTTANAGGGTTATTG[A/G]GAAGAGGAGATGAAATCAGGAAAGGTGGGTACTAAAAGATGATCTCAAAGGCACCGACA	Yes	No	No
Ha2.0_c10010	SFW0160	0.748	724	ATTTAAGCTCAACTTGATATGCCGATGGAGCCCNGAGGATTTTGAAATGTATCAAGAAGG[T/G]TTGCAAGGATCGGATATCGAGTCTTCGTAAGTTATATTAATTTGTATGCTCTTGCTTTA	Yes	Yes	Yes
Ha2.0_c10012	SFW0161	1	789	CAGCGCCGACAGCGGCACCACCGGCACCCAGTTGCGCCGGTCTTCACTCACACCGGACGA[T/C]GACACCTCTGTTGCTTTGCACACAATCTCATTTCTCCGGATTGCAAGAGTTATAGGCTT	Yes	Yes	Yes
Ha2.0_c10015	SFW0162	1	237	AGCTTGGCTTTGATATTGAAAAGATTCAGATGTTGTTGGCGTTTAAGGAACAAGGAGCGC[A/G]TTTGGTCGAGGGTTCGTTTTCTGACCACCAGAGTTTGGTGGATGCCGTCAAACAAGTTG	No	No	No
Ha2.0_c10030	SFW0163	0.996	216	TTAAACAAAATCTCAATTTTCACAATCGTTATTTACGACTAATCACACTTCTTCAACCGC[A/G]CTAGATCGATGCGTGTCGCCACTCGAACCCCTTCGTAAATCTTGATACTTCTCSGTYAC	Yes	Yes	Yes
Ha2.0_c10031	SFW0164	0.858	702	CAAAANTTGTANGAAATTAAATTGAGGTTTTGAATGTTTGGTGTTGGTTTTATTTTTTTC[T/C]CAGTTTGTTAAATATTAGAAATCATAGTGTAAAGATCTCAATGGACTTGGGTTTTTGGT	Yes	Yes	Yes
Ha2.0_c10033	SFW0165	0.965	648	AGCTTGACTTCCAGCCGAAAAANTCCAAGANNNCTTGAAATTCCGGTAGCGCGTTTTTAT[T/C]GATGTTGTGAATAGGTTGTGGCTGCACATGATTATGACGATATTAAGAATCGAACACAC	Yes	Yes	Yes
Ha2.0_c10034	SFW0166	0.996	409	AGATGCACCAGCCTCGATGTATTTCTTCGCATTATCCCAAGCACCACCAGTGTTCGATGC[A/G]GAAATAGCAATCTGTACACCCGACACAAGAGATCCAGCAAGAACACCCGAAAGCGTCTC	No	No	No
Ha2.0_c10035	SFW0167	0.949	623	ATATTTGTGGATGAAGATGACATAGCAGCATATACCATCAAAACCATAGA[T/C]GATCCCCGCACTCTTAACAAGACGCTCTACATCAGGCCTCCAGCAAACATTCTTTCACA	Yes	Yes	Yes
Ha2.0_c10039	SFW0168	0.976	32	GGCCTCTGGGCSGGGGTTGTTAATTCAGTCGG[A/C]TTCGGCTGAAGAGTTTGTGAAAGGGTTGGAGTCTGAGCTGGTAGATGTGGAATGGAGAG	Yes	Yes	Yes
Ha2.0_c10046	SFW0169	0.996	177	CGATGACCYCGAGAACATTCCTGTTTTAGCNACCAGCGTNGGATACGGTGTTTATATGGC[A/G]GTTTCTAGCAATCTCCGGTACCAACTTCTGGCAGGTGTAGTTGAACAACGGTTTTTAGA	Yes	Yes	Yes
Ha2.0_c10050	SFW0170	0.915	440	ACAGTCATCAGGAACCGGCATTGACTTAGGATTCTTTGACTACGACTCTCTTTCNAAACC[A/G]TCATCAGGAGAAGACGTGTATCCACTCGTGATATGCGCCGAAACCACCGCACCTTTAAT	No	No	No
Ha2.0_c10055	SFW0171	0.996	388	CGAATCGCTAGTCAAACGAGCCACAAACATCAAGCGCGAAAACCTCGTGGCCCTTGGCAC[T/C]AACATCGGGAAGTTCACGAAAAGCGGGAAGTTCCATCTCACCATTCAAGCCTTGAACTT	Yes	Yes	Yes
Ha2.0_c10056	SFW0172	0.949	676	AACCATCTTCCAATGTGACATGAGACATTTNTTGTGTCATGTGGTTGTCCCTTGTCATAT[T/C]ATCCAAAGCATGAAAGATCTCGCGGTTCCTGTGGTGGTCGCTGAGTACCTTCACCAAAA	Yes	Yes	Yes
Ha2.0_c10059	SFW0173	1	612	ACCGGTAGATCAACCGTGTGTTGCGTTGAATATGATAGGTCGTGTAACAA[A/G]TTCCCATGTCTACAAAGTAAAAGATGATATGAAGAAACAAATGTGGAAAATAACAAACT	Yes	Yes	Yes
Ha2.0_c10063	SFW0174	0.996	248	AGTTTAGAGATGGAAACATGGCATGATCTGGCTATGGTTTATATGAAATTATCACAATGG[A/G]GTGATGCCGAGGCGTGTCTTTTGAAATCGGAGAGTATCGATTACTACTCGGCTTCTCGA	Yes	Yes	Yes
Ha2.0_c10066	SFW0175	1	265	CGAAGAAGACGCAGATTCATTCGCGAAACGTGCAGAAATGTATTACAAGAAACGACCCGA[A/G]CTTATCACCATCGTCGAGGATCTCTACCGAGCCCACCGCTCATTAGCAGAAAAATATGA	Yes	Yes	Yes
Ha2.0_c10071	SFW0176	0.996	58	TGCTGCCTCTGTACTTGATTGTGTCGTTAGGATGCTACGGGCTTCTAATGGTTGGGGT[T/C]GGTTTNATGCAATTTCCCACTTGCCCTCAGGAGGCNGTCCTNTTACAGCAGGATGTAAT	No	No	No
Ha2.0_c10074	SFW0177	0.8	185	TTTTTTCAACATTCTTAAGAGACATTGCAACCAGCTCGGGAATATGCTCAACGCCAATTG[T/C]GCGCCCCTGTGGGCCAACCATAAGTGCAAAACATGCCGTCAAGTACCCCGTTCCTGAAC	Yes	Yes	Yes
Ha2.0_c10077	SFW0178	1	670	GAGCAACGATCGATGTCACGGATGCATCGTCGGGTGGTAAAGGGTTCGGGTGTTGCTCGA[A/C]TTAGGTGTTGGTTTGTATTGTCTTCAGTCTTGTTCTGCATCAAGGAGTGTTTGAGAATC	Yes	Yes	Yes
Ha2.0_c10086	SFW0179	1	329	AGAAAACTCAGAAGAACTAGCAAGCGGGTCCGAGAACTTTGCATCATTGGCAGGTGANCT[T/G]GTAAAGCAAATGGAGAATCGAAAATGGTGGCAACTATGACGTGGCTCGAACGGGTTGAT	Yes	Yes	Yes
Ha2.0_c10088	SFW0180	0.915	304	CTCATCCACAAATTCTTGGATGTTTCGATCAGATGTTCCACCTTCCGCCACCGCCTCCGC[A/C]GCTGCTTTCTTCCATTTCATCACATTCGTCTTCATCTCTGCCGCCCTNTACACCACCTG	Yes	Yes	Yes
Ha2.0_c10091	SFW0181	0.759	81	TCCGAAGAAGGAAAAGGCACC[T/C]CCACCGTCATCTAAACCAGCCAAGTCCGGCGGTGGAAAGCAGAAAAAGAAG	Yes	Yes	Yes
Ha2.0_c10098	SFW0182	1	267	ACTGCTTTTTTGCCTTGTGAATTTCCGAGATCCCGTGTAAACATCCTATCAAGGATTTCA[T/C]ACCTCCTGATTCCAGNATCACTCTCTCCACCTCTTCCTTTGGTGCTTCTTTCTCGAGAT	Yes	Yes	Yes
Ha2.0_c101	SFW0183	0.988	263	GGTTGATNTCCATATCTCAAACTACTATAGGACAGAGATGCTGATGATGTGAAAGTTGCT[A/G]ATTTGGAGGCCCACCTAAGGAGAGNNACAAAATTTTCTAGCAAGTGGTTAGCTGATGAA	Yes	Yes	Yes
Ha2.0_c10103	SFW0184	0.935	281	TTTTTTNCTNCATACGTAAAAATAGAACATAAAAGAGTATCCTCACATGCGATTCTAGGA[T/C]TTCTGTCCTTCCTCAGCAGCAGCAGCTGCTTCGGGTTTCAATCCTTCCTCAGCAGCAGT	Yes	Yes	Yes
Ha2.0_c10105	SFW0185	1	639	NTATATATAACATAAACATAATACAACGATTGTCGAGGGTATGTGGATGCTCGGAAGTCA[A/G]TCGTTTTATTCTGTATAGAGGCTACGCTCTCCAGTTTTTGCATGCATGTATGCTAGAAG	Yes	Yes	Yes
Ha2.0_c10106	SFW0186	1	197	CGGAGAATCAGTGGCCATTAANAAGGTTCTTCAGGACAAGAGGTANAAAAACCGGGAGCT[A/G]CAAACAATGCGTGTATTGGATCACCCGAATGTTGTTGCTTTGAAGCATTGTTTCTTTTC	Yes	Yes	Yes
Ha2.0_c10112	SFW0187	1	478	CAGCAAGTGTGATGACTGTAAGAGTGGCTGTCACTCAGAAATTACGTGAAAAGATCCCTG[T/C]CATTGCAGCAGTTCAACTTTTACAATAGACGTCNCCATTCCGCACTTGCATTCCTATAT	Yes	Yes	Yes
Ha2.0_c10113	SFW0188	1	110	AGAAGTTATGAACCAAACCAAGCCAGACTACAAATCACATATTGTGAGTTTATGGCACAC[A/G]TTTCTCTAGCTTCTATCTGAGTTCTTTCTTCCTTTTCTTTCACCTTTTTTGACTTCAAT	Yes	Yes	No
Ha2.0_c10114	SFW0189	0.988	533	GTACACCAACTTCTCAATCCCCCATTTCCTGTAGATTTTACCAGGATGATCATCAAGATA[A/G]CAGAGCTTATTAGAAATGGTCCTCTGTTCAATAGTAAACTGTGTGTACTCCATTAACGA	Yes	Yes	No
Ha2.0_c10115	SFW0190	0.976	515	TCACTACAGGTGAGAGTTGGGGATTTGGTATCAACAAGAAAATCTGGGGCGGTACTCCCM[A/G]CCAAGGAAGAATCAGTGAGAATCAGCCAAGCGGAGAGAGATCGCATCCTAATGACACAG	No	No	No
Ha2.0_c10117	SFW0191	0.976	167	AACAGCCACACCGATCAAGGCCACAAACTCAAAGCAGGAATCAAATCTCTTCAACAAGGN[A/C]AAAAAAGCCTTCACCTCCTCCGTTTCCGGCAACAATCCGGCTGATATCAGACCAATTTC	Yes	Yes	Yes
Ha2.0_c10121	SFW0192	0.996	559	TTTAGACTACACATCAATTGAACTAGYTGGGGCAGACCGACCCGGGTTACTATCNGAAGT[A/G]TGTGCCGTTCTTGCTGATCTTAGTTGCAACGTGGTCAGTGCCGAAATATGGACCCACAA	Yes	Yes	Yes
Ha2.0_c10122	SFW0193	1	303	TCCTATATGTGCATATGATGTATACTGTTTCGGAAAAGTTTTGCTTGAGCTGGTAACGGG[T/C]AAACTAGGAATCAGCAATCCAGAAGATTCATCCACAAAAGAATGGGTTGACCAAACATT	Yes	Yes	Yes
Ha2.0_c10126	SFW0194	0.976	127	AAAAGAAGAAACAAAACACACACACTGTGTGTCCGGTGTGGTCGCCGGAGCTTTCATCTT[A/C]AAAAGAGCCGATGCTCTGCTTGTGCTTATCCTGCTGCTCGTGTACGGAAATATAATTGG	Yes	Yes	Yes
Ha2.0_c10127	SFW0195	1	760	GAGTCCCAAGATACTACTACTAGATGAGGCTACAAGTGCACTGGATGCTGAATCAGAACG[A/G]GTGGTTCAAGACGCGTTGGATAGGATCATGGTTAACNGGACCACAGTGGTTGTGGCTCA	Yes	Yes	Yes
Ha2.0_c10128	SFW0196	0.915	286	CACATCCAGTAACACATCTAACACCGTTTCTTTTTTNCCATCTTCTCAGTTATCTCATGA[A/C]CTCCCAAAACTCAATTAGCTTCAACACCGGCAGGCTCCGGCTGCACCTTACGCGGCCGT	No	No	No
Ha2.0_c10129	SFW0197	0.996	329	AAGTAACATTGTAGGGNTACCAGTTTCATTGCTGCTACTGAAAGAAGACGCTACAGTTAC[T/C]GTAGTTCACTCACGTACACCAGACCCGCAAAGTATTATCTGTGAGGCTGACATTGTTAT	Yes	Yes	Yes
Ha2.0_c1013	SFW0198	1	524	GTCAACAGCCAGACACTTGCTCAAAGACGACACTCGGTACAACAAAATGCCAAGAAAAGA[T/C]AGAGAACCTTTATGGCGGCGGCATGTCGAGGACCTGCAACGAAGGCGCAAGTCAACAGT	Yes	Yes	Yes
Ha2.0_c10137	SFW0199	0.996	93	TCAAGGCTGCTTAAGATCCGGGGTGTATTCCGTTGACGGGGATGAAACAGTTCCCGTTTT[A/G]AGCGCAGGTTTCATGTGTGCAAAAGGGTGGCGGGGAANNNNAANANNACACGGTTTAAT	Yes	Yes	Yes
Ha2.0_c1014	SFW0200	1	726	CTGAACAGAACGAGTCAAGAACCAGTGGAGAGGTATAGCAATGGTTTTGCAGTAACGCGA[T/C]TGGGGAGTGTGAAGTTGAATCATCATCATCGTACAGGGTTCAAACCGTACAAGAGGTGT	Yes	Yes	Yes
Ha2.0_c10148	SFW0201	0.988	305	CACCAATAATATGATCAGTACATCACATATTCCAAATCCATTGATAGAAGCACAAACATG[A/G]TTTTAGTTTACTTCCTATTGCCTTGATGGGCCAGTTGAAACATCAAAACCGGGAGGGAT	No	No	No
Ha2.0_c10150	SFW0202	1	840	GTTTTTCTTGGATAACGTGTGACGCCCTTTCGATTCTTGTTCACTGGTCCACACATTTGT[A/G]AAGTTGATAGCATGTTTAACGAAACTTCCCTTATCGGAAGTAAACTTAGGGGACAAGAA	Yes	Yes	No
Ha2.0_c10152	SFW0203	1	295	AGGAGAATAGATGAGGGAGGCGAGGTTGCCGACAAAGATTCTGTGGATGAGAAGGATGAG[A/G]GTGCTTAGGCGATTACTCCGCAAGTATCGTGAGGCGAAGAAAATTGACAAACATATGTA	Yes	Yes	Yes
Ha2.0_c10154	SFW0204	0.765	645	TATGTAAGATCACAAGCGATACAACTTTAATCAATTTTTAAAATTAATGTAGAATGAAGT[T/C]TACTTTGTTGATTGCATTGTAAAAACCATTCATAAAGTGGTTGTAAATTATATTTATAC	Yes	Yes	Yes
Ha2.0_c1016	SFW0205	0.988	280	TTNGGAGTTGTAAATCTTCACCATGTGGGAATACTATGCGAAAACCT[T/C]GAGCGATCACTTGATTTTTACCAGAACCTATTGGGTCTGAAGATAAATGAGGCAAGACC	Yes	Yes	Yes
Ha2.0_c10162	SFW0206	0.988	259	GTATCTGTTGGTCACTTCTTGGAATTGTGCCAAAGCCTTTCTATAATCAGTTTCAAATTG[A/G]CGTAAGTCTGTTCGTTTTCTTAAAATCTGTTGTTCGACCTCCTTGAGTTTATGRGTNGT	Yes	Yes	Yes
Ha2.0_c10166	SFW0207	0.996	773	TTGTTGATGCCGGTTATGTGAGTTCACGAAAAGTCCAAGCTATTGGACCCTTGGAGCTCA[A/G]AGTTTTGWAAAAGGGGTCATTTCAAAAGATTTTGGACCACTATGTTGGGTTGGGGTCCA	Yes	Yes	No
Ha2.0_c10167	SFW0208	0.996	278	AAACGACATATCGAACTCTGGGAAGCCATCGGCACTCCAGCCGTCGAAGAAACACAACAC[T/G]AAGAACGTGATTCCGATAGGGGAAGATAGCATTGTGACCAAGAAGGCTCCTGTTAGTGG	Yes	Yes	Yes
Ha2.0_c10169	SFW0209	1	199	ACTCACCGGAATTCGTGATGGTTACATGAACATGATGATGCGAATGGCGAATTCGCAGGT[T/G]GTTGCCGGAAGCGGTGGTTTCGGTGAAGGGGTGGCGAAGTTCGGGATGACCCCGGTGAA	Yes	Yes	Yes
Ha2.0_c1017	SFW0210	1	358	GACTAACAGGGGCATTACAACATCAAATGTTTCACAAAATTCGGACCCGGAAAATGCTTC[T/G]GCTACTCCCGCTGAGGTTACACCTCGCATCAAATTCAAGAGGCTTGATAAAACAGCCAG	Yes	Yes	Yes
Ha2.0_c10174	SFW0211	0.949	579	TTTTGTGTCGGTTAACTTGATTCCGCCGCCCTTAGCCCAGATCACTGGACCAATGGAGTA[T/G]GGAGCATCATTCAACACCTNTTNNNTTCCCTNTTAACATNCATATATGAAATCTTTAGC	Yes	Yes	Yes
Ha2.0_c10176	SFW0212	0.988	384	AGACAGTGAACAAAGCTTTCAGTAGCACTTATAAGCTTTCTGCAGCAAATTGACAACAAG[T/G]TTCAAGCTTTGTTCACTAAACTATGTATTTGCTTTTAATTTTAATTTTAATTAATAACT	Yes	Yes	Yes
Ha2.0_c10177	SFW0213	1	93	AGCATTAGCATTAGAGAACTATTATGTAGCATTATGCAGATAGTATAACTAACAACTCAC[T/G]AGTGGGATGACTTACCGATTAGTGGCTTAAAACCGATCTCTTCTTTCTTTTTACAAATT	Yes	Yes	Yes
Ha2.0_c10181	SFW0214	0.915	907	ACCAAGTGGCAGTGGCAGTTACAATATTGCCCACATNACNTACGAGCTTAACGTGCTTGG[T/G]ACACGGGGCCCACGTAGGATGCACTGTATTATGCATTCAATCCCCGCATCATCACTTGA	Yes	Yes	Yes
Ha2.0_c10183	SFW0215	0.996	446	AATCCCATACCTGGCCCNATACCNGTCGGGTATCGGGTATACCCGTCCCATTTGTGTCGG[A/G]TTTCGGGTATACCCGTCGAGCTCGGGTATTTTTGCCATCCCTACATATGATGATTTTCG	Yes	Yes	Yes
Ha2.0_c10185	SFW0216	0.988	523	TTATTCGCCTCAAAACCCTAACCCTAGTGTGAAAAAGGTTGATTTGTTGAGTGTGTGTAA[A/G]GAGGGGAAGCTTAAGGAAGCNATNGAGTTGTTGGGGCAGGGTGAGGTTGCAGATGCTGA	Yes	Yes	Yes
Ha2.0_c10187	SFW0217	0.787	309	TAATTACGTACATACACCCGACACGTGCCCCGCCGGCGAGTCACTATTCACTAACTCTCC[A/G]TTTCCGGTACATCCCGTCGTYGTTCAACCAACTCCGATTTAATTTTATCATTCCACAAN	Yes	Yes	Yes
Ha2.0_c1019	SFW0218	0.877	121	AGATAATCCGGCNAGAATGAGTCGGAGCTTAGGGATTCCGGTGAAGCTGCTGCACGAGGC[T/C]GCCGGACACATAGTCACCGTCGAACTCAAGAGCGGCGAAGTTTACAGAGGCAGCATGAT	Yes	Yes	Yes
Ha2.0_c10192	SFW0219	1	489	ATCCTGGCCTTTGACTTTCAAATTGATGTGTTCTCCGGCTGGCTTCTTGTCTACGTCGTT[T/C]GCCGACATGTCTTTTCTCCGGCTGATTTTGCTGCAAATCGTACGCCTG	Yes	Yes	Yes
Ha2.0_c10194	SFW0220	0.737	350	GGTGTGGCTCCAAACCGCGTCCCGGACTCGACTCAGGTCTCGTCCCTTAAGGGTTCGACC[T/C]GAACCGACAAAAACCGAATTGGCAGCCGAGTCNCGGCTACGGGCTAGATACTCATGNGG	Yes	Yes	Yes
Ha2.0_c10197	SFW0221	0.965	56	GCTTCGAACGGGGGCTATATCAAAGACNATAAAANGTTACAAACACCACCTTATTA[T/C]GTGTCGTTTGTTCTCAAAACAAGCATCACAAAGGTGAAAAAAAAGAGTCACATAGNGCG	Yes	Yes	Yes
Ha2.0_c10200	SFW0222	1	120	TGATGAGTATTCTCGAACCAGTTGTRCCTAGCATTTGGGCCATAGGTGA[T/C]GTTACAAACCGGATGAATCTTACTCCTGTTGCGTTGATGGAAGGATCTATGTTTGC	Yes	Yes	Yes
Ha2.0_c10202	SFW0223	0.858	503	NTTGTTATGATCAATGTTCTTTTGTTTGACTGTTGATTGTTTTGATAATTGTGTTGAAGG[T/C]ACTGCAGCTCAATTTGAAATCAMTTCAATAAWNARMRTTCAGCTA	Yes	No	No
Ha2.0_c10208	SFW0224	1	114	CGGGTTTGGTGGGAAATTCCAAGCACCCCTCATCAACATTTGTTGAAGGGCTTGATTTTG[A/G]TAGAATTGAGCGAATTGGTTTGGCGAGTGTTGGAATGATGCAAACGCATTNGATGAATA	Yes	Yes	Yes
Ha2.0_c10212	SFW0225	0.996	601	CGGTCACGTCCACACAAAAAAGTTAGGGAAACATCACGGTCGCGTTCACAAGCTTGCCGT[T/C]GAGCCTGGAAGCCCCCACATATTTTACAGCTGTGGGGAGGATGGATTAGTTCAAC	Yes	Yes	Yes
Ha2.0_c10213	SFW0226	1	526	GGAGTGTGGGCATTTGTATCACATGTATTGTATAAAGCAGTGGCTGGGGCAGAAGAAAAC[A/G]TGNCCCATCTGCAAAACAGCGGTNGAGTCTCAACAGTAGGCTGGCGGTATCCTACCATA	Yes	Yes	Yes
Ha2.0_c10216	SFW0227	1	397	GGGCCACCCTAATCCAAACCAACATCGATACGAGAGACCATCAGTTCATTATTGGTGTGA[A/C]CAACCCTAAACTCAAAGGAAAAGGGTTGGCCACACTGTTATCCGAGGCAATGGCTGCCG	Yes	Yes	Yes
Ha2.0_c10217	SFW0228	1	78	CTATGTTCTTCGACGATTTAACAAACAAGAAAGCGAGGAGCTGGATTTCACATTTCAAAC[T/C]GGCATTGAAGCGATTCGAATTCTNTTACTCCAAGGTTTTGATAAGAGTGCAACATTTGT	No	No	No
Ha2.0_c10218	SFW0229	0.996	192	ACAACATGGAGCATACCCGTCTCAAGGGTATTCTTACCCTCCCGCGGCATACCCTCCTGC[A/G]GCATACCCTCAAGGAGGGTATTCTTCATATGGTGGATATCCACCACAAGGCTACCCACC	No	No	No
Ha2.0_c10223	SFW0230	0.949	151	TTAGTCCGGTCGCAGTCTATAGTTCCAGCGAGGTACGATGGATTCGTGTACGGGAAACAC[A/G]CGGCGTCCATGGACACCGTGTTGNTCGAGGCTTTTTTCGACCCAGTCTGCCCCGATAGC	Yes	Yes	Yes
Ha2.0_c10224	SFW0231	0.996	1140	ATGCTGGATAGAGGTCTTGTACCAGATGATAGAACGTATGATATTCTTGTTACGGGTAAA[A/G]TCAAAGGGGTTGACTCGATGAGGGAAGGTTCGGTTTAGATATGAGGTGGTTAGTACGAT	Yes	Yes	Yes
Ha2.0_c10226	SFW0232	0.996	564	CGGTCNNTAAGAAAGCTCGGATCATCCTACTTAGGCGGTGATGACGAATCTGATCTCGAT[A/G]GTAAGNCAAGATGAATTTAAGTTCGGGCTCGATGACGAGGATGGTATTGTACCAAAAAG	No	No	No
Ha2.0_c10231	SFW0233	1	770	TAGTTCTTGGGATCTGTATCGACTTTCTGGTCTTATAAAGCGTGGAGATTGCTGGTGTAA[T/C]GTACATAAACACGATCCTTATCTTTGGCGATGAGCCCACATGCTCACAAGTTTTGTCAT	Yes	Yes	Yes
Ha2.0_c10234	SFW0234	1	155	GKSAATSTYTCTCACTCTNGTCCCCGTGGTCTTGTACTTGATAGCATCTCACACGACAGA[T/C]TACCAGAACCCGATGCTGTTTTTCAACACAGTTGCAGTTTTTGTGCTAGTTGTTGCCAA	Yes	Yes	Yes
Ha2.0_c10236	SFW0235	1	360	CGCCAACGAAGTATCACCGCTTGACTTTGTATAGGCCCGAAGCAAAATAATCCACCAAAA[T/G]CCNGAATCNACAGGAGCCACTCAACCAAACCAATGGCACTTTCACGATAATCAGCCAAT	Yes	No	No
Ha2.0_c1024	SFW0236	1	64	GGCTCATGGCCATGGCCTGCCATCATTACATGATTTTCACTCTGCAGAGAGTTTTCCGTC[A/G]AACCCCTAGGGTTCCGACGATAGTGGTGACGCAGAACCAGGCGGCGGCGCACTCTTTGG	Yes	Yes	Yes
Ha2.0_c10243	SFW0237	0.996	338	GTGAATGAGTACTCATCTCTGAAAGAAGGAGCGTTATACTCGTGGGGGGAACTAAAACCG[A/G]CATCCTTTTTCCTACGGCTTGGAGGGCTCTGGCTGGTNACATTTACTGTTCTTGGAATC	Yes	Yes	Yes
Ha2.0_c10244	SFW0238	0.915	638	TGGCACCGTACTTCATCTCGTTGAGGGTGAGACGCCCTCTATGGTTGCAAAGGGATCCTC[T/G]GCNCCTTTGAACCCGTGGGATGTTCCTACAACTCTCGAGAGTAATNACAATGAAACGAG	No	No	No
Ha2.0_c10246	SFW0239	0.813	502	TTTCTCAACAATTCTGCNATGAGTTTTAGGAATTTATGCATCTTTTCATTGATGACAACA[T/G]CGATCATTGTCTTTGTGTTCTAGTACAATTTTCTCTTTAATTTTAGTGATTTTTACTTT	Yes	Yes	Yes
Ha2.0_c10248	SFW0240	1	513	AACCGGTGAAAAACCGACGCATGTGTCTAAAGCTCCCGAAACCTTCAAGGGTAATTTAGT[T/C]GAATGGATTTCCGATTTATCGGNAGAATCAAAGCTTCATGATTCGATAGACGAGTCACT	No	No	No
Ha2.0_c1025	SFW0241	1	552	ATAATTTGCTTGGGACAAACAANCCATTNTCACGTCCCATCTCTCTACCGGAAATGGTAA[A/G]TTTTCTTGTGGATATCTGGGAACAAGAGGGATTGTACGACTAAGCTGCTGTCAAACATA	Yes	Yes	Yes
Ha2.0_c10252	SFW0242	0.899	37	CGTTTGGAGCCCTTGCAAAATATTTTAAAAAAAAATG[T/C]CATAACCAGAATGACTAAAAGTTTAGAAAAACCACCAAATCCAACAAAAGTAAAAGCAG	Yes	Yes	Yes
Ha2.0_c10253	SFW0243	0.737	594	TATTGCCGATGCGTTGGTTCAGGGTGGGGTTATTGGTGCCGCCGGTGAAATGCCGGAGAG[A/G]TATATGCAGGCTGTTGTTGCCGGAACTGCTGCTT	Yes	Yes	Yes
Ha2.0_c10261	SFW0244	1	1508	AATATCGAGTTGGCCGTTTTTCCATTGTTAGAAAGACACATTTTTTGCTTGTTTTGTTTG[T/G]CAAATGGTGGTGTTGATGTTGACAGAAGAGTGTATTGTCCTTGTTCTAGACCATACTAT	Yes	Yes	Yes
Ha2.0_c10268	SFW0245	0.976	351	ACCGATGTTGGTCCACGTGTTGCTCNTCTGNTTCCATTGCTCGAAAAGAAATTGACCCAC[A/G]TTTTGTCGACGAGTTTCTCCCACTGCTCGCGGTAAAATCATCAAGCGGGACATGGTTAG	Yes	Yes	Yes
Ha2.0_c10271	SFW0246	0.9	494	GAAGGATCCAATTGTGATGGGCATCATGATCAGGAGGTGAAACGGGAACCTATTACGTTT[T/G]TTGTCGGCATCTACGTTATTCGCGTGATCAGGATTTGGGTTNNNAATTGGCGTGACTTT	Yes	Yes	Yes
Ha2.0_c10272	SFW0247	1	634	AATTCCCACYGCTTTCACACACATAACCGTCAATGAGCCCATAAGTGAGCAGATTCCAAC[A/G]TATATGATCAGATGAGTTTGTCCATAGAGTGGCACATAACGGTAAATGAGTACACCAAC	Yes	Yes	Yes
Ha2.0_c10274	SFW0248	1	448	CACACATTCGGATTCAGCATCTAGAGCACTAGTCGCTTCATCTAATAGCAATATTGTTGG[A/G]TCTTTGAGTACAGCCCGAGCNATAGCGATTCGTTGTTTCTGGCCGCCTGAGAGCTGAAC	Yes	Yes	Yes
Ha2.0_c10275	SFW0249	1	726	NAGCGAATTTGAAAGGCAACAATGGAGGTGGAACCGTCTATCCCGGTTCAAACCCGACTG[T/C]GCCAGATGGTGGTCTTGATAATGGGTCAAATGCATCGTTTGACTATCTTGTAGAAGATC	No	No	No
Ha2.0_c10276	SFW0250	1	859	TGTTCATGAGTTTGATAGGGAGGTGGAGAAAGTTAGTAGTGATGAGTTTTTGTGTAGTGA[A/G]AATTTGGTGGAAAGGGTTGGTTCATTGGGGCATTTTGTGGTGGAGAAGAGGGATTTGAG	Yes	Yes	Yes
Ha2.0_c10277	SFW0251	0.976	315	AGAAATGGATGGGTTCGAGTCGGATGTAAATGTGATAGTTATAGCAGCAACCAACCGGCC[T/C]GAAGCATTGGACCCGGCTCTTTGTCGGCCCGGTCGGTTTTCAAGGAAAGTGTATGTGGG	No	No	No
Ha2.0_c10278	SFW0252	0.988	92	ATTGCAAGAAATCTTGATTAGGGTTCTTTGGAAAAACCGAAAAGTTTGTATCTTTTGGGT[T/C]TGATTCAAGAAGGCATGTTGGAGGAAAGATCTTTTTTGGTTTCGAGAAACTTCGACGGC	Yes	Yes	No
Ha2.0_c10283	SFW0253	0.935	196	AGAAAATGAATGATGTTCAAAAACTAAGNAACACACTTGGGTTCTAGAATGACA[T/C]CTTATCTCATGCATAGTTCAAACGGAATATGTCATTGTACACATAAAAGCTTCCTTGTG	Yes	Yes	Yes
Ha2.0_c10291	SFW0254	1	224	AGTATGACTCTGAAACGGATAGTATGAATATGGAGAGCGAGGAAGATGTTTTTGGAAACG[A/G]TACAATTGGAGAGGATGAGGATGAAAGCGAGAGTNATGNNNANGATGATGATGATGATG	Yes	No	No
Ha2.0_c10294	SFW0255	0.949	801	AGTGATTGTGGGAGCATGGTTAGGTGCCGCTAGATCGTTGGACAAACAGTTCACCGCNCT[A/G]AGGCAAGAGGAGGAGCTCGAGAAGGAGATGGAAAGAGCCGCGGTTAAAATACCGATTGT	Yes	Yes	Yes
Ha2.0_c10296	SFW0256	1	19	ATGGTCATGCATCAAGGCA[T/C]GGAAGCAGATATGTATCTTCGAGAGTGGTTTCAGTGAAGGGCTCAAAACCAGAGCTGAT	No	No	No
Ha2.0_c10297	SFW0257	1	172	AAGCAGTATCGCGCAAGAGGCGTTTAAGGTCTGTCAAGAAACGGTCAACAAAGTCAGAGA[T/C]TGTGTGAAGTATGTGAAAACCTCGGATGTCCTAGAAGAGAAGTTTCTTGAACTCAAGCA	Yes	Yes	Yes
Ha2.0_c103	SFW0258	1	293	TTGCCCCTTACATATCATATGGTATATTTTGGGAAGTTTTAAAATTATGGTTGAAGGGNT[A/G]TAGAATCATCATTCTCGATGTCCCTTTACTATTTGAGGCCAAAATGGACCGTTGGACAA	Yes	Yes	Yes
Ha2.0_c1030	SFW0259	1	91	TAAACGATATAACTTTGGGGTAAACAAGAACAGATCTGATCGATCAACAATGGCGGAAGA[A/G]TTGGTGTTGGACACAGCGATCAGAGACTGGGTCCTAATCCCCTTATCAGTAKTCATGGT	Yes	Yes	Yes
Ha2.0_c10300	SFW0260	0.988	455	ACATGCTTACATTNAAATAGATAAAAGCGCACACGATTTCAACCCACGCGTTTATAGCTA[T/C]AGCAGTTCCTCTCACACCAGCCATACAAGATAGTTTAATAAGTGAAAAAGGCTTTATTA	Yes	Yes	Yes
Ha2.0_c10303	SFW0261	0.988	91	GGATATCGACGAAATACCGAGCNGACATACGATTAATCTTTTAAGATGGTGTGACGATAT[T/C]CCTCCGGTTCTGCATCTTCGGTTGAAAAATTATCTATATTCGTTTGAGTTTTTACTCGA	Yes	Yes	Yes
Ha2.0_c10305	SFW0262	0.915	571	TTCTATGAGTATCTCTTTTGGCAATGCACTCACACCTGACCCCTCCTCGACATGTGCCAC[T/C]GNGGTAATATCTTGATCAAGCGTTGTTTCTTTTATGTCATCATTAGATGCATTCTGCGA	Yes	Yes	Yes
Ha2.0_c10306	SFW0263	0.965	198	TCATAATGGAATTAACAAAACTGAGTCAGTACAATTAACTATTCCAGATGCACATACGCC[A/G]AAATCCAACCATCAATCAAGACTGGTAGAACTTTTCTAGCTCCTCTAAAAACGTCTTTC	Yes	No	No
Ha2.0_c10307	SFW0264	1	478	TCATGGGGCAGCCGACACNGTGACCGACCCAGATGCATCTTTGAAGCTATACAAAGAAGC[A/G]TCATCAGAAGACAAAAAGCATTAAGCTAATCCCGGGGTGTCTGCATGATTTGCTGTTTG	Yes	Yes	Yes
Ha2.0_c10309	SFW0265	1	64	TTCGGTTATATGTGCTGGTGCAACTGCAGGAATGATGGCTCTGGTAAAGGCAAATGGAAG[A/G]CAAATCTGTTCGAGGCCTCGTCTTTGCGGCCTTTTATAAATACATTTCATGTTAGTCGT	No	No	No
Ha2.0_c10311	SFW0266	1	268	NGTTTTCTCTGTTAGGCCTGTGACAAATTTTGATGAGATCACCTTCCATTTCATTGCATG[T/C]ATACATCACCATGCGCGTACGTCCAAAGTTCAGAAGATTCAAGGGGATGGTGAGAACAT	Yes	Yes	Yes
Ha2.0_c10313	SFW0267	0.9	451	GGTTTAGTGAAGTTATCATTAATGAATTCGATNGATCACCATTAATAAAACACTAAAATC[A/G]TACGTGTGCCTATGTATGTGTATACGTACCATGTGTGTGGTCGTTCATTTATTTTCAAT	Yes	Yes	Yes
Ha2.0_c10316	SFW0268	1	419	GGCGAAGCGACTGTTGACCACGATGCACGNCAGAGGAATGATACCGGATTTCGTGTTGTG[T/C]ATAGGCGATGATCGGTCGGATGAAGATATGTTTGAGGTGATTACTAGTTCTGTAGCTTC	Yes	Yes	Yes
Ha2.0_c10319	SFW0269	1	635	ATACCCTCAGTTACATATTTCGTGAAACCATAGATCGACGAAACAACCAACTGNTTTATA[A/G]ACCTTTTGATCGATTCAAGTCAACCTCATGATTCAGTGGCTTCAACTTGACAAAAAATG	Yes	Yes	Yes
Ha2.0_c1032	SFW0270	0.877	256	AGATATGGAATCTGAGGCCTAGAAGACCGCCGATGAACCACAAGCAGTTTACCGGCTCAC[T/C]GAAGATCGGTTCATCACCATTGCCGGAGAATAGATATTTTCATGGGAGTAGTTCTTTTA	Yes	Yes	Yes
Ha2.0_c10326	SFW0271	0.996	875	AGTAAATGACAAATTAACAAAACTGGAACGC[A/G]AGAATTTTGGTAAGGCAAATCCGATTCGTGTGGTGGTGGTAGGCCTTGGTTATTCAGGC	Yes	Yes	Yes
Ha2.0_c10328	SFW0272	1	593	CTACAGTGATGAAACGGAAGAATGGATGTATAGAGGTGCTGTGTACATGAATGCTCCATC[T/C]GGAGCAACTGTAGGCATGGATAGATCTCAGTTAGGCCCCATAGTTCATGCTAAATGCAG	Yes	Yes	Yes
Ha2.0_c10329	SFW0273	0.988	306	ATTAAGATCTCACATACGCCTGTTTTCACGTCTCATGAGTGTTTACTGTAAAAATACAAC[A/G]ATTTGAGAAGATCAATCTTAATACAATTTTGAGTTTCATAATTATAGCTTCAATGATGT	Yes	Yes	Yes
Ha2.0_c1033	SFW0274	1	335	ATATGGGAAAATAGACGTGGTAGTGTCCAATGCCGCCGCAAACCCATCAGT[T/G]GACGCCATTCTCGACACCGAAGAATCAACTCTTGATAAGCTTTGGGAAATCAATGTCAA	Yes	Yes	Yes
Ha2.0_c10333	SFW0275	1	298	AATAATAATAATAGGAGAAGGTCAAGAAGTCCAAGGAAGAGGTTCTGATTTGGTGCGTTG[T/C]TGACGCAACATTGTGCGGGATTTGTTTATGTTTTGTTTTAGGTTGAGTGGAGTGAGTTT	Yes	Yes	Yes
Ha2.0_c10335	SFW0276	1	148	TGAAAAGTATTGGCCTCTAATGCCTCCTTTGCCTTCTTACGGTTATGGTAGAGAGCATCC[T/C]GGACCCCGATTTGGGAGTTTAATTCATGGTCAAAATCTCCGAGACGTTGTCATCACAGG	Yes	Yes	Yes
Ha2.0_c10336	SFW0277	0.877	65	GATTTCAAGCAAAACCAGATGCTGAGGTTTGGAGCTCCGTTACCTACCGTTACCNCCTCA[A/C]CCGCCGTTATCAGCCGCACATCTCCGGCGATAACTTTTCACTTCCGGTCAACCGACGCC	Yes	Yes	Yes
Ha2.0_c10338	SFW0278	0.988	724	TACTAAGATACCCTTTTCGGAAAAAGANCGAACGGATCAACCTGCGAGTCTGTATGCNGC[A/C]ACGAAGAAAGCCGGTGAAGAGATTGCACACACTTATAATCATATTTATGGTTTGTCATT	Yes	Yes	Yes
Ha2.0_c1034	SFW0279	0.965	714	TGATGTGGAACTGCTTAATGTNAAGGACTGCACAAGGAGAACCATAGCGTTTTATTCTGA[T/C]GTTGTATGTGATTAAGTTGCGGTTTCGTATCATAATAGTCACAAGGCTATTTGTACATC	No	No	No
Ha2.0_c10348	SFW0280	1	88	AGTGGAAGACTAAGGTTGTTGAGATTNTTCTTGCTTNTNCANATGGGCCGACACCTTTCT[A/C]TTCCTTATGTTGAATATGTGAAGGTGAAGTCTGTGAGGTTGAAACCAGGAAAAAGCACA	No	No	No
Ha2.0_c10349	SFW0281	1	569	TACCGACTCACAAATCCGACATANGGTCCCGATCGCCGCTGTTTGGGCTCCGGTTGACCC[T/C]GTTTTAAGTACGTGCACGAGCCTTGGAAGCAACCCTACTGAAATTAGTGTTTCGGCTGA	Yes	Yes	Yes
Ha2.0_c1035	SFW0282	1	228	CAAATGTGAGAGAAGAACAGATGAAGAGGAAAATCCTTGC[A/G]AACACTTACGGATCCGCTTTTCCTTTGAAGCAGGAGTTTGATCGAAAAATCCTTTCTAG	Yes	Yes	Yes
Ha2.0_c10350	SFW0283	0.988	1125	GAACATTTTACACGCGAAGTTCGGATGTTTTACTATACAAAGAGAAAAAGATGGTTCAAC[A/G]GACAACTGCACAAGGACCAAAAGCAAACCCCGTGGGAGCCGTAAGGCGAACCTGGGACC	Yes	Yes	Yes
Ha2.0_c10354	SFW0284	1	324	CACTAGGCAATAATGCCTATACACCAATTCAGGAGGGCGGTTGACCGAATCACTTTATTA[A/C]CCAACAAAAATTATCAGAGCCTATTTTTACATCTCTAGTTTCATAAACAATACATCTAA	Yes	Yes	No
Ha2.0_c10359	SFW0285	1	230	TCCATTTGAAATAAGTTTACTCCTCTCAAGTGCACGCGTACCGCCATCAAATGACTTTGA[T/C]GTACCTTTTGCGTGCCTCAAAATTGAACTCGACCCAGATGATCTTATTTGAAAAGATGG	No	No	No
Ha2.0_c10360	SFW0286	0.996	269	GTTGTGCTCCAGATTTTCAGGTTGGAACCTCGGTAGGTACTTACGGAAGTCGCCATCTTC[T/C]AACTTCTCGAGCATCTTAGGACCAGAAGAGAAGAACCCTCGTCCGAGCGGACTGTATGC	No	No	No
Ha2.0_c10362	SFW0287	0.988	338	CCCTTTTCCCCTCATCCATTTATGAGGAGCGGTGAACGTACGTTCTTTTAATTTTCCATT[A/C]TTTCCTTTCTCTTGAAGATCATAAACACAATCAACAATCTTCTTCTGCTCCACCGTGCT	No	No	No
Ha2.0_c10366	SFW0288	0.976	483	TGTTCCCCTCTACCCCACCCGTATACCTCTCCTTCATCTGTTAGAGCGGGTAGAATGCCA[A/G]CCACCAGCAGCAACATCAACCAATTTGAGGCCGGGATAATCCTTGAACAGGAACCGGCT	No	No	No
Ha2.0_c10367	SFW0289	1	380	ATACCGACCAGAGGATAAAGCAGCTAAAAGAGAGCGCCTTCAGAAAAGGGCACAAGCNGA[A/G]TCTGAAGGAAAGACAGTTGAAGCCAAGAAGCCTATTGTTGTCAAATACGGTCTGAACCA	Yes	Yes	Yes
Ha2.0_c10368	SFW0290	1	465	TATCACTCCNCTTGCATAGCGTGACTGTACAGGTATATCCCTGACTTTTATTCGGTTCAC[T/C]GTACCGCTCTGGCTTACAAGAACAACTTGTTCATCACTTTCACCATCATCTGCTGTAGT	Yes	Yes	No
Ha2.0_c10369	SFW0291	0.965	676	ATGTCTTAACCAATTACGATTAATTATAAACATTCTCGGAAGCCAACGAGAAGAGGAGAT[T/C]GAGTTTATTGACAACCCGAAAGCTAGAAAGTTCATAAAGTCGTTACCG	Yes	Yes	Yes
Ha2.0_c10371	SFW0292	0.915	394	ACATATTCACTCTGACGTAAAGGAATGYCCGATTTGCAMAGGGGAAATGACGATGAAAAC[A/G]GTAACTCCTATCTACGGGCGTGGAAACCCGACCCGTGTAGTTGAGGAAGATTCNAGTTT	Yes	Yes	Yes
Ha2.0_c10372	SFW0293	1	1142	ACAACTGGACTTTCTTTCCTACGTTGCAGCCATCGGTTAAACCGAGCTGAGGTTAGTNAC[A/G]ATATGGTTGGTTGAATGGGTTAGCCGCCAATACGAGTTTCGTGATCATGTCTACTTTCT	Yes	Yes	Yes
Ha2.0_c10376	SFW0294	0.988	31	AAGATGATGACGTGAATGATGATTNGTCTTT[T/G]TAGTTAAGGAGGGAACTGGAAAGGAATGTTGGGAAGAAGTGAAATATGTAGCTCAATCG	Yes	Yes	Yes
Ha2.0_c10377	SFW0295	0.797	256	CGGGCTGGCTGTGCTGCCGGAATGTTACCTTAAAGCAAGCATCCTTGTGCCATCATCGAT[A/C]CAGACTACAGCTAACATGGTTGTTGGCAAGCNTCCAGGGACTTTACCCATAGGCACGCT	No	No	No
Ha2.0_c1038	SFW0296	1	215	CGGCGACTGCGGAGCCCTACTGAAATCCGTTGAAGAAGCACAAGAACACGCAGAACTCAC[T/C]AAACACACCGATTTCTCCGAATCCACTGAAGCTGTTCTTAACCTAGTTTGCTCCACTTG	Yes	Yes	Yes
Ha2.0_c10380	SFW0297	0.976	535	GGCGTACTCCTGGACCCGTGGTCGTACTGGCAGACTCATTTCCACTCGAACCCANAAACC[A/G]CGTACTATGTCGTATGCCGCCAGTTTATCGGTCTCGGAGTAGACGTAAAGACTCCCGTT	Yes	Yes	Yes
Ha2.0_c10382	SFW0298	0.976	112	GCAACTTTCTTCACAAGGGGTAGCACCGGATGCGTTTTCTCATTGTCTTGTTGGAAACGG[T/C]GCNGGTGGTGGTATTTTGGTTCTTGGTCAAATAATGGAGCCGAGCATGGTGTATACNCC	No	No	No
Ha2.0_c10383	SFW0299	1	694	GTTATTTTGAAAGAGAATCCAGATTACAGGGAAGAAGCGTAGGCACGTGGATCAATACTA[A/G]ACGGGATTTATTGGAAATCCGAAGTAACGTGCTACCATGTGACCTGAGTCTGATGGTGA	Yes	Yes	Yes
Ha2.0_c10384	SFW0300	1	348	ACACGCTTTCGCAATCCGGTTATTATCGGTTTTCCTCAATCTCCTAATCGCGCTAACTCC[A/G]GCTTTACTGAAATAATGACACGCCAAATCACTAAGCCCCTTTTCGGTTATCACCAAATC	Yes	Yes	Yes
Ha2.0_c10386	SFW0301	0.8	35	GTACTGGAAAGCCACCGGAACTGATAAGCCGRTGA[T/G]GACGTCAGGCGGTACACAGAAAGTTGGTGTGAAGAAGGCACTTGTTTTTTATGGAGGAA	Yes	Yes	Yes
Ha2.0_c10389	SFW0302	0.988	840	TTGTTGTGTGTGCGGAAGTGATGCCTTTGTTACAATTCTTAATATTGAAACCACCAAACC[A/G]GCGGTGGCATTTCCGGCGAAAACAGCCTGCATGTACCGTCCGGGAAGTTCTCCGGTAGC	Yes	Yes	Yes
Ha2.0_c10390	SFW0303	0.996	168	AATTAAATTCATATCGAATCAATCAAGATGTTGGTGGAATTGAAATCNTGACACATAACT[A/G]TTGATTCTGGTTTATGAAGGTAAGCAAGTCCCTTTGCAGCACCAAGGGCGATTTTAATT	Yes	Yes	Yes
Ha2.0_c10391	SFW0304	1	326	ACCTGGTGGTGGTGTAGAGTGGCTTACTTCCCTCAGAAAACTAGATCTCGAAAGTGCGAT[T/C]GAGGCTCTGACGAGTCTACCTGGCGTGGGCCCCAAAGTTGCAGCCTGCATAGCTTTGTT	Yes	Yes	Yes
Ha2.0_c10395	SFW0305	0.965	299	GGGAGGACCGTGCACTATCCCCCCCCCCNNNNAACCTCCCTTTCAGAATATGATGTCATC[A/G]TCTTTGTGAGTAGCTGAAAGCATGTTATTTGCAGCATCTATAGAAATTCCTNTTTGTAA	Yes	Yes	Yes
Ha2.0_c10397	SFW0306	1	468	GATGTCCAGTACATCCCTTCGAGCAGCAGCATTTGCNGCAACTTTGATCAGCATTAACTC[A/G]CGTTCCGAAAATGGTAAGTAGGTGATATCTTTGACCTCGTGAACATCCACCAATTTGTA	Yes	Yes	Yes
Ha2.0_c10399	SFW0307	0.965	498	CACTTTCATATGACAAATGGTTTATTGGAAACCATGAAAAACACTGCCGAAAAGTC[A/G]GGAGTCCAGGGTAGGATCGTCATAGTGTCGTCGGTGCTTCAGAAAACGACTTATAAAGA	Yes	Yes	Yes
Ha2.0_c1040	SFW0308	1	365	GATGCTTTGNCTATTAGGAATGTGAACGTTGGAAACGGAAGTTGCCCTCTATGCAGGACA[A/G]TTCAGGAGACTGCGGCCCATCTGTTCGCTACCTATCTTGTTTTGAGGACNNNNNNNNNN	Yes	Yes	Yes
Ha2.0_c10400	SFW0309	0.949	60	GGGCCCGGGGATTCGGCGCGTTATGGGCCGAATGCGGGAGATAAGGGAGGATAGTTTGAA[T/G]ATAAAGKTGAAGATGAATTTGATAATAAGATCNTATTGGAAGAAGCAGGGACTAGAAGC	No	No	No
Ha2.0_c10406	SFW0310	1	846	TGCTGTTTTCATCATCATTGTCTGGCTCATGGCTTGTAGGGGATTCAAATGTTGAAAGGC[T/C]GTTAGGATCTAGTGTTTGTTGTTTCTTTCTTTTGGATTCAAGAAAGAACCTTCATACAT	Yes	Yes	Yes
Ha2.0_c10409	SFW0311	0.996	272	TGAAAAGTCAGACGTATACTCATTCGGGGTCGTTTTGTTTGAAGTTTTATGCGCACGGCC[T/C]GTGATCGACCCGTCTCTNCCTCGAGAGAAGGTGAATTTAGCTGAATGGGCGATGAAGTG	Yes	Yes	Yes
Ha2.0_c10413	SFW0312	1	346	GATGACCCCGATGATGGAGAGGAGACAGACAGCAACGACACAAAGATATTCGCTAAGAAG[T/C]AGCTGCAAAGAAAACAAGAAGCCACCATTGGCGATGAGCTACATGGGCGGTGCGACTGC	Yes	Yes	Yes
Ha2.0_c10417	SFW0313	1	334	AGGAAATGATAAAACATGTGAAGGGGTCGCTTGTTATGGCTTGTTTCGACATTCTACAAC[T/C]TGTGTCGGGTATTGTGNTAGTTAGATTGTTCTTGTATCTCATTTTTGGAGGAAGTGTTT	Yes	Yes	Yes
Ha2.0_c10418	SFW0314	1	201	TTAAATCTTTTTATTACCATTGGNGACAATAAGAAGCAATGTTCGCATATACTCANATCA[T/C]CGCTACAGAGCCATTTAACTCTTGTGCCTCTGAGCAAACACTGAGTTTTTCTTATCTTC	No	No	No
Ha2.0_c10420	SFW0315	0.976	482	CCGATTAATCAAGAGGTTAGCTAAGATTAAGGAGGAACAGGGCCAAATAGCCGAGGCTGC[T/G]GATTTGATGCAGGAAATTGC	Yes	Yes	Yes
Ha2.0_c10422	SFW0316	1	129	ATCATCATCATCTCTTCAAACCCTCTCTATAAATCATCATCCTTACATATAAAAGATCCC[T/C]TTTTCAAAATTTCCACCGTTATTTCCCCAACCCCTTTGCTCAAAACCCACCAATTTCAC	Yes	Yes	Yes
Ha2.0_c10424	SFW0317	0.737	402	TGAAAACGAGTGGACAGTGATCGAGCCATTGCCGTCGTATGGCCGGGGACGCGAT[A/G]CTGATGGTGGAAGATATATTAGTCTGATATTTGGCACNAATCTCACTGATGTTATAATC	No	No	No
Ha2.0_c10435	SFW0318	1	848	TATTTCGTGGTACGANACGGGTGCTTGAAATTCAGCCTTGCTGTTTTTGCCAGCAATACC[A/G]CCCAATACTAACAACGGTGAAGTCACCAGTGTCCATATTAGCACAATCACGACTATTGT	Yes	Yes	Yes
Ha2.0_c10436	SFW0319	0.965	355	TTAAGGGCTACACNTACTAANNGGGTCGGTTCAGTTTCTACGGTTATGGAACRAATTTAC[A/G]TGCTTAGTTCCCAAATTTGTTCCGACATATGTTTGTAATTTCGGTTTTGGTTGAATAAT	Yes	Yes	Yes
Ha2.0_c10440	SFW0320	1	228	GGAGCCCATGACAGCAATAGGGGTGGTTACAATCATAGGAGCTTCCATGAAAGCATTGCG[A/G]GTGCTGGAGAGAAGCGAGGCAGGAGCAGAAGTCCACCTGGNAAATACGGTTCAGGATGG	Yes	Yes	Yes
Ha2.0_c10441	SFW0321	0.965	1372	AACATGAGCAATTATAATATTCCATCGAACAGGGTACTTCTCGCAAAGCTTTAAGTACTC[A/C]ACCACCAAGTCACCACGATCCAGTTTNCCGT	Yes	Yes	Yes
Ha2.0_c10442	SFW0322	1	505	AGAARCTATAAATGGTCGAATAAAAAGATATTCATCTTCTCCACAAAGCAAAAGACCGAA[T/C]CAAAGAAGACTGATTGCAGGGCGGAGAATGAGTAATGCTGAAGATGATGAGATGGCCCA	Yes	Yes	Yes
Ha2.0_c10445	SFW0323	0.976	758	GATTTTNCATCATCCACTCGGGATATCGGCAGAAGCCGAATTTGGCAACTCTTTGGATAG[T/C]GGAAGCAGTGAGCAACCTCTTGGTATATTACCCCATCAAATCCGAGGCGCACTTTCACA	Yes	Yes	Yes
Ha2.0_c10446	SFW0324	0.824	1380	TYGAAGCACCGGGATGTCGATGAGCATTGGCGGGAGGAGTTTGGCTAGTGAAGANTCCGA[T/C]GGGTTGACACCGAGTGCGGTGTTTTCGCAGATTATGAACCCGAAAGGTCGTTAAGATGC	Yes	Yes	Yes
Ha2.0_c10448	SFW0325	1	289	CGGAGGAACGCGCAATATCGTTACGAGATGAACGTATANTNGCCAANGCTGGAGACGGTA[A/G]AATTACGCTTTCGTCCTTCGCTTCTGCTGTTACAACAGGCAAGAATTCCGGATTAGATC	Yes	Yes	Yes
Ha2.0_c10449	SFW0326	1	432	CCAGGTCAGCAAAACACGGTTGCGGGAATCGAAGCTCAAATGGGAGTTATGTATTACGTG[T/C]TGGGGAAATACTCNGAATCTTATAATTCCTTCAAAAGCGCGATTTTAAAGCTTCGAGCT	Yes	Yes	Yes
Ha2.0_c10450	SFW0327	0.988	225	AAAAACAAAGTAACGTAGTTTTCACATNCANNCTGAAATGATGCCAGACACGGTCCATTA[T/C]ACTCTTTGCTTCTACACTTACAACATACAGCCTACTAAGACCAGTATGAAAGAGATATA	Yes	Yes	Yes
Ha2.0_c10453	SFW0328	1	385	GCGGGTTGGTTTCGCAGTTCCTGTCTTGGTCATGNTNTGTTCTGCTCTCATGTTCTTACT[T/C]GGGTCCTCTCTTTATGTCAAAGTTGAAGTAAAAAAGAGCCCGTTTTCGGGTTTGATTCA	Yes	Yes	Yes
Ha2.0_c10454	SFW0329	0.976	392	GAAGTACAGTTTCTTACCTCGTGCAACTCCTCTGCCGTTGAGGGTTAGACTAGTCAAACG[A/G]CANAGTGGCACTTTACTATCAGTAATGATCCAGTACGTGTCGAACCCTGACTTGCCAGC	Yes	Yes	Yes
Ha2.0_c10455	SFW0330	0.988	716	GCATAGAGTTAACGTTTCAGGTACGTTTTTGAATTCTGTTTCTTCTTTTTCTGTTCTCTG[T/C]GCCATCGGTTTTCAACAATATTAACGGGATTTGATAACGGAGTTATAAGGTGCTTGAGA	No	No	No
Ha2.0_c10456	SFW0331	0.965	218	TGANGTTACTGATCTTGAGAGTTTCAACAATGTTAAACAATGGTTGGGTGAAATTGAACG[A/C]TACGCAAGTGAAAATGTAAACAAACTTCTTGTTGGTAACAAATGTGATCTCACTGAGAG	Yes	Yes	Yes
Ha2.0_c10459	SFW0332	0.949	212	TGAATCATTGGCTGCCTCCACAGGTGCTCTTTCTGCTCTTGAGAAAGCCTTTTCAACCCT[A/C]TCAGAYCCTGAAACCAAAACCATCCCAATTACTTCTTTA	Yes	Yes	Yes
Ha2.0_c10464	SFW0333	1	891	GCGTTCGCAAGCTAATGCTGTTGCTCAACAAGCATTAATTGCTCATTGGCAGAGTATTGT[T/C]AAAAGCCTTGATAATTACTTGAAGACAATGAAAGCAAACTT	Yes	Yes	Yes
Ha2.0_c10465	SFW0334	1	347	ATCCAACAACNTGCTTTCGTCNANATCTTCATCTACATAATCTCCATCTGAATATTCGAA[T/C]TTATTCGAATGGAACAAGAACTTGTCTAGCGATCCGTTTGGCACGTACTCGTAAACCAA	Yes	Yes	Yes
Ha2.0_c10467	SFW0335	0.996	212	CCAATCCACAACCACCTCCAACAACATAAGAGCATTCGCGGCTCACGCCATTGTTAAATC[A/G]TCATGTAGTGTCACCCTCCACCCCGACCTATGCTACTCCACSCYYATGGGCATCCCTGA	Yes	Yes	Yes
Ha2.0_c10473	SFW0336	1	632	CTGGAGATTTCAAGCTGANTGGTCATAACGGTATTCTTTTTACGTCNACNTCACCAGAAG[T/C]TGATGAAGTCGTCAAGGAACCGGAGCCACCAAAGTCATCGTCTTAAATGAATTGTTTAC	Yes	Yes	No
Ha2.0_c10476	SFW0337	0.965	411	CCTTTTACGCATCCGACGGAAGTCACTGGACTTGAACTCGTTCCTAGCGGACCTCTGAAG[A/G]CGAAGCATAAAAAGCTCACCTTTAAGGTCAACAATCTCATCATTGATTTCTTCAGTGGT	Yes	Yes	Yes
Ha2.0_c1048	SFW0338	1	448	ATTCTTGAACACTGCAAAGTGGATAGAAGAAGTACGTACTGAACGTGGCACTGATGTCAT[T/C]ATAGTNCTTGTTGGAAACAAAACCGATCTTGTTGACAAA	Yes	No	No
Ha2.0_c10482	SFW0339	1	308	GATATGAACAAGCAGTTGATCGGNGCGGATATNATTCAGTTAGA[T/C]GAAATGGATGTAGCACCGGAAGATGTTGTGTTCCACAGGTTTTACATGAACAAAATGAA	Yes	Yes	Yes
Ha2.0_c10487	SFW0340	0.996	263	GGAGTACGATGGCCGCGGTGTTGTTGTTGCTATTTTCGATTCTGGTGTTGATCCGGCTGC[A/C]GCAGGATTACAGGTGACCTCAGACGGGAAACCAAAAGTCCTAGATGTCATTGATTGCAC	No	No	No
Ha2.0_c10490	SFW0341	0.996	633	TTTGTGTGGCCCGCAATGATGCCGATTGATGATCTTTCCCAAGCTACCTCAATCGACACA[A/G]CCCCACTTTCGATTAGTCAATACGAGACTGATTGGAGTCCATTGAGTCGGGAAAATTAC	Yes	Yes	Yes
Ha2.0_c10491	SFW0342	0.965	216	GGGAAGAAAATGTTTTGAACTGGAAAGACCAGTTTGAAAAATTGAAGGAGCAAGAATAGC[A/G]ATGACTTCCGGGACTTTGATTTCTCATTTAAACGACTTAGGGAYCTTGATCTGTRTCGA	Yes	Yes	Yes
Ha2.0_c10499	SFW0343	0.996	522	GCATTATCTCTGATTCCTTGCCCGACAAGAAACCAAGCCTCTGTGACATCTCGATTACAC[T/C]TTCCCGGTCACAATTTACACATGCAACAACCATTCTCAAGTTATCATCAACAAAAGGCT	Yes	Yes	Yes
Ha2.0_c10501	SFW0344	1	295	TTGCCGGTTTATCAGTCGTTNCCCGATGTTAAGTTGAGGATCGAGGGGGTTCGGGTTGAA[T/C]GTTTAGAGGGAGTTGAAGAAGTCGAGAAAGACGGTGAAAAGAAGAAGAAGAAGTCGTCG	Yes	Yes	Yes
Ha2.0_c10502	SFW0345	1	648	CACNCCTGAAACTCACCCGGTGAACTTCAAGCCACCTAAAGACATTCGTAGGTTTTAGAC[A/G]TAATTTAAGGGCCGAGTTTTGAAGAAATTATATTGTGTTAANTGNATTGTAATTTTGAG	Yes	Yes	No
Ha2.0_c10503	SFW0346	0.988	461	TCGTTTCGGTCTAATATATATAGATTTTAAGGGCGGAAAATATACAAGGTACCCGAAAAA[T/C]TCCGCGATATGGTACAAACACTTTCTCGGTTATAGCAATAAACAAAAGACCGAAAAGAA	Yes	Yes	Yes
Ha2.0_c10505	SFW0347	0.996	732	GTATGTCGGTACAGGATGTGTCTTTAACCGACAGGCGTTATACGGATACGATCCCCCGGT[A/G]TCGGAAAAAAGACCGAAGATGACATGTGATTGCTGGCCTTCATGGTGCTGTTGCTGCTG	Yes	Yes	Yes
Ha2.0_c10509	SFW0348	0.9	62	CATCTTCCTGCAAAGAGGGACGTATATAGTTTCGGAGT[T/C]GTTTTACTGAAAATGTTGACCGGTAGAAGGTCAATGGACAAAAACCGTCCAAACGGTGA	Yes	Yes	No
Ha2.0_c10512	SFW0349	0.915	306	CTAAACTGTAAGGCGGGGGTCCCTTGTTAGTCATGACAGGTAGGAAGGATTGCTAGGCTT[T/G]TAAGAATGTATACATGTACAGTTTTCATCTANATTCGATTTTGNAACATTAGNAGAAAG	Yes	Yes	Yes
Ha2.0_c10514	SFW0350	0.9	209	GCAGACCCCTTTTTTTGCACCTTANTTTCCGAATATTAGTGCTAGTTTCCAAATCTTTGT[T/G]AAGAGGCCAGCTCTTTCCGGTGTAACTTTTAGGAGAACATGACCCGATTTCATCAAATA	No	No	No
Ha2.0_c10515	SFW0351	0.949	417	AATGCGTAACTGACACGTGGGTGGATACGGAAGGTTGTACGGACGAGGAACGAGTGATGA[A/G]CATGGAGAAGGACACGTGTCCAGGGTTTATATCGGACGGTGAAGATAGGGTGGTGTGGA	Yes	Yes	Yes
Ha2.0_c10518	SFW0352	1	264	AGAATCAGATCCAGAACTTTCCGATATCGTTGACTTTGAATTCAGACTTGATGAACCGGT[T/C]AACATGCTTCCTGCCGATCAACTGTTCTCCGACGGTAAACTTTTTCCGTTAAATTTTCC	Yes	Yes	Yes
Ha2.0_c10519	SFW0353	1	460	TGTATCTGTTGAAGATGGNAAGAATCTCGCAGAGCAAAACGGGTTATTTTTCATGGAAAC[A/G]TCGGCACTTGATTCAACAAATGTCAAAACGGCTTTCGAGATGGTTATTCGGGAGATCTA	Yes	Yes	Yes
Ha2.0_c10524	SFW0354	0.935	465	ATGGATCGTGTACATCGGATCGGGCAAAACAAGGCGGTTAAAGTGGTGAAAATGANTTGC[T/C]AAGGATAGTATCGATGAAAGGGTATTGTTGTTGCAAGAAAAGAAACAGAAGCTGGCGAA	Yes	Yes	Yes
Ha2.0_c10525	SFW0355	1	433	TCTTGGGCCACAACCCCTTGATGCAGCCGGGCTCTTATTTGGCTCACAGACCCCACGACC[A/G]TTTGGACACGAGTCCCAACCTGAATGGCTTCATATGCAGTTAGGCAATAACTTTGGGCG	Yes	Yes	Yes
Ha2.0_c10527	SFW0356	1	26	GGACGTAACGGGCCGAAGCTCGGGAC[A/G]TATGGCTACGGAATTCACCTTGCAGCGGTTCAGTCTAATTCTAACCATCTTAGTACATT	Yes	Yes	Yes
Ha2.0_c10528	SFW0357	0.976	730	AAATTACGCCACTTTTCTAACGGACCCCACGATGGCCCCACTAAGCATCGTTATGACATC[A/G]ATATCTACTGCTACTGCGGTTTTCGTGACCCCACTATKGTCTYTATTGCTCATCGGAAA	Yes	Yes	Yes
Ha2.0_c1053	SFW0358	1	129	GTTGGAAGGTAAAGCTGTAATAGGGGAGACCGATATGNTTCAAACCATGCAAGATGANGC[T/G]CTTCAACTCGCTGCCAAAGCGCTTGACTTCTTTGATATAACCGAAGCTACTGAAATAGC	Yes	No	No
Ha2.0_c10537	SFW0359	0.899	1492	ATGATATGTGATGTGNNNATGTGGGTATATGTGNATGTCTTAGGTTAAGTTTGGTGTCTT[A/G]GTATATGTTTTGTGGGATTTGGTTGGTTGTTGATGAAGTTTATTAGTTAGGCTTGAGTG	Yes	Yes	Yes
Ha2.0_c1054	SFW0360	0.976	119	GCAACAAAGAGATCTCAAACCCTAACATCTTCTCCAGTCCGAATCGCCGACATCGTCTCG[A/G]AAACCGCCAAACGATCCAAAGACATTGCTGCCGAAGCTTCCAGAAAAGCCGATCAGTTG	Yes	Yes	No
Ha2.0_c10540	SFW0361	0.996	817	ATTATGGTATTGATTTTGATGA[T/C]GAAGAACACCCTGTGAAGGCATTTAAGTGTCGATGTGGTAGCAGGTTCTGCCGAAACAT	Yes	Yes	Yes
Ha2.0_c10541	SFW0362	0.935	116	AYCNGCATCCATCTATCTGATTCTGGTTTGTGGTGTAATCATGTTTTTGACAAGGGTTTT[T/C]GGAAGGAGGCTGTTTTCAACAGCAAGATCAGAGGCTTCTGCAGCTGGGGCTGCTGGTAC	Yes	Yes	Yes
Ha2.0_c10544	SFW0363	0.965	306	GAAAAAGAGTATCATCTTTTTAGGGATGAGGACATTTTGGGAACTTTGCATGACTAGTTT[T/C]GNAAANAGAAATCTTNNNNTGGTGTGTGGATGTTCTAATGTTATGTTTGAGATAGTAGA	No	No	No
Ha2.0_c10545	SFW0364	0.988	723	AGAAACACCGGTGTCGGAAATGATAATCAGACATTTAATGTCATTCTCGTTTGCGTACTC[A/G]TATTGTTCCGTAAGGCTTGGATCCAANGTTGGAACAANCTCTGCCTTG	Yes	Yes	Yes
Ha2.0_c10546	SFW0365	0.965	727	TTCTGTGGTGACCATAGTAGTGTCTGCTGTTTCGATAATCGGTTCCCAGAGTGACATTAT[A/G]AGTTGTTTTTCGGTTAACTCTTTTGCTTCAGACAGCAAGTAATCGATGTAGCAATTTAG	Yes	Yes	Yes
Ha2.0_c1055	SFW0366	0.996	1015	TGACAGGTCATCCATCATTCTCCCCTTATCTGGACTGAAGCAGTTTCACGAAATGGTCGG[A/C]CACTTTGTGGAGATAACCAANGACCGCATCGAAGGAATGACTGGCGCGAACGTGCGAAA	Yes	Yes	Yes
Ha2.0_c10550	SFW0367	0.988	923	AACTTCTTGCATTTGATCCAAGTGGTCATTCATTGCTGTCTTTAGCTCATCCATGATTCA[A/G]CTTTTTNCTCAATTTACTGTAGGTGAAATTGAATTGAGAGAGATGTAGANATTGATCTA	Yes	Yes	Yes
Ha2.0_c10553	SFW0368	0.976	44	ATGAACCCNGCGGCTCGGGAACTCAAACAAACTGTANGCGACAT[A/C]AAACACGAGGTCCATGACCAACTCGAGCACACGCTCAAAACTCACAAACGCGTTAAAGG	Yes	Yes	No
Ha2.0_c10557	SFW0369	0.935	1216	GTTTTGAATGCTAGCGGTGGAGCCCCGCCAGAGTTGTTACCGGAACCGATTGTAGTGTAA[T/C]CATCATCAATCTTTGTTTTTGCATTGTGGGCATCATCAATCTTTGTATTCAGATTATAA	Yes	Yes	Yes
Ha2.0_c10560	SFW0370	1	374	GTTATTAACNGAAATGGACGGAATGTCTGCCAAAAAGACGGTTTTCATAATCGGAGCCAC[A/G]AATAGACCCGACATCATTGACCCTGCNTTACTCCGTCCAGGGCGTCTTGATCAACTTAT	Yes	Yes	Yes
Ha2.0_c10568	SFW0371	1	434	CCGTTACCTCTATGCAGCTATAAAATGCGACTAGCAGGTTTGTTATGATATACGGTTTTT[T/C]TTGCTATCTTCGAGTTCCAGTTGCATCAGGGCAGGTCTATTAATGATCACCAAAACATG	Yes	Yes	Yes
Ha2.0_c1057	SFW0372	1	670	GAAAGCTTTGAGATTCAAGAAGATGGGTAGGTTATGCTGAGAACCGTACATCGTATTTCA[A/G]CAAATTCTNGCNTGTAAAAACACAAACAAGTTCTCGATCAAGATATACGCGTCCGCTTT	Yes	Yes	Yes
Ha2.0_c10576	SFW0373	1	904	TTCCACACCTTGCCAGTAGCCAACACCGTTGCTGTACCAATCATGCTTCTTTTGTGAATC[A/G]CCNACTTCTTCTTGCCACATTTCATCTGGGTTCTTGAATTGGCGGCCGTTACTGTCTAA	Yes	Yes	Yes
Ha2.0_c10582	SFW0374	1	259	GTCCTCAAGCGGAAGAGTTGGAGCAACCGCCGCTGTATACACCGCAGCCATACTAGANTA[T/C]CTAACAGCGGAAGTACTAGAATTAGCTGGCAACGCCAGCAAGGATTTGAAGGTGAAACG	Yes	Yes	Yes
Ha2.0_c10587	SFW0375	0.949	128	CAAACATGTACTCTTTCAGAAANTCCGATATATCNAGTTTCCCCGCGAAAACAGGTTTCG[T/C]AGGATAACCCTGGCTATCGGACCCTAACCGGATCTCCAAAAAACCGGTCTTGACCATGA	Yes	Yes	Yes
Ha2.0_c10588	SFW0376	1	537	GAGAGTCAGTTCTCAACTACATGAGCTCAGGAAGCAACTTCATCTGCTGAAAATGGAGTC[A/G]GGATCACATTATGATAGCCCMAACGATGAAGAAATCGAACAAAGATCATCATCGTTTAC	Yes	Yes	Yes
Ha2.0_c10594	SFW0377	0.759	921	ATTCAATACCAAAGCTAGCCCGAGTGTACCACTTGACGGGGCTGGCATCCCGAAAATATT[A/G]AACCCCATCGTGTTCACCTCAAGNGCGTCGGTAACTTTGACCTCATAATTCCTTAGATC	Yes	Yes	Yes
Ha2.0_c10598	SFW0378	1	438	AGTCATCAGGCACTTTTTCGGCCCTTGAGGTTGGTCGAAAGGAAAACATCTAATTGTTGC[T/C]CCGGTTTCTTCTTTCACCTTCAATTCATCTTCATCACTTCCGACCCATGGACCCCTGGC	Yes	Yes	Yes
Ha2.0_c1061	SFW0379	0.996	304	AAGGGCGAGGAAAGAACATGAAGCATAGGTACATGCAAACACTACTAGATCAAGAATGTG[T/C]GGTGACCGCATTAGTGGTGTCGAAAAGTGGTTCGATTGTGTATTGTGGGTCCTCGGACG	Yes	Yes	Yes
Ha2.0_c10611	SFW0380	0.949	818	CAGCTTAAAGATGATGTAACTTCACCAGGCGGAAACCACCATAGCCGGAGTTCACGAGCT[T/C]GAGAAGTCTGGTTTCCGTGGGATACTGATGAATGCGGTTGTNGCTGCTACAAAGCGCAG	Yes	Yes	Yes
Ha2.0_c10614	SFW0381	1	105	ATCATTTTTTGGTGTTGAGGATGTTACCGTGGTGTCAAAGAGGTGTGGCCCTTCGATTGG[T/G]TATAATTCGGATTCTTTGAACCGTCGAGATGCTGCATTGGCATATCTAACGGCTTCAAA	Yes	Yes	Yes
Ha2.0_c10616	SFW0382	1	224	TGCGGGTTANGTGTACGATACAGCGGAAGCTAAGCAAGGCGGGTCAACATGCATGGGCCC[A/G]GATTGTTTCCGGCTCACTTTCTTCGTTCTTGCAGGTGTGTGTGGTTTAAGTGCGGTTTT	Yes	Yes	No
Ha2.0_c10618	SFW0383	1	1298	AGATCTATGGTGAACCACCCGGTCCTTTCCAGTAGTCTTCCAATACCCCTTCATAGTAGC[A/G]CGATTCGTTCGGGATCCATTCCCGTACTTCTTGTCAAGCATACTGAAAAAGTACCATTC	Yes	Yes	Yes
Ha2.0_c10626	SFW0384	0.765	1260	NTTGTATAGATGATTTGTAATATTTTAGCATATATGGTGCAAAAAGAATTAGAGTTAGTC[A/C]AGAGAAAAACAAAAGAAAAATGAAGAAAATAGAGAAAATGAACACATGTAGAGTTAGTC	Yes	Yes	Yes
Ha2.0_c10629	SFW0385	0.75	258	ACATTTCCATATTAGCCCCCTTCCTAGGGGCAGAGGTGCTCAACTGGAGCCACAATCTGC[A/G]GCGGCTGAACCACAGTCCACTCCTCTAGAGTCCCTGCATACGGKGTCGGCACATCCTGK	Yes	Yes	Yes
Ha2.0_c10632	SFW0386	0.965	374	CATGTTAGTTTCTTAATTTACAACATTATAAACCTCTGTCAGGCCTTTTCTTGAACATTG[T/C]GAGTTATGTCTTTTCTTGTGTTAGCCAATGCAGATACATATGCTACTATGGTTTTNGGT	Yes	Yes	Yes
Ha2.0_c10635	SFW0387	1	403	AGAAATTGCAAGGGGGCATGTACATGATTATCACCCCTTGATCAAATGATACTGGCCACT[A/G]TTGAATTTGAATACTATTATAGTGATGTTGTTAGACAAGTTGTGTTAAGAGAGTATATC	Yes	Yes	Yes
Ha2.0_c10636	SFW0388	0.996	305	TGAGCCACTTTATGATTCTTCTTCTGGNNNTCCTGTGTCGGATAAGGTTCCACCTCAATC[A/G]AACCATGATGATGATGCAGGTGTACAGTGGCAAAAGCAGCCGTCTTCTTCATAGCTAAT	No	No	No
Ha2.0_c10637	SFW0389	0.988	127	CTTTTTCGAGACAGGAATCGGCATCTATCTAAGGAATTCAAAGGTTCCGGTATAAATGAA[A/G]GAAAAAGGGGAACGAGATCGCAATGAGATTTTCATCTCAAAAMGGGGGATATGGCGAAA	Yes	Yes	No
Ha2.0_c10640	SFW0390	0.988	189	AGANGCTGCTCATATTCCTATTGTCGATGTGGTGGATGGAAATAATTTGGTGACGAATAC[T/C]GCACTTCTCCAGGCGTTTGATTTGGCAACAATGAAACCCGACGAAGTCGATTTCACTGC	Yes	Yes	Yes
Ha2.0_c10643	SFW0391	1	315	GGTNGCAAAGTTNATATTTCTGGACCAGTTATGTGAAATCTCTCCATACCTACCACGAAC[T/C]ACACTTGAAATGCACGTTCCTTATGCGATTCTCCGGTCCATATACAGTCAATACTATGG	Yes	Yes	Yes
Ha2.0_c10644	SFW0392	1	563	GCTTGCGAACAAGCCAACAACAAGCTCGTAAATGTCACTGAATTAGGCGAAATACCGGAA[T/C]CCGTCATGTCATTGAAAAACTTCAAAGCTTGTTTTCCTCTCCCATGAACAGCCAACCCA	Yes	Yes	Yes
Ha2.0_c10645	SFW0393	1	246	AAAACTTGGATTAAAAGTGATTGCTAAAATAAGAGGTTTTGCTGATGCTGCTCAGGCCCC[T/C]GAGTTATTTACCACGGCTCCATCCCTTGCTATCCCGAAAGCTATTTCAAATGCTGGCTT	No	No	No
Ha2.0_c10647	SFW0394	0.976	144	TGAGAGGAAGCATAAGGAGGAGTGTGAGACGATTAGGAAGTTGATTGCTGCGCAGCCGCC[T/G]AGGTCCGAGACGCAGAAGCTGATTAATGAACTGGAGAAGGAGATTGCAGCTTTGGAAGC	Yes	Yes	Yes
Ha2.0_c10654	SFW0395	1	159	GGCCACAGCAATGACTGTGGCACCACAAATCATCCCAATTTGAACAGCTGAAAGACCAAC[A/G]CCTCCAGCTGCACCAAGAACTAACAACACCTGACCAGACTTGAGATTGGCTCTATGTAT	Yes	Yes	Yes
Ha2.0_c10655	SFW0396	0.899	357	AGAAAAGAATCTAAAGGAAGAAATACATAACCTCAAAATGGGTTTTGAGAAAGAATCTAC[T/C]GAAAATCAAACCAATTTACATAATACAATACTTGAGAAAGAAAGGGAACTGGAACAATT	Yes	Yes	Yes
Ha2.0_c10658	SFW0397	0.949	668	CTTCTAAACGGAAGGAACCATCAACCCCCGACAATTACGGTTCTTCTAAGAAGGCGGCTG[T/C]AAGCGGCAGCACCTCGTACCAGGGAATCCGTGCCACCAAATCCGGCGGCCAGAAGAAGT	Yes	Yes	Yes
Ha2.0_c10664	SFW0398	1	49	ATCNTCGCGGGCGTGAACGGACGATNAAAACCGCTAGACATAAGGTTTC[A/G]CGGTCGCTATCGCCGTTTAAGATTGGTGATGTTTTAAACAATGGGAGAGAGTCGAAGGA	Yes	Yes	Yes
Ha2.0_c10671	SFW0399	1	211	CTCTTTCATGTTTCAATCAAGCTTCACCGAAGAGAACAAGTAGTGCACGAACCAGAACGA[T/C]GAAAGAAACCCGACGGTTCCAGTTGCGAGCATAATCGCNAGAACCATGAACAACGAGTA	Yes	Yes	No
Ha2.0_c10673	SFW0400	1	638	TCTGAAAGCCTCCCCCCACCTGAAAAACCTCTATGAAGTGGCCTTGACATTCTCCTNNAT[T/C]ATACGCAAGAAATTCAACCAAAATCCGGAATTTCAGCCGGTTATCCTGCAATCTTCCAT	Yes	Yes	Yes
Ha2.0_c10674	SFW0401	1	575	TGAACCATACCCAGGTTTTCATGCTCGTGTTAAAGCTAAAGTAGACGCCAACATCAAAGA[A/G]TGGAAGGAAAGTAAGCAGAAGAAAAANTTGTAAAATACAAGTCAAATGTCACAATGTAA	Yes	Yes	Yes
Ha2.0_c10675	SFW0402	0.996	29	TCAAATTACCACATTTGGCCACGAATGAG[A/G]GTGGTGGCATGATTAGGGTCCCTTCTGAGGGAAAGATCAATTGCCTTTGTTCTCCAACC	Yes	Yes	Yes
Ha2.0_c10677	SFW0403	0.976	592	TGAACCGTTTCCAGAATCCGCATTGAACGAACAGGCCGGAAAAATGCTGCTCGAGAACTA[T/C]GAAGAGTACGCTAGGCATGCT	Yes	Yes	Yes
Ha2.0_c10685	SFW0404	0.996	73	ATCATATCGTTTGGTCNTGTCNTTTCTCTCATAGACATCNNNNTCCGATGGCCGTCGTCT[T/C]TATCCCCACATGGAATTCGGCGCTGGTAACTTCATCTTCTATCTCACCGTCGAAGCTTG	Yes	Yes	Yes
Ha2.0_c10686	SFW0405	1	173	GGAGCACAAATGCAAGGGGCGTCTACGATCATAGGCGTGGACATAAATGAAAAGAAAGCA[A/G]CAATAGGANAGGCTTTTGGGATGACCGATTTCATCAACCCTCNAAACCATCCNGATAAA	No	No	No
Ha2.0_c1069	SFW0406	0.965	698	GTTTCAAGATCTTTTGAAGATTGTGATATCTTTGATGGAAGATGGGTGAGAGATGATTCA[A/C]AACCATATTATCCAGCTGGTTCATGCCCTTATGTAGACAGAGATTTTAATTGCTATCTT	Yes	Yes	Yes
Ha2.0_c10690	SFW0407	1	152	GATAATGAAGTGTGACGTGGATATTAGGAAGGATCTGTACGGGAACATTGTGCTTAGTGG[T/C]GGTACTACAATGTTTCCGGGTATTGCTGATAGGATGAGTAAGGAAATTACTGCTTTAGC	No	No	No
Ha2.0_c10693	SFW0408	1	205	GAACTCGAAGCTACTCCGTGCTGTAGGATTGTTTGCTGGTTCTATTGTTTTGATGCGGAA[T/C]TTTGGTGACCTCATGGCTATATGAAGAAGATGGATTCTGGATCTCTTTGATGTTTCGAT	Yes	Yes	Yes
Ha2.0_c10696	SFW0409	1	177	TCTCCGTGAGAAATTTGCAGGGGAACCAGAACATGTAATCAATTTCTTCTTCATGTTAGC[A/G]GAGGAAATGAGAGAAATCATGTCCGATTTGGGTTTCCGAACCGTTAACGAAATGGTGGG	Yes	Yes	Yes
Ha2.0_c10697	SFW0410	1	1757	AGACGGGAATCAGTTGTTTGGTAACGATCAGTCGAAACACACTCGTAGGAGACTGAAACC[A/G]TGGAAAGATTATCAACATGATCAACCCTCGAAATGGACTGATAGACGGCGGTTTGAATA	Yes	Yes	Yes
Ha2.0_c10699	SFW0411	0.988	486	GAACTGGCCGGAAAACCACTTCTATGTTAGCGGNNNCCACCGGATAAAACTGACTTATCT[T/C]AGTGTTTAACTTGTTCTAGATCGGCATGGTCAGTCGATAATGTCATATGAATGCTATGC	Yes	No	No
Ha2.0_c107	SFW0412	1	314	TACATAAAGCGGTTGCTCAACAACGCCACGAAGATACTTGACCCCTATGTAAAGTCATGT[T/C]TGGACGATTGTTTTGAGGTTTACTCGGATGCTATTTTGGACATCAAGCAGGCTATGAAG	Yes	Yes	Yes
Ha2.0_c10701	SFW0413	1	429	TTCATTCCCCACCACTCTTGCNTCCCATACCAATGTGCAACTCTCAGGAGCAGGGATCTC[A/G]ATGGTGTGTTTGGTTGAAGGTTTGATGATCTCTTCTGTGACTGAGTCAGTAGAGACNAA	Yes	Yes	Yes
Ha2.0_c10703	SFW0414	1	690	AAGAATCGTCACTTCAGCTAGCTAACCGTTGGTCGAATTTGTTGTTTACTGGCGTGGTGT[T/C]GATGATACNGCAAGCGTACCTATGGAACTGGATCNAGACCATGATNTGTAGTTAATCTT	Yes	Yes	Yes
Ha2.0_c10704	SFW0415	1	523	CGCTGCAGGGGTTATTTTGGCGTCTAGACAGGTTAGAGTGAAGCTGGTGAAAGATTGGCT[T/G]CCAGTGCTGATTGTATGTAAAGACAACATGACACCAATGCTGACGAATCATAAATCACT	Yes	Yes	Yes
Ha2.0_c10706	SFW0416	0.877	348	AGAAAATAGGGGCAGTCCCCGTTACCGTAAAGAGACNCATGGGAGGGGGGAGGATATTGA[T/C]CCCGACACCCCGATCAGCGAGTTTAAAGGTCCCAACATCTTTCATCGCGCTAAAGAAGA	Yes	Yes	Yes
Ha2.0_c10712	SFW0417	1	203	GGTGTATANCAGTGATTCTGAAGTTGTGAAGGAAATTCAAACGCAGTTTTATCGCGCTTC[A/G]GAGTCGGGTGGTGATCTGGCGAAGATTCTTGAGGTTGGGAAAGTTCCGCATAATCGTAA	Yes	Yes	Yes
Ha2.0_c10713	SFW0418	0.858	138	GGTNGAGTTNCATAAAAATGAGTTTTATTATTACCATCCAGCGAATTACCAATTTTACCC[T/C]GCGAGATACGGTACAGCAGAAGTGGCTTATGGGTACCCACCAGCACCGCAAATGTTCAG	Yes	Yes	Yes
Ha2.0_c10715	SFW0419	1	147	TTAACATTGCAGNAAGAAAGGTTTAATGATATAGTTGGAACTTGGAAGTGCATATTATGT[T/C]GCACCATTAAAGTTCTGCATAGATCATACAGCTTGGAAGCAGATATATGGAGTGTTGGG	Yes	Yes	Yes
Ha2.0_c1072	SFW0420	0.949	478	CGACGAAAATCTAGCTGCAGTCCCGTTTCTTATCTTGGGGAACAANATTGACATACCATA[T/C]GCTGCTTCAGAAGACGAGTTGCGTTACCATTTGGGTTTGACCGGTGTGACAACTGGCAA	Yes	Yes	Yes
Ha2.0_c10720	SFW0421	1	147	TCGTGTACGAACCAAAACCGTTAAGAAATCCTCTAGAGTAGTGATCGAGAGGTACTACGG[A/G]AAAATGACTCTCGACTTCCATACCAACAAGAAGATTCTGGAAGAAGTGGCTATCATTCC	Yes	Yes	Yes
Ha2.0_c10721	SFW0422	1	287	GAGTAGTCAGAAGCAGTTGATGTTCTTGAGCGAGTTGGAAGAGTTGCTTGAGTTGATCCG[T/G]ACCGATGAATTTGAAAAGATTATGGTTCCGTTGTTTCGGCGTATAASAAGTTGTCTTGA	Yes	Yes	No
Ha2.0_c10723	SFW0423	1	335	TGGTGGCAAATTATTGGGATTCACTGAGTAATTTCGGACCGGATGGGTATGTGGACTTGA[T/C]GGTTGTTTGGACTTGTTTGGTAATGATTCTCATTTGCGGGGTGATTGCGTTGATTCATA	Yes	Yes	Yes
Ha2.0_c10728	SFW0424	1	108	ACTTATCCACCATAGCTGGGGTTTGTCTTCTCTCTCATATGCTTCATACAAGTTCACAGT[A/C]CCAGCTTAACAGTGGAGTCTTNTTGTTGGTTTTNTTTTGTGAAATATAGAGTTTGNAAC	Yes	Yes	Yes
Ha2.0_c10730	SFW0425	0.988	318	ACAGGCAAGAAACCATGCTGAACAGGGCAGCCAAGTGGGAGTTACCAATGAACCATCATC[T/C]GCCAGCCAAACAGATGTTCTCAATAGATTAAGAGCTGTAAACGTTGAAATAGATGCTGT	Yes	Yes	Yes
Ha2.0_c10737	SFW0426	0.988	158	GAGAAGACTCTCCCACCTTTGAGAGTTACAAGCTTTGTCGTTCTCAAAACTATAAAACGT[T/C]TTTGACAAATGCAAGCATGAGCAGATAAATCCTAGCCNNNNTCTAACATTTGGCTTGAC	No	No	No
Ha2.0_c10739	SFW0427	1	450	CCCAACTCTATCCTGAAAGGCAGCGTTACTAAGTCTGATCTTGCGAAATTTCTCCTCATC[A/G]GGCTTAGTTGCAGCGTTCTTGACGTAAGTCAGAAGGGTGTTNAACGCTGTCTTCACTNT	Yes	Yes	Yes
Ha2.0_c10744	SFW0428	1	258	GNCGGGATGACGCCCTAAGAAGCTTTGAACTGCTAACTATAGGCAAGAGGAAATAAGAAG[T/C]CGGTTTTTTCGTTGTGGGACCCTNATGAATAACCATTGTNTCTCATTTACAACAAAANC	No	No	No
Ha2.0_c1075	SFW0429	1	86	AGNAGTAGTAAATGAAGACTACAATGTAGCAAACACACCTGCTCCACCAGAGCTACAAGC[A/C]CCGACTCCTGCTTTGATCAATCAAAATGANGCTTTAGATGATGATGAAGACGAGCCTTT	No	No	No
Ha2.0_c10750	SFW0430	0.996	217	GGCCCAAAAAACGCCCAACAGATTCAACCGCATCAATCCCTTCCCTACTGAAAGTGGCTA[A/C]AGCTCGGGGATGAGTGGCGTTGTCGTAAATTTTGCTACTAGTGGTTCTTGCAAGYTACT	Yes	Yes	Yes
Ha2.0_c10753	SFW0431	1	810	CTGCTTCGGGCAGCTGGTTTTCTCCTTCCTTGCTACATAATGATTTGGGCAATCAGTATA[T/C]TGCAACGTCGAAGGCAAGCACAG	Yes	Yes	No
Ha2.0_c10756	SFW0432	1	474	GGCAAGAGAAGTTCCACAAAGAAGCCGATAAACAATACTGGAAAGCAATAGCGGAGCTCG[T/G]TCCNCGTGAGGTCCCGAACATCGAGAAACGAGGCAAGAAGGATAAAGACAAGAAACCAT	Yes	Yes	Yes
Ha2.0_c10757	SFW0433	1	343	TCNCGGGACATTCAGCTCACCATATTTAAGGGAACATCAATGCTAGAGAAGGAACTGCAG[T/C]GTGGAACGTAACGTTATAATCGCTTTCTTTGTTCTTCTGCCATCCAAAGAGTAACTGCG	Yes	Yes	Yes
Ha2.0_c10763	SFW0434	1	419	AGGAAACGGTCGCAATGAATGCGTGAAAACCGCCAAAACATCCATATTCAAACTTTCTCC[T/C]TTACCCAATTCCTTGGGCAGAGATGCAGCATACCAAACCAACGACGGCGGTGAATCATT	Yes	Yes	Yes
Ha2.0_c10765	SFW0435	0.996	187	CTCCGATCGGCGAAGGTTTTTCGCCGAACGGATACTTTGCTGGCCGTTTATTCTTGGTGA[T/C]TCTTGCCAAGAGTAACTTATCTTCATTTCTTATAAACTTAAACACACATTCATCACCTT	Yes	Yes	Yes
Ha2.0_c10767	SFW0436	0.965	561	TTCTTCCCATGCTTGTTTCTGAAACTGTTGTTTTNCCTTCTTCTCTTGAATTCTCTTTTG[T/C]CGTTCTTCGTAAAACTCAAAATCATCCAATATGCATTGCTTGCTAGAATGATCTTTGAA	Yes	Yes	Yes
Ha2.0_c10768	SFW0437	0.988	348	ACCCAGAGGTAATGGCCGGTTGAAAANGTGAAAAAANGCAAAGTGATGATGATCTGGATC[A/G]TTGATTGGCTTAGCAGTCTCGGCTAACCTCATGAATACTTCTTTATCATAGTANATTAA	Yes	Yes	Yes
Ha2.0_c10770	SFW0438	1	392	AAANCTTGAATCGTCCATTTCATAGTTATAGAAGTCGTGTAACAATGGAGTCATAAGTAG[T/C]AGGTGATACGTCAGCAAATAAGCGCCAGTAGTGCTTCCAAATACAAATAAAATCCCACC	No	No	No
Ha2.0_c10772	SFW0439	0.935	315	TATGCCGGAGTACGGTGGTTGTGGNGGNCGGTGGTGGCGTTTTACGGTTGAGATATAGCC[T/G]GTGGCCGGATGTACTGCTGTTTTTATTTGATATGTATGTATAACACTTATGTATTTTTG	Yes	Yes	Yes
Ha2.0_c10774	SFW0440	0.996	126	TGGGATAACTGGCTTGATCACATGTTCTTTGAGATCAGCAGCGATCTGCTCGTTAGTCAC[A/G]GTTTCGTCGTGTTGGGTGGAAATGAGAACGGTGTGAACCCGCGTGGGGACCATCGCACC	Yes	Yes	No
Ha2.0_c10775	SFW0441	0.765	1061	AAAAGGCGTGTCAANNGATGANGANGAAGAAGAAGAGTTTGATGAGGCTAAAAAGACTGA[T/C]GATTTAGTGTTGGAAAAGTTAAATTTTATTGATAAGATGCTTGAAGAGAAATTAGCACA	Yes	Yes	No
Ha2.0_c10779	SFW0442	0.976	712	TCAATGTAATGGAGTTGGCATCCCAACCGAAAGAGCATATGTCTACAAACTCACACCTGC[A/G]GCAGAGTGCTACATACCATTCCAAATNGACACGTCAGCAAAGGATAAAGGCG	Yes	Yes	Yes
Ha2.0_c10781	SFW0443	0.976	210	AGCACAGATGGAGAAAAACGCTGCAGCNGGAAGAACTCCATCCAGTGTGCCCATGCCAAC[A/G]CCTCCACCATCTGCCTTAAACCTTCCATCTCCGAAATTCGCACCACTTTCACCTGTACA	Yes	Yes	Yes
Ha2.0_c10785	SFW0444	1	545	GACTTTAATTCCCTCTTTCGGTTTTCCTTCCCACATCTGTTTCTGAAACTGCTGCTGTTT[T/G]GCNTTCTTTTCTTGAATTCTTCGTTGGCGATCTTCATAGAAATCAAAATCGTCTAGGAT	No	No	No
Ha2.0_c10789	SFW0445	0.976	161	GAAGCTTGCCAAGAAGATGAGGCAGAACAGGCCTATTCCTCACTGGATTCGCATGAGGAC[T/C]GACAATACCATCAGGTACAACGCTAAGCGCAGGCATTGGCGTAGAACCAAGCTTGGATT	No	No	No
Ha2.0_c10793	SFW0446	1	714	GANGCATCCGTCGGTAATTCGTGCCGACAAANCGGGNCACGAATTACGCAACGCGAGCCA[T/C]GGAAGGATGCAATCCGGATGGTACAAATGTTCACAAGGCATTTCTTTAGCTTCTGAGCC	Yes	Yes	Yes
Ha2.0_c10794	SFW0447	0.988	422	TGCAACNGTGAACTTTAGAGGCCAGCGTTATAATATTCCTCCTTGGTCTATAAGCATTCT[T/C]CCCGACTGCAAGAACACCGTTTATAATACCGCAAGG	No	No	No
Ha2.0_c10798	SFW0448	1	494	AGAATATCACAAAGTCCTTAAAGTTCAAACCATCCACCATCTTAAGCAATCTCTGAGACA[A/G]AGGATTCATTGCAAATTCGGGTACCGAAAGAAACTCATCAGCAGAAATGAATCCCTTGG	Yes	Yes	Yes
Ha2.0_c108	SFW0449	1	169	CCTTCTNACNNAAGCAAAAGTTAACTTTCCACCGTATGGGATCGACTTCCCAGACGGCCC[A/C]ACTGGCCGCTTTAATAATGGCCGAAATACCGCCGATGTTATTGGTATACTTCTAAGTCA	No	No	No
Ha2.0_c1080	SFW0450	1	427	NGATGCNGCNGTGGCTTATGATCAAGCTGCCTATAAGATANGAGGGTCTAGGGCCTTGTT[A/G]AATTTTCCACATTTGATTGGGACAAATATGGTGGAGCCCGTAAGGGTGGCTCCGCGGCG	Yes	Yes	Yes
Ha2.0_c10804	SFW0451	0.988	285	ATCTCTTTTAGTTAAGAATATTTCATCTCATGAATAACTGCTGGGAGATGTTGGAAGCTG[A/G]TCAAGGTTTTGAGNGTCTTTAGTTACTAGTTCCAGGAAAAAAACTACACATTGTAGKAT	Yes	Yes	Yes
Ha2.0_c10805	SFW0452	0.915	137	TGTTTTGGGTCGTTACTATGCCCCCCTCGCAGATGGCGGAGTGGTCCCATCTCGCCATCC[A/C]TCTTCACCCCTCCCTCCACTCGAAAGCCCCCCAATGAAAGATGACGTCAACACCAAAAT	No	No	No
Ha2.0_c10808	SFW0453	1	281	CATGAATTTGGTTCTTGATGAGGCTGAGGAAGTCAGCATAAAGAAGAAGACCAGAAAGGC[T/G]CTAGGCAGGATTCTGCTAAAAAGGGGGATNAATATTACCCTCATGATGAACGCGGGAAA	Yes	Yes	No
Ha2.0_c10809	SFW0454	0.976	517	TCAAACCAGCTGGTTCTCGATGAAGCGGAGAGGAGTTTGCATGATGCGTTATGTGTGGTC[A/C]GGTGTTTAGTGAACAAACGGTTTTTAATCGCGGGNGGTGGTGCGCCTGAAATCGAGCTT	Yes	Yes	Yes
Ha2.0_c1081	SFW0455	1	465	CTTGCATTTCTAGGGTTTCTGAAAGATCAAGAGAAGGAGGGGACTTACAGGGATTAGAGG[T/G]GAACTAGATTCTTTCAGAAATCAGAATAATCTATAAGGTAGCTCCCATGATGATTAAAA	No	No	No
Ha2.0_c10822	SFW0456	0.976	559	ACAATTCAAGTCAAGCGCACCGACTCAGTCCTACACGACTTACTTTGCGGAGGCCTTGAT[T/C]GCTGAAGCTGAGGCCGATAAACAAATTGTGGCTATACATGCTGCGATGGGTGGTGGGAC	Yes	Yes	Yes
Ha2.0_c10824	SFW0457	1	532	AATCCCCATTGCATGTTCAATACAACTGTTGGATCTGCAATTGTTATGCAATGNCTCCAA[T/C]TCTTTGATCGTCACCTGATCACGACTAGTCGCACTCCTAAGTTTCTTCAATGCGATTTT	Yes	Yes	Yes
Ha2.0_c10828	SFW0458	0.935	419	GTATTTTGYTTTTAGTGTTTTGTCCAGCTACTTGCCTGTTTTGTACTCTTCTTGTTTTTA[A/G]TTACATCTACTTCCTTGTTTTGTACTCTCCTTATAGATAGATAACGTCGAAGCTACAAC	Yes	Yes	Yes
Ha2.0_c10830	SFW0459	0.988	226	AGACCTCATNTTAAATGATGAGAATCGAGAACAAGACACGGTATATGTAACTGCACGGAT[A/G]AGCTTGGAAGGCCGTGAAACAGCATGGATATGGCTAAACCCGAGAAACTGGGATGTGAT	Yes	Yes	Yes
Ha2.0_c10833	SFW0460	1	223	GGTGATCCCATTGAACAACGGTACAAGGAGCAC[T/G]CTGAAAGAGGATCTTTTGTTGACCAACTGGTCAGTGTTATTAACGGGTACAGGCAGGCT	Yes	Yes	Yes
Ha2.0_c10835	SFW0461	1	156	GTGGATGGACCATGATCAGAAAACTTGCCCGCTTTGTCGGTCGCCTTTTATTTCTGTTGA[T/G]TTACNGGATTCGTTTAACGAGCGGTTGTGGGCGGGTTCTGGGATCGGGGATTACTACGA	Yes	No	No
Ha2.0_c10838	SFW0462	0.877	165	CACCTAGAGACGACCGACTTCATCAGGAACACCGATATCGATTTCGCGGTCAAACCGGCC[A/G]AATCGCCTCAACGCAGGGTCAATGCTGTTGGGACGGTTGGTTGCGCCCATAACGATAAC	Yes	Yes	Yes
Ha2.0_c10839	SFW0463	0.9	390	TCTGGTTATTCCCCTTTGGAGTTTCCTTCTTTTCCTTGGGATAGAAGTTCTCATAATNCT[T/G]CTTTTTAGGAGCTTCACTGGAAAAGAACCTTCTGAACCTAGGGTTTGCAAGAACACAAC	Yes	Yes	Yes
Ha2.0_c10840	SFW0464	1	443	GGCCAACGCTACATCTCCTAG[T/C]AGAAGAGTGTATGCAAGTAAAGCACAAGATGTCGTTTCAAGTGTATTGGCTAAAGGTTC	Yes	Yes	Yes
Ha2.0_c10841	SFW0465	1	553	CTGTCTGAAGATTTTCGAGTCCACCGATTGTGTAAAGCACATCAGCATAAGCGAGGTGAT[A/G]TTGTGGAATCATTGGTTGAGATAGGATTAACTCCTCATAACAGAAAGCTGCTTGTTTAT	No	No	No
Ha2.0_c10844	SFW0466	1	532	AAATTTGTTGCCCGGCTTCGAAAATGTTGGATTCGGGCCAGCCAGTTTATTGTTCGACGG[T/C]TGCGATTCGTTTGCAAAAGCCAGAAAGTGGTGTGCAAAGCTTGTGCTTTATTTTGTAAA	Yes	Yes	No
Ha2.0_c10845	SFW0467	1	607	GCATGTAACAGGCACGAATGCTTGTGTCTCAAATGAATGAGTTGATGTTGGTTAGACAAC[A/C]ATATNCTGTTTTATACACATTCCCTTTAACGAGCCANTATCATGTT	No	No	No
Ha2.0_c10849	SFW0468	1	701	CGATAGCGCGGCTGCACACAGTTTGATCTCGGTTACTTGTGCAAAGAATAAGTTGTATGC[A/G]CATTTTGTGATGGCACCTGCAGCTGAGTGGAAAANGGNACCAGGAGACATTAAAGCATA	Yes	Yes	Yes
Ha2.0_c10859	SFW0469	0.996	605	GTAAACATCCTCAACAGGCACCCAAAATACATGTTGTCTCTCCTCTGGTGTTCCATCCAC[A/C]GGAAATACTTCCTCCGGTTGATACCATATGTTGTTCAAGA	Yes	Yes	Yes
Ha2.0_c10864	SFW0470	0.813	248	NTCAACACAAGCCGTTACCGSGATGTTCAATTTGTATAGGGCTTCTCAAGTNCTCTNCCC[T/C]GGAGAAAAAATTCTTGAAGATGCCAAGAAGTTTTCATATGATTATTTGAAGGAAAAACA	Yes	Yes	Yes
Ha2.0_c10866	SFW0471	1	238	GTCTTGCCCAAGTACTTCAGCTCAGA[A/G]TGGTCAGTGGCCCAGTTTCGTTTGGTTGAAGGTTCACAATACATTGTTGCGTTTGGCCA	Yes	No	No
Ha2.0_c10867	SFW0472	0.976	58	AATTCGGCCTTATGGCCTGTAGCCGGGTCAAATATGATGTGANATCCGGTCAATCAGA[T/C]GATGTGGACGCTCGAAGAATGACAAGCTCAGATCCCGAGAAACAAGGTGATCATCCAGA	Yes	Yes	Yes
Ha2.0_c10868	SFW0473	0.996	255	AAGGAGAGGTGCGGATAGAGCAGATATCTACAGCCTTGCTTTCTCTAANACG[A/G]CTGAAAGGCTGGCTGTTTCAAGTGACAGGGGAACCGTTCATGTTTTCAACTTNAAAGGT	No	No	No
Ha2.0_c10869	SFW0474	1	899	AGACGTNAAGTATGTGAACCGNGAGCAATTAAAAGAGCTGGTGAGGAAAGCAGACGCGGG[T/C]GAGGAGGGTCTGAAGCTGTCTCCATGGTTCAGGATAGTTGTAGATAATTTCTTGTTCAA	Yes	Yes	Yes
Ha2.0_c10871	SFW0475	1	457	AACAATGTGAGTAATGGTGGGAGTTGGAGTTCTGCTGAAGATATCGCTTTGTTGAATGCG[T/C]TGAAGGCGTTTCCGAAAGATGTTGCTATGAGGTGGGAGAAGATTACTGCTGCTGTTCCG	Yes	Yes	Yes
Ha2.0_c10873	SFW0476	1	209	GACGGTTACGGCTCACAAAAACGAACCAACCACTAGTAAGATTCAACCGATCATTAACAG[T/C]CAAGCCAGTTACACAATTCCAAGTGACCCGGAGAAAGCAAAAGGGTATCTCGAATTAAA	Yes	Yes	Yes
Ha2.0_c10876	SFW0477	0.988	306	TGAAATCTTTGGTGTTTCATAAGCTATGCTATGTTATACTNNTTTTTTTNNNCTTTTGTA[T/C]TTCCGACGATCTTCGAATCTTGTATCTATGTATCATAAGGCTCGATTTCAGCCGTGAGA	Yes	Yes	Yes
Ha2.0_c1088	SFW0478	0.813	666	ATTTTNCAGTTTCATATTGTTGACAAAACTAGATAAANGTGTTAGCAGGATGGGCCTTGT[A/G]GGCTTTTCAAAAACTTTTTTATGAATTTGTTGAAATTTGTGTCGTGCTATCTTTAGACT	Yes	Yes	Yes
Ha2.0_c10887	SFW0479	1	1146	AACAATCCCTAAGCCAGATTTTTTTTTTTTTTTTCATGTTGTGTTGTATGATATTATANC[A/G]TCGCCGGTTTAGTTGTAGAGAAGAGTATACGATAGAGCATCAGCACGGTTCTTGGGTGC	Yes	Yes	No
Ha2.0_c10888	SFW0480	0.949	422	GAAAANNACGACGACGGCGGCCCTCATCCCGAGAGCGGATTTGGATGTGGATGTGAAGGT[A/C]ATGGGGTGGGACGCGATGGTTAGGATCCAATGTAGCAAAAAGAACCACCCTGCCGCGCG	Yes	Yes	Yes
Ha2.0_c1089	SFW0481	1	824	ACCGATAACATGGCCATGGGAATCAAGCAAAGGTCCACCTGAATTTCCTGAATTAATAGC[T/G]GCATCTGTTTGAATGGCTCCTCTAATGGCACCTCCATTCGGTGATGGTATCTCCCTACC	No	No	No
Ha2.0_c10890	SFW0482	0.935	20	TACCCGGGGAGAGTGAAACC[A/G]CAAATCTTAATGTGAATGGTAAGGAGAAAAAGAAAAGGAAGCCGAAATCAAAGAACAAG	No	No	No
Ha2.0_c10897	SFW0483	0.841	111	TGCCGCGAACTTTTATGTAAACCTTACTAGGGTTTTGCATAANTACATGACTCCATTTGT[T/G]TCAAAGTCTCCTAGAGAAGCTTTTTTGAATTATAGGGATTTGGATATTGGTGTTANNNN	Yes	Yes	Yes
Ha2.0_c10898	SFW0484	1	244	AATTTCGGTGCGGGAACGCGCACGAGAGCNACTCATCACGAGTCGGATGGGTTTAANATG[A/C]GAAGTTTGCTTCAGTTGTTACCGGTGCTTGTGATTCTGTTGGTGAGCTTTTTGCCNTCN	Yes	Yes	Yes
Ha2.0_c109	SFW0485	1	445	CACCGCCGTCGATTCCAAAGATTATTTTGGTTCCGGTGTTCTTGGTGGCCGTTATCATCT[T/C]TCTCTACTCCCTTCCAACGCGAATCATTTATCATCAGCCGAGGGTGGGTGACCCTGCGA	No	No	No
Ha2.0_c10901	SFW0486	1	198	ACGTATCTACACCTTATCTTTTGTATAATCNAAACGAACCTGACGGTGCGTGTGCATGAC[T/C]GACCATGTGTTCATGAACCTAAACCAAGTTCTTTTGTACTCCCGCAATGTTTTTTTCTT	Yes	Yes	Yes
Ha2.0_c10902	SFW0487	0.9	181	AACTTTTTGTAGTATACATATCAGGAGAAANNACGAAGACTCAATCGCTATGGATAAATC[T/G]ACTTGGTCAGAGTCAAGTGTGGCAGAGTCATTATCGAAGTACTGCATTTTGCTGCACAT	No	No	No
Ha2.0_c10906	SFW0488	1	698	TGTTGTAAATTGRTAGGTTTTGCTAAATTATAGAGTGNKGGTTCTGCAGAAATAGCAGAA[A/G]AAAGAGCTCCCACCATATAGTTCATTTGTTGGTTCTTGCAGGAAGAAGCTACGCACCCC	Yes	Yes	Yes
Ha2.0_c10913	SFW0489	1	613	GGAGTTTAACTGCCCAAACAAGCCCTTAGGTCTCAGGGAAGTCCTATTAGAGTATTCGAA[A/G]AGAACTAGAGAAGTAGTAAAAGGGTTACTGAGTGGCATATCAACGAGCCTAGGACTCGA	Yes	Yes	Yes
Ha2.0_c10916	SFW0490	1	325	AAATTCCGGCAATTTACTACCTAGGGAAAAGAGTCCGGTTGCTAATGATGCAACAATCAG[T/C]ACAGATGCCATGAGAGCAAGTGGATCGACGAGGCATGTGGACTCCAGTGGTCGGGCCCG	Yes	Yes	Yes
Ha2.0_c10924	SFW0491	0.834	91	AGAGTCGCTCCCTGNGGANACGANAAGGAAATCGTTNCCGGATATGATATTGAAATCGAC[T/C]CGTCTTGAGTCCGAATCCAAACTGGTCGGGCTAGTGTACCCGGTCCAACCGGCTAAGAT	Yes	Yes	Yes
Ha2.0_c10930	SFW0492	0.965	319	CTTTGCATTGGAGAGGCCATTTCCATCAATAATCTTCAACAAATCTCCATAACGAAATCT[T/C]TCCAACCTAGCACGCAGAACGTTGTCNGCTCCTTTTGTCTTTAGCTTCTCGGTTTTTGC	Yes	Yes	Yes
Ha2.0_c10933	SFW0493	1	342	GAGRGACTGGGAAGCTGCAGAAGCTATTTCTTCGCTCCAGATTGCAGATGATGGTGTGAA[T/C]GCCTTTGTTTTCAATAGAATGWTGAGAGGATGAATGCATCTTCAARTGTTGTGTTTGAT	Yes	Yes	Yes
Ha2.0_c10938	SFW0494	0.935	428	GGTAGCCTGATTTTGAATGAATTCGGGGCACACAATAGGCTGAGTTTCTTTAATCATAAA[T/C]GTCNGTAACTCTTTTCATACCATCTCGAATTTGTAGAATTTTGAATTCCGATTGCTAGA	No	No	No
Ha2.0_c10940	SFW0495	1	739	TTTGTTTGCGGGKTTTTCAGTCTTARGNCTCATAGCTATATTCATTCTTGTACCCGAGAC[T/G]AAAGGGTTGCAATTCGAAGAGGTAGAGAAGATGTTGGAAAAGGGCGATCGACTCAAGTT	Yes	Yes	Yes
Ha2.0_c10941	SFW0496	1	233	GACAAGATCNCCGGAACTGGAGAATACACTGCGGATAAAGCTGAAGAAATGAAGAGCTAT[A/G]CTGGTGAGAAAGCAGGAAGAACTGAAGGAAAAAGCTTCCCAGWCAGCGGAATCTGCAAA	No	No	No
Ha2.0_c10942	SFW0497	1	249	ATTAAGAGACCGTGGTTGGATGCTGGTGTTAGANTGTTTCATACTGCTTTTAACTCGTTC[A/G]TGCTGCCCCTTGGTAACCTTTATATGTGAAATATATTTGGCACCATCACTACACCCTAA	No	No	No
Ha2.0_c10945	SFW0498	1	154	CATTTAAACATTTCAGCCGATACAACACTTATTTGGGTTCAAATCAAACCACCACCATTC[A/C]CTGCTCTCCATCAACCTCATTCATTGTCTTCCATGGCGGNNTTTTATCAATTTAGTTAA	Yes	Yes	Yes
Ha2.0_c10950	SFW0499	0.988	489	AATTTTGGTGTACATGTCCAAGGTTGATGGAAA[A/G]TTCAAATTTAGCCCTGTCAGTGTTAACTTTCTGACCGAATTTGCAAAGGTCATCTTTGC	Yes	Yes	Yes
Ha2.0_c10954	SFW0500	1	82	ATCTTTACCCGGTATCCACGACCGAGACAAACGGGTTGGATATGTCGAATCATGAGTCGG[A/G]TGCTAAGTATGTGTTGAAGCAAAGTGGGGATGAGGATAGACATGATTGGTATGCAATTG	Yes	No	No
Ha2.0_c10961	SFW0501	0.988	328	ATCGACATCTTTCGTGTTCAACTCAATGAACTCTTTCAAATCTATAAACCCATCGCCATC[T/G]GCATCCACCTGCATGATCATATTCTCTAACTCTTCNGGTGTCGGCTGGTGACCCATGCT	Yes	Yes	Yes
Ha2.0_c10968	SFW0502	1	135	GGAGCTACGGTTAGTTCAGGGGAGCCTCTTGAAGAAGGTGATGGAATCGATAAAGGATCT[A/G]GTCAACGACGCCAATTTTGACTGCTCCGCCACCGGATTCTCGCTTCAGGCGATGGACTC	Yes	Yes	Yes
Ha2.0_c10970	SFW0503	1	674	TCTATTTGACGGCGGGGAGGAGCGACATTATTTCGGGTTGAGGACCGTGGGACGTGGATT[A/G]GTTGAGTTCGAGTGTAGGACTAAACGAGAATATGATATGTGGACTCAAGGTGTTTCTAG	Yes	Yes	Yes
Ha2.0_c10973	SFW0504	0.965	380	GTGTGACCGGTTCACCCATGCCATCCGGTCCAGRNGCAAGACCAAATTACAACATTCCTA[A/G]AAACCAAAAAAACAATTATAAGCAATCATGCTGCTTCCCATGGTCGAAGTAAATGGCGA	No	No	No
Ha2.0_c10974	SFW0505	0.988	79	TAGCNACACGACTTCCACACTCTGTCACCGGAGCGTCNTCCACACGCGCCGTCCCCTCTC[T/C]TCGTTATTCTTTCAGTTGCCACACAATAATAATCCGGTATGCATCCTTACACACTCATC	Yes	No	No
Ha2.0_c10985	SFW0506	0.965	304	ATTGACCCATATCATCCTGATAAGACTTCGGCTACAATAGCTGATTTTTTTCAAAAGTGC[A/G]AGGAGGAACCGAGTTACTGGGCTAAGATATCCATTGGCGGGCTTNAACGAATAAGTGAG	Yes	Yes	No
Ha2.0_c1099	SFW0507	1	286	AGATTGAGAGGCGGAACGATTGATCAAGGTTAAGACTCTTACCGGGAAAGAAATTGAAAT[T/C]GACATNGAGCCAACCGACMCAATTGATAGGATCAAGGAAAGAGTTGAAGAGAAGGANGG	Yes	Yes	Yes
Ha2.0_c10991	SFW0508	0.949	260	GTTTAAAACACCGCTAAGGAAGCTTGTGATCATGGGTTTGGACAAGCTCAAGCGTGGTAG[A/G]GCCCCTATTGTTGTCAAGGCCGTTGGATCCACNATATTCGTTGTCATGATGTCCACCGT	Yes	Yes	Yes
Ha2.0_c11	SFW0509	1	668	TCTCGGTCTGTGTTCTCAAAATCACTGCAAGCAGTTNGAGACTGCTACTGCTATGGCTTT[T/C]CTTAGCTGGTTTGCTGCATTACCCTCGTTTCTTCTCAACTTTTGGTCACTGTCATCCCG	No	No	No
Ha2.0_c11011	SFW0510	0.965	490	TTCTAGAAGCTATAATTCAGACACTTGGAGGGAAAGATTCAGATTCTTAGCTCTAATTAT[A/C]ATTCTTTCTCTGTTGCAAATCATTTTCTTGTGAAATCTACTCACCACCTCACTGTTCAA	No	No	No
Ha2.0_c11013	SFW0511	1	194	ACGGTGGGTGAACGAGTGGAAGCGGTATCACGAGCAAGAGAAGATTGATCGGCAAATGTT[A/G]AGAGACGGTGAGGCTAGTGATGTTGAAGAGGAATATGAGGCTAAAGAAATTGAGGTTGA	Yes	Yes	Yes
Ha2.0_c11014	SFW0512	1	809	CGCAGACCACCAACTCGAACTCACAACCGGACTCTGCACACTCTGCAACTGCTGGTTTCC[A/G]AAACCCACATAGGAACTTGAGCTAGGGTTCGAATTAGAATGTGGGGACTTATTATTATT	Yes	Yes	Yes
Ha2.0_c11015	SFW0513	0.834	388	TGCTAAGGTGCCATTTTCTTGAGGTGCTGACCCGCCCCACTTTGGATCTGCATCGGCTGG[T/C]TCAATAACATGAACCGAACCGTCACTCATTCCAAGAGCAAATTGGTTRGGATCAGATGG	No	No	No
Ha2.0_c11017	SFW0514	0.899	397	TTATCACCTTCTTTTCTCTCCAATTTTATNAAAGGGGGTTTCGGTTGTTCATGGTTTGAC[A/G]GGATTCACTGAAAAAGATACTTCTTCATCCTTATTTAACCGTTAAAGAACATAGCAGGG	No	No	No
Ha2.0_c11020	SFW0515	0.915	199	TCCGGAGTCGTACCAACACATATCGTCACCGCCCAAATCCATCACCAGTTTGCCGCCTCC[T/G]NCGAAAAGGAGAGGGAAATGCACCACTGCCGCNGATCTTTTGGACATAGTCAAAGATGT	Yes	Yes	Yes
Ha2.0_c11022	SFW0516	1	585	GGTATTCGTAATACTGTGCGAGACGAGTTTGACCTTGCTTGTTCACCATTAATATGAATC[T/G]GATCCCCATTGTTGCGAGTAAAACCCTAACGATTCTCGNTTC	Yes	Yes	No
Ha2.0_c11024	SFW0517	1	103	AGACAGGAGTGTTAAATTACTAGACTGCCCTGGTGTTGTTATGCTTAAATCCGGTGAGAA[T/C]GATGCCGCTGTAACCCTTAAAAATTGCGTTAGAATCGAGAAGCTGCAGGACCCCATTTC	Yes	Yes	Yes
Ha2.0_c11032	SFW0518	1	306	GAAGCTACTTTTGAACATGATCCCNATTTGGCTAACTTCACTACCATTCGGTATATGTGT[A/C]GCACAAACCACAACATTCTTCATCAAACAAGGCGCATTAATGAATCGTGAGATCACACA	Yes	Yes	Yes
Ha2.0_c11035	SFW0519	0.935	214	CSTAACRCTATTAACATAACATAGATAATGGTAGTTCTATACAATTATGGGCCAGCAGTT[A/G]TAACTAATTAGTGAATATCAACTCTGTTTTAAGTTTCTCCTAGGTGGCGTCACCTTTCT	Yes	Yes	Yes
Ha2.0_c11038	SFW0520	0.996	59	ACGNCCGGGAGTTTCGGGACTTGATTCGGTCCAGTCATATTTCAGTTCCGGATCGACTC[A/G]GTTAACGCACAGTCAACGCCGGTCAACAGTAGTCAACGGTATTGTTCGGGTTCAGTTTT	Yes	Yes	Yes
Ha2.0_c11039	SFW0521	1	935	TCTCTTTTATGGATCAACCGTTTTGTCTGCTTTTGCTACCTTTGGGCTACTCTTCCTTTC[A/G]AGAGAACTCAAGTCTGGAAGGAAGTGAGATTGTACTTCATAATTTNGTCATCTTCAAAT	Yes	Yes	Yes
Ha2.0_c11043	SFW0522	0.988	711	ARGCTCSTTCCCGCCRCAAGGCGTCCTCGGCCTCAGCCGTGGCCCGTTATCGTTCATTTC[A/G]CAATCTAAATCCCTCTACACATCCACATTCTCATATTGTCTCCCAAGTTTCAAATCCTC	Yes	Yes	Yes
Ha2.0_c11048	SFW0523	1	266	TTACAAGCAAGATATAATGTTGCATCAGACGTTATCCGGCCAAAACTCCCTAAAGAATGC[A/C]CGCTCGAATTCTTTCTCNTGTAACTTCTTCTCGACTTCTTGAGCTTTCCTCATCTTCTT	Yes	Yes	Yes
Ha2.0_c11050	SFW0524	0.899	119	ATTTGGAAGTTCACACAACAAAAGAAAAAACAAAGATAATCAGTCGAANGATNCCTTCGC[A/G]GCCCGCTTTCACTACTAAATAACAAACCAATCTCAAAAAACCTAAAATAAAAACCGTAA	Yes	No	No
Ha2.0_c11051	SFW0525	1	503	AAGCTCCCGAGTTTGCGTAAACACATGACGCCCATTACAACTATAATCACTAACCGTCTG[T/C]GTATTCTTAGTCCTAACCGCAATNACCATATCCTTAAACGCAACAGATTGATGG	Yes	Yes	Yes
Ha2.0_c11063	SFW0526	1	192	AGGAAAGAAAGGTTGGTTCGATAGATGGAGAAAACGGGATACTAAGAGTAGTCAAAGTCA[A/G]GTTATATCCGGAAAACGTTCTATAGATATCGTTTCTAGCGGAGATGAGGATAGAAATGA	Yes	Yes	Yes
Ha2.0_c11064	SFW0527	0.996	35	GGTTTACAAATACTACATCTACACACAAGATATAC[A/G]CGCCAAACGCCTTGCAAAGTTGTATGTGGCTACCCTTTTGTTGGGTAGTTTATGCTGGT	Yes	Yes	Yes
Ha2.0_c11065	SFW0528	0.834	756	CAGTTTTCTTACCTTGCGTGACCGCCCCCACCCACACACACACCCAGAAAAGGTTAGTCT[T/C]GAACTTTATAGGTTTTGATCCATTTCTGTATGAAAATAATAATGAATCTGAAATTTGTA	No	No	No
Ha2.0_c11067	SFW0529	0.949	796	CCACAAACTAACCCCGTTCAAGGCCCTCATAACCATTCTCTGGATTCCGGTAGGGTTTCT[T/C]CTCGCATGCCTGCGCATTGCGGCGGGTGCACTCCTCCCAATGCCGCTAGTCTACTACG	No	No	No
Ha2.0_c11068	SFW0530	0.965	366	TCAAAATCTGACGGGTCCTTATGATTATTAAGATGTGATAAGTTGAAGATGAGGATGTGT[A/G]TTGCTTTGATTATCTTTTCTGGATTTCTTAAGTCTAAAGTTGAATTTGTTTGTGTTTTG	Yes	Yes	Yes
Ha2.0_c11077	SFW0531	0.988	1025	CACAGTAGGGAACTCTTTATATGGTCTAGAACTTTTAGCCATGTATGTTGCAGGAACCAA[A/G]CTAACAATAAGTCCAACGGTGTTTAAGACATCAGGTATGATCATAGACTCAGGAACCGT	Yes	Yes	Yes
Ha2.0_c11078	SFW0532	1	57	AAGATAAAACCTGCAGTGGACGGGGAGTTAGTAGAGAGCGAGTTCACCAACATAATG[T/C]ACGGCAAACAAGTATCAGGGTTCAACCGTGGTATAAAGAACAAAACTAACAAATCACGG	Yes	Yes	Yes
Ha2.0_c11079	SFW0533	0.965	379	TTATCCATTTGCTACACAGATAAGACAGTTTGTTGCCATTTGGCACTAATCTCAAAAATT[A/G]TAAAAAAAAANNTATAGTCATAGTGGCTCATTCACTAATCACTAGCCACCACTCNAATA	Yes	Yes	Yes
Ha2.0_c11080	SFW0534	1	634	GGTGANACCGAAATAGTTGAAGCAGTCAAACAAGGTTACTTAACCACGGATTCAGAGTTT[T/C]TAAAACAAGAACAATCGAGGTGGAGCGTGTTGTGTAACCGCTATCATCACGTCCGGTAA	Yes	Yes	Yes
Ha2.0_c11087	SFW0535	1	230	ACGCCCTCGGAGACACTCCAAGTCCAGCACTTGAGAATGATCTACAAAAAGATTAACATT[T/G]GGACCATATTGCTTAATGAACCACTCAGATGTTTTGGCATTTGAAGCTTCAAACATGGT	No	No	No
Ha2.0_c1109	SFW0536	1	113	CGCTAGGGTTTTATCGGGCTACGAAGAACGTCGTATCAGATCTTACCGTCTTGACCTCCA[A/G]AAACGTATTACTGAGGCAGAACGGAAGAAAGCGGAGATTAGAAAGATCCCGGAACAACT	Yes	Yes	Yes
Ha2.0_c11093	SFW0537	1	161	GTTAAACAACCAAGCATANAATTCACAATAACTGGAGACCATAATCATGTCCATAAAAGT[A/G]GGGGTCAAACCAAAGGAAACAAAAGATTCTGTGCAGCACAACTCGTTTTTTTNAGTAAA	Yes	Yes	Yes
Ha2.0_c11094	SFW0538	0.988	172	TACAAGATCACAAGAAAAATTCACCCGATGATTTGGCACATTTTTGGGACCGAAATAACT[T/G]AATGTGGGCACATTTTNGGGACCGAAATAACCGAATGTCAACCGCCGGTTGCCGGATAT	No	No	No
Ha2.0_c11095	SFW0539	1	841	TGACTAGAATTCATCTTCAAGCCGCCAGTAACACAGAAGCTGAGAGATATGACGGAAATC[T/G]GAATCTTAACATTATCGGAGTGGAAATTGAAACATGGTGGGAAGAAGACAAGGGTTTNG	No	No	No
Ha2.0_c11096	SFW0540	1	608	CNTCGACATCATCAAGTTGAACACGAGATGAAAAGTATGTTTACGCACAAGGATGAAGCC[A/G]ACAAGGCGATGTTTAGATCACGAAAAACGAAACCCAGCCAATGCATAGTTGACGGAGTG	Yes	Yes	Yes
Ha2.0_c11099	SFW0541	0.988	167	GGCAAACATATCATCAATTGCAACATACAAACCAGGGGAAAGAGTCAGACAATACAATGA[T/C]TTNGCGGAATTTATTGGAGATGAAAGAGCTAAAAGCGCACGGGCAATATGGGACAGACC	Yes	Yes	Yes
Ha2.0_c1110	SFW0542	0.9	175	AGTTCATCAGACAACAACGCCCGATTCCTCGGTCAATCAATCATGGCCGTAACCGTAACA[A/G]CAGTAACACCACAACGACTTTTAAACCTCGACGATCTACTGTCCTCATGGAATGGCAGG	Yes	Yes	No
Ha2.0_c11100	SFW0543	0.976	129	AACCGATGATCAATACAACATATACGATAAAGGCNTGTTCACNGCGCAACCGACATTATC[A/G]ACATTATACAGGCCAAAGAAGGATGCTGACGATGAGATGTACGGTGGGGCTGATGAGCA	Yes	Yes	Yes
Ha2.0_c11103	SFW0544	0.996	124	CTTTGACATAAGCATTGGAAACCCCGTGGGGAATTCCGTAGGAAGAATTGTGATTGGGCT[T/C]TTTGGTGATGATGTGCCTCAAACGGCTGAGAATTTCCGTGCTCTGTGTACAGGAGAGAA	No	No	No
Ha2.0_c11105	SFW0545	0.949	378	TCATTCTCAGACGGGAATCTCTCAGGAGCATCAACTACAGCAAAACCCTAGGGATGGGTC[A/G]CTTGTTGGTGCGTCCCAAGGCCAACCAAAACCTCAGCAGCAGTCACAGCAGCTATGGCA	Yes	Yes	Yes
Ha2.0_c11108	SFW0546	0.949	234	TAATTTCTAACCGCCTCGAGCTTCTCTTCTGGTTGCATCATGGAGCAGGTCGATATCAAC[T/C]CCGTCTGGTGGTAACTGCACGTATCTCACTACCGATCCTCTGATGAAGCAGTTCCTCAC	Yes	Yes	Yes
Ha2.0_c1111	SFW0547	1	2194	AGAAGCAAGTTTGGCATCACTAAATCCATATCCCACAAACCACATCTTAAAAGTGGCACT[A/C]GCCACTTCCTCTTCAGTCGGACCCTTCTTCCTGAACCCTCCAAACGTGAAAATCGAAGG	Yes	Yes	Yes
Ha2.0_c11110	SFW0548	0.976	329	TCNGTCAATAATTTGGCTTCACCCCTCTGAACNAAAGCTTCGGTATGTTCTTCATCAACG[T/G]TGAGAACTTCCGTGCAAGCGTTTACGGCATCTTTTCCTCTACCGAGCCTAACCAAAAGC	Yes	Yes	Yes
Ha2.0_c11111	SFW0549	1	1422	TTTGACCGATGTTGANCCACGTATAATTACAACTGGACCACTGGACCCACCGTGAGACTT[A/G]TCCCGGTGTGATCTTTCGTTATCAGCCCTAGATAAGATATTATCGTCTATCCCTTTTTC	Yes	Yes	Yes
Ha2.0_c11112	SFW0550	1	319	GCTGACTATGTTACCATTAGATATCGACCATACATGAACCGACCCGTCAACAGATCCAGC[T/C]GCAACATAATTATTATCCGCACTAATACAAGANCTGCTCCAATTAGACGCAACTCTATT	Yes	Yes	Yes
Ha2.0_c11120	SFW0551	1	445	AACNGTTGGTACTCCGGTTGAGTTTAAGCANCTTGGGTCTGGNAAGGTGCTTGCGTGGTG[T/C]CGGCTTGCTGTTAAGAAATCGGCTACTGATACTACTTGGATCAATTTGACNNTTTNGGG	Yes	Yes	Yes
Ha2.0_c11121	SFW0552	0.988	247	CGTTTTGTTAGCTCATGTGTTTCTTTAGATATCAAGTAGCAATCTTCTAGGGTCTTCAAC[A/G]ACATCTTTAATACGTCTCAAGAAAAANCNACAGCCTCTCTACCATCTATCAACCTATGG	Yes	Yes	Yes
Ha2.0_c11123	SFW0553	1	477	GTTTTGGAGGAATGCATGCAGTGAACAAGGAGCTCGGATGTCTGCTATGGACAGCTCCAG[T/C]AGAAATGCTGGTGACATGCTTGATCGTCTCACTCTTACATACAACAGGACCCGTCAAGC	Yes	Yes	Yes
Ha2.0_c11124	SFW0554	1	723	TGCAAAGGGATAGCTGTCCA[T/G]GTCAGCGTCGTTATACATTTTTTGAACTGTACGGATTGGTGTTGCAAGCCGGGCTCGGT	Yes	Yes	Yes
Ha2.0_c11127	SFW0555	0.949	279	GCACAATTTGTCAGCAGTGACAGTTGCACTCGGGAAAGCGGTCACACGGGTAGTTGATTA[T/C]ATCGCTGGAAAAGCCGTCTCNGAACTCTAAAGCTACATTTTGGTCAGAAAATTACAGGA	Yes	Yes	Yes
Ha2.0_c1113	SFW0556	1	61	GGGGTATCATCATCATCATCATCTTCTTCTTCTCTCTCTGTACAGTCGAACTGTTGTCAN[A/C]AAACGATGACTACCCTCTCCAATTCTTTCCTTTCACTCCAAACCCACCGTAATCACTTC	Yes	Yes	Yes
Ha2.0_c11132	SFW0557	0.988	82	ATTGGCTTCAACAATCAATACGACAAAAAACCGTTCTATGAGGCAACCTGAGTTTGGTTA[T/G]GTCCTCTTCATATACAAACTTCACAATACCTACAACATATCANNANCCATATGCATATT	Yes	Yes	Yes
Ha2.0_c11134	SFW0558	1	321	TACGCAGCTCCAGAGTACATCCAAACAGGAAGCCTGAATTGGTGCATGTGAAAATGGTTT[T/G]TATAGGAAGTCTTCANATGATACTTTAATATGTTATGTGCATTTCTCAATGGTTCTTAC	Yes	Yes	Yes
Ha2.0_c11135	SFW0559	1	294	TAATTATTTTTCAAAGCATCCATGGATTAACAAAGAAGGCAAACCGGTTATAGTTNGCNA[A/G]GTTAAGGTGTTGAACTCCATGGCTAGCTTTCAAAGATACTTTTCTCTGCGTTATCTGCT	Yes	Yes	Yes
Ha2.0_c11139	SFW0560	1	434	TGTTAGTTGTGTGACTTGTGTCNNATGTGTGATGTTCTTGTTTTAACGTATTTTGAAACA[A/G]AAGTGACGAGAGAGAGAGAGTGTTTGTTGTGTGTTTTTCTTGAGAGATCATGAATTAAT	Yes	No	No
Ha2.0_c1114	SFW0561	1	786	CGTGCCCATCCTCGATGAAGACACTCGTTATAAGCGAATGGATGCCTTCTTTCGTGTGAT[T/C]CCTACAACTCCACGAGTGAAAGAGTTTGATGCCATGAAACCAACCCCTGCTTCTA	Yes	Yes	Yes
Ha2.0_c11143	SFW0562	1	315	ATGCGAGTGTTAAGGAATGCATGGGCATGGAGGATGTGCAAAATCGTTTAAAAAGTGAAG[A/C]ATGATGTATTGTAGGGAGCTTTTTTGGTTTNNNNNNNNNNNNGAATGAGATTTGTTATT	Yes	Yes	Yes
Ha2.0_c11145	SFW0563	0.996	209	CCAACAAGAAGCGGTGAGGGCAACGACAACGACAGAATGGGAGATTTTTGATTCTTTGGC[T/G]GCGCCAACATCAACGACAACGACAACAAAAACAACAAGCACCAGCAACACAGTGAATCC	Yes	Yes	No
Ha2.0_c1115	SFW0564	0.976	331	AATAAAGTGGCCGACAAACGCAAAACCGTCCTATCCAGAAGCCCTTCATCAGTTTGTGTC[A/G]TGGATGCTCCAGCCGCAACCCACGGTTCGACCACGCATAGATGACATCGTCATTCACGT	Yes	Yes	Yes
Ha2.0_c11150	SFW0565	0.965	690	CAATAGGAGAATGGATAACGATGAACCGTATGGAGAGACCCGCATGGAGAAATCCCGACC[T/C]AGTTGGATACACTTTTAGTTTGTCTTGTAATGGGAAAGCAAACGGTTCTTTTTACTCGG	No	No	No
Ha2.0_c11154	SFW0566	0.9	111	TACAACCCGTTCGTTTGACCCGTTGGAGCCCGTTCCGACTGACGAGTACGTTAAGCCTCC[A/G]TTTCCGTTAATCGTCAGTGCGAAGAACAAAGGAAACGTCGGTCGGTTTATGAACCATAG	Yes	Yes	Yes
Ha2.0_c11156	SFW0567	1	623	CCATCTGATTGCATTCTTCTGGATATCGTTAAGATCATCATCATCTCTAGTCCTTGCAAA[T/C]GGTTTTGCCTTCTCAAGTTCTAATTCCTTTTGTCTTGCCTCTGCTTCCCGCTTTTGTGC	Yes	Yes	Yes
Ha2.0_c11159	SFW0568	1	1719	TGGGCNCTGGGTGTATATAGGCAATGGCTGGCTGGGTGCATGGTTTGGTTCGCCAGACTT[A/G]GTCATGTTGTGCTGGTTTGTTTTGTTGACTGGCTGGTGGTGGTTAAAGATGTAGATTGA	Yes	Yes	Yes
Ha2.0_c1116	SFW0569	0.988	115	GAAGATTTTTTAGAATTGAAGTTTAGGTTGTTTGATGGATCTGACATTGGTCCGTTTCGA[T/G]ACCCTCCGGCTTCGACGGTTGCGATGCTTAAGGAGAGAATTGTCANCNCNGAGTGGCCC	Yes	Yes	No
Ha2.0_c11163	SFW0570	1	127	GAGGTTGATGGGAGGCAGAACCTGGAGCTGGATACGAGTGACTGTGCTGTAGAGCCTTGG[T/C]AGTGGCACAGTGTAAATGAACATCAAACTCACAAGCAACACAGCGGTAGAGCCACTGGT	Yes	Yes	Yes
Ha2.0_c11170	SFW0571	0.976	186	CAAAAAATTTTGTAATGGTGAAGCTTTTGGGCTATGTTAATTCAAAACGAACATCNGTNG[T/C]ATATTTCAGCCTGCTTGTACACGCTTCAAATGCTGCCTGGCCCGCCTTTTGTGTTCAGA	Yes	Yes	Yes
Ha2.0_c11183	SFW0572	0.935	334	AACACAGGNGTGAAAGACAATATGATGCAAAGCTTCTTTCTTGC[A/G]GAAACACTAAAATATCTATATCTCTTGTTCTCGCCTCAATCGGTTATATCATTGGATGA	Yes	Yes	Yes
Ha2.0_c11186	SFW0573	1	518	CTGATAAGAGCNGCACCAGCTATTTTCCATAGGGTCAGGTAGTTCAATCGCTCTTGCNAT[T/C]GTAACTCCATCATTAACCACCTTTGGGGAACCATATTCATCCAACACAACATTCCTCCC	Yes	No	No
Ha2.0_c11189	SFW0574	1	80	CCTAACCCCCAAATCCCCAACCCCAAAACCCTCTTCCTTAATAACCTCCAATCTCCCTTT[T/C]ACCAACTCCCAATCCTTCAAACCCATTTTAACCCGACCCGTTTCCAATTCGAACCGGGT	Yes	Yes	Yes
Ha2.0_c1119	SFW0575	1	935	GTCANGAAATCCTTATAATCCTAAACGGATATCTGGTGGTTCATCTAGTGGATCAGCTGC[T/G]GTTGTATGTGCCGGATTGTGCCCAGTTGCTCTTGGTGTTGATGGGGGAG	Yes	Yes	Yes
Ha2.0_c11191	SFW0576	0.737	69	GGGGGGGTGTTTTGTCCCCCCTCACCCTCCGGTTGTTCATGTTGATGTGGCGGGGGTGGG[T/G]NGTTTTTTGATGAGGTGGATTTCTTGAGTTGTTGTAATCTTGCCAAGAAGAAGCTTCAT	No	No	No
Ha2.0_c11195	SFW0577	1	357	ACAATACACTCACCATGGTAATGATGTTTACAAGGAAGCTGAGTCACTCTTTCCTCCATC[A/G]AAATCTCATCTTTACAAACCGCACATATTACAGTATCATCATCATTCAAATCGCCCTTC	Yes	Yes	Yes
Ha2.0_c11196	SFW0578	0.988	161	CTCAAGTCCAGCTGCTCAAAAACTCAAATCCTTAAACAAACAAAACATGCCAACAGCCTT[T/C]GACAACGATGTACATCAAGACAACAAACATGTTCTTCTAAACCTACAACTGATGACCGC	Yes	Yes	Yes
Ha2.0_c112	SFW0579	0.877	528	ACTGAAGAAAGAAATGTCGGCCCCACACAACCGGAAGCTTGTTCAGCCACCAGAAGGTAC[T/G]TTTTTCTAGGGGATATTATATATAGATAATGGTAATGGTTTTAATGTAGAGGATGAAGA	Yes	Yes	Yes
Ha2.0_c1120	SFW0580	1	352	ACGGAAGCAAACGGCGGTAACACTTTTCGACCNCGGTTAAGTTTGGATGCAAAGAAGTCA[T/C]TAAACAACAAAACCGTCACTAAACCTCATTCTCCTGTTCCTGCTAAGAAGCCGATTAGG	Yes	Yes	Yes
Ha2.0_c11206	SFW0581	0.834	178	AGGATGAGAAGATAGGATCGAAGCTACCCGAGGCCGACAAGAAGAAGGTGGAGGATGCGG[T/C]TGAGGAGGCGATCAAGTGGTTGGATGGCAACCAGTTGGCGGAGGCTGAAGAATTTGAGG	Yes	Yes	Yes
Ha2.0_c11211	SFW0582	1	556	TCACGTATNATCACTTCAGCATCATCATGTGGAGCTTGCAATAACTGTGCAAAATGCTTG[A/G]TGTTCGGGCTGATTCTGGTAACCCAAGTTCCGCCATTGAGCTATAGTCATGCCATGAAA	Yes	Yes	Yes
Ha2.0_c11214	SFW0583	0.996	193	CATACGACGTTTTCGGTTCTGGAAGGTGCTGGAAGGACGCTGAAAGGGAGGGATCTNNGG[T/C]TGGTTCGGAATGCGGTGTGGCGGAAAACAGGTTTTCTCGATTGAATTTCGGATAATTCG	No	No	No
Ha2.0_c11216	SFW0584	0.976	410	GAAGTGGGCAATCATCCGAGTGCCATCAGCCAGCCGTAGCTGAATAGAGGTTGATGGTAA[A/C]GCGGGGTCCAGAACAAGACCGCCAGAAGAGGCGGTNGTGTCAGCGGCAGCATTTGAAGN	Yes	Yes	Yes
Ha2.0_c11226	SFW0585	1	218	ANAACACNNCTNCCAACCTCACTTTNATCTTCAACCTTCTAACAATTTCTCCAAAACCCT[T/C]ACAGAAAAATGGCCTTCACTCATCGTTTGCTTCACCTTCTCTTCGTATTCTCCATATTC	Yes	Yes	Yes
Ha2.0_c11227	SFW0586	0.915	771	CGACTGGATCATCCGCACCGTCACTGTTAACTCCAGGGCAACTGCTGCAGTCTGNACCAG[T/G]TGGCATTGTTTCCGCACAATCTCCACCGGCTGTTCAGAATGACGTGGACGTGGTTCAAG	Yes	Yes	Yes
Ha2.0_c11228	SFW0587	0.877	124	CGCTGTCCTTGACATCAACCGAAACTTCCTTCGATCATATCAAAGCTACTATATCTTGCC[T/C]GTTTTTCGCGGAAGGGGAGGTGGCATAACCCTAACCCCCACAACGAGCAACCAAACATG	Yes	No	No
Ha2.0_c11229	SFW0588	0.965	544	AAGATTTTGTGGAGATGCATGATTAAGAATAGTGGGTGTTAAAAGAAGAATCTTGTTGGA[A/G]TTTTTCTTGCNATTGAAAGGGTGATTGATGGTACTGCACTNTGGATGTGAGATGGAGGG	Yes	Yes	Yes
Ha2.0_c11232	SFW0589	0.988	287	GGGTNCATCGGTTGCATCAGAGTGATGTTCGGNAAAAGGGGTAGTGTACATTCTTTATAT[T/C]TAGTTGTACATTAGTTGTAGATACATGCCATTAGGAAGGGTGGTGTGATATCACNNNCA	Yes	Yes	Yes
Ha2.0_c11233	SFW0590	0.965	406	TATTTACAACTTGGAACTCCGATAACTTTTAAGCTGGTAACATCTTCCTAAGGANNGTGC[A/G]GATATTGCTGGACCTGAATCTGCACTAAATAACCACAAAGTTAGTCTTTTCTTCACTGA	Yes	Yes	Yes
Ha2.0_c11238	SFW0591	1	446	TTCAGACTTTTCCGGCTTTGCTTCATGTTGACTAACATTTAAGCTCGGTTTTTGGTCCAC[A/G]ACAGGTACACTTGCACTTGGGGCCACTTGATTAACTGCTTTCTTGGTTGTTGTAACTGG	Yes	Yes	Yes
Ha2.0_c11240	SFW0592	1	467	ACAGGCACAACGATATTGTCTATCATCCAACCCTGAATAGATGTCCTAAGTTCATCGGTG[T/C]TTTTGTTAAAATCAAGGATTGATGCTTTCGACCCTGGTTTTAAAACTCGATACACCTCC	Yes	Yes	Yes
Ha2.0_c11241	SFW0593	1	421	CCTCTAAAAATTCATCAAATTCTTTAGCAACTTTATCAACTCTTCGCTCTAATCCACTNA[A/G]TTGATCGACCCACCTTAGAGACGGAATATAAGCCCCGACACTAAAACATCCTAATAACT	Yes	Yes	Yes
Ha2.0_c11243	SFW0594	1	413	GAAGAGTAAGTGGAATGGGAATGTAGAGATGTTTGAGGTTGAAGGGGAAGATCATGTGTT[T/C]CATATCTTTGACCCGAATGGGGATAAAGCCGTGAATATGATCAAGAAGTTGGCTAGTTT	Yes	Yes	Yes
Ha2.0_c11244	SFW0595	1	257	TNCTGTTAGAAACTTGTGGTTACATCGGATTCCTACATAGGCAAGTCGAAGCTCTTATGA[T/C]TCCATGCATAGAACAAGGAACTCCATCNGAGCCACAACAGCAGGATCCAAANCAAGACC	No	No	No
Ha2.0_c11245	SFW0596	0.935	494	CTGGCATAGCGAAGAAGGATCATATCAAGATTCATGGTTTCTAATCTAAGCACACAATGT[A/G]TGCAAGTTTAGTGGTTATACGTTTGTTTGTGATAACTTCTGTTTGATACCTTTATTAGT	Yes	Yes	Yes
Ha2.0_c11249	SFW0597	1	531	ATGAGGTGGAGATGAATTGTAATTTGG[A/G]GGTCAAGAAACCGGAGGCAAGTTTTGCTTTTTGTATGGTCAGGTCACTTTTCTTACTGG	Yes	Yes	Yes
Ha2.0_c11250	SFW0598	1	403	GTGGTTCGGGGAGAGTGAAGCTAATGTTCGCGAGATTTTCGACAAAGCCAGAGGATCTGC[A/G]CCATGTGTCCTTTTCTTTGATGAACTTGACTCCATTGCAACTCAGAGGGGAAGCAGTTC	Yes	Yes	Yes
Ha2.0_c11263	SFW0599	0.858	232	CCTGACCTCCAATCAGAAATTGTCTACCAAAGTGAGGATGATACGGGTGTATTGGAATCA[A/G]ATGAAATCCAGCGATTTGAATTATTAAGAAATGAGCTGATTGAACTTGAAAGGCGAGTT	Yes	Yes	Yes
Ha2.0_c11267	SFW0600	1	485	TGAANCGAAGAANTGGTTTGGTAGAATGCGGGTCAAGTTTTATAGATTCAAGTTGGCAGN[T/C]GAACTTTACCGTGCCTAAAGGAAGTGCAGCATAAAGAGTGTCTATAAGATCCTTCCTTC	Yes	Yes	Yes
Ha2.0_c11268	SFW0601	0.899	331	ATGCTAAGTGTTATGTATAAAAGCATCACCATTCAAGGATTCTTAGTTGGTAACTACTTG[T/C]ATTTGTTTCCCGAGTTTCTCAAATTGACTATCGATCATCTTCGTACGGGCAAGATGCAT	Yes	Yes	Yes
Ha2.0_c1127	SFW0602	1	235	TGAGATCTCTTATGATAGTAGCTCCAATACATGGCATATTGAAGGCGCGGGTTTGCAACG[A/G]TTTGTTCAAATGACTAATTGGAGATATATGGATTCTGATAGAAGGTTTCAGCATGTGCT	Yes	Yes	Yes
Ha2.0_c11279	SFW0603	1	663	TCCTTCGGTGAAAAAAGGTGAACTGATGAAGGAGGAAGATCGGACGTAGAGAGCTGCTGG[T/G]TCTACGCGTATACAGGAATTGAAAAGAATAAAGTGTGGTTTGTGGTGTGGCTCTAAATA	Yes	Yes	Yes
Ha2.0_c11285	SFW0604	0.996	65	AGATTTCGTGTCATTTTTATGTGGGCAAGGTTACAACGCTACCAATTTGAAAATCGTCAC[T/C]GGTGATTCTAGTGCTTGCACTGCCGCCAATAATGCAACTGTTTGGAACCTAAACTATCC	Yes	Yes	Yes
Ha2.0_c11286	SFW0605	1	218	GAAGAGAGGAGGAAAGAAGGTCAANTGACAGGAAGTAGCNAAATGATCGATCGTATTGCN[T/C]TAATGCTTTGCAAGTAAGAAACCGAAGCGGGTCGGGTTGGATTGGGTTTTCTTTNCTCT	Yes	Yes	No
Ha2.0_c11288	SFW0606	1	581	AGTACTACAATCACGGTTGGATCAACNGGAGATGGCTCGCCAGGCTCAGATGAATGCACA[A/G]TATACACAGAGTCTAACAGACAATAGTTGGGGCAATCAAATACGGTCGTATGTACTTCA	Yes	Yes	Yes
Ha2.0_c11289	SFW0607	1	445	AAAAATAATGGAAAAGGATATTATATTTACGAGAAGGGTAGCAAGCCAAAACCCGA[T/C]CCACAAGTGTTCCCGATTTTAGAAGAGGCTAGAAGACAAGTCAACATTATGCCCGGAGG	Yes	Yes	Yes
Ha2.0_c11293	SFW0608	0.915	263	AGTTTGTCAGTGGCGGAAGATGGCAGANAAACCTCCACTTTGTTAGGAGGATCAGTAGCA[A/G]TATCATCCGACGGACTAACTTCGGGAACCCCGTTGGGGAGGCTATCAGTTGCAGCGTGA	Yes	Yes	Yes
Ha2.0_c11295	SFW0609	0.988	234	ATGAACAGATGCTCCTCATTTATTACAACAATTCATCACAATAACTNCAACAAGATTAGA[A/G]CTTTCAACCACTTTCTCACCCACTTCTTCAATCATCCTCTATTTACTTCTGCTACTCCC	Yes	Yes	Yes
Ha2.0_c11301	SFW0610	1	173	GCAGAGATANGCTGTCAATAGTGTGTCGTTTATTACACCAGACACCCCGCTTAAGCTTGC[A/G]GATTACTTCAAGATTTCTGGTGTCTACAGCCTTGGTGGCATTCAGGATTACCCGACNGG	Yes	Yes	Yes
Ha2.0_c11302	SFW0611	0.996	226	TCCGACGTTCGTATACTCCACCGTCAAAGGCCTCAAGATCGGTAAAGGGGCTCTNGAGTG[T/C]GCCGTGTGTCTCAACGAGTACGAGGATGAAGAAACGATTAGGTTGATTCCTAAGTGTGA	No	No	No
Ha2.0_c11307	SFW0612	0.877	157	AAANCATCAAACACCCGTGGATCCAAACCCACCCGCACCTCGAACAGTCGAATCCAAATC[A/C]TCAACTTCAACCACTTCAGGAGTCACAATCTTCTCCACAATCAACTGNGCAATCCGATC	Yes	Yes	Yes
Ha2.0_c11312	SFW0613	0.996	419	AGTAACGATGTTGGGAACCGGAGTGGTAGGATTTACATGGATCGTCAACTGAGTCCAATG[A/C]GGGAGATGATGGACGGGTTGAGTAGCAAAGTTNCTGTGGACTCGATGCGGNCATTGGCA	Yes	Yes	Yes
Ha2.0_c11313	SFW0614	1	311	TCAGGGCATTCCGTGGAAAAGATTGAGTATAACAAGGGAAAGTTATAGACGTACAAGGCT[T/C]GAACAATACAAAAACTATCAAAATATTCCCTCATCGGGAGATGCTATNGATAAGG	Yes	Yes	Yes
Ha2.0_c11314	SFW0615	1	281	GTAACCCGGGTACAACCCGGATTCTTGAATGGTAGAGAAGATGTAGTCAGAAGAAGAAGG[A/G]ATAAAAGAGTCAAAAGACGAAGAAGGGTATGGATAAGAAGTAGGGGGAGAAGAAAAAGG	Yes	Yes	Yes
Ha2.0_c11316	SFW0616	1	214	ATGCTCTACGTGATCTTCTTGGAGATGGAATCTTTAACGCGGATGATGAAATTTGGCAAA[A/G]ACAAAGGAAGACCGCTAGCATCGAGTTTCATTCGTCTAAGTTTCGAAACATGACTACTG	Yes	Yes	Yes
Ha2.0_c11317	SFW0617	0.996	338	ACGGAGTAAACCTCAAGTGGATACTGGTCCAAAAGTTGTGGGCCAAGGGCTTGTTATTGA[T/C]GAGTGGAAAGAACGAAGGGAGAAATACCTTGCTCGACAACAGGTGGAGGCTNTAGATTT	Yes	Yes	Yes
Ha2.0_c11323	SFW0618	1	356	AGACGTGTCGACAATGCTGAGATGCGGGCAGAAAAACATCATCTTCCTGATAAACAATGG[T/C]GGTTACACTATTGAAGTAGAGATCCATGANGGNGCCTTACAATGTGATAAAAAACTGGA	Yes	Yes	Yes
Ha2.0_c11325	SFW0619	0.899	762	GATCTGTATGCGGACTACATCGTGGAGAGCTTGAGGAGATARGGAAAGATGTTT[A/G]CTCCATATATAATTGATGCCGCCTATATTTTCTGCAGTTTAATTTTCTCATTGCTATAT	Yes	Yes	Yes
Ha2.0_c11326	SFW0620	0.988	545	GGAGGCCTTGGCTTTCGGGAGCACTGC[T/C]ATGTGTGGAAGAAATACATTTTGGTTCTGGGTAATTTCGGCTGTTCCATTTTATGGTGC	Yes	Yes	Yes
Ha2.0_c11327	SFW0621	0.935	150	CCTTGTGCTTTTAATATGTGTTTATATAGTCGGGTGTTGTGCTTTTAGGAACGCAAAAAC[T/C]GAAGATCTCTTTCGCAAATATAAACAAGGTTACACGTAACTTATCGATCAAGGCAAGAG	Yes	Yes	No
Ha2.0_c11329	SFW0622	0.899	82	AATCAATAATCATGCATACATACAATTCATCATATTTTTGACTCCTTTGAGTACGTACAT[A/G]ATATTGAAATCCATATACAACCGGGAANAATCGTTGACGACAACATCAACTCTGACCAG	Yes	No	No
Ha2.0_c1133	SFW0623	0.996	883	TTTGATATATATCGGAAGCACTGCGGATCCCGATACAATGAGGAAACTGTTTGGCATTTC[T/C]TCNGTTGATGAAATTCCCAGTCA	Yes	Yes	Yes
Ha2.0_c11332	SFW0624	0.988	965	CGCCATATAATTATATGATTCATACATCGCCTCTTCGGATCACTTCCTCTCAATTACCTT[A/G]CACACATTRGTACATACAAATTGTACCACAATTGTCTACAATTGGCGGTTTTGAAATGG	Yes	Yes	Yes
Ha2.0_c11334	SFW0625	0.988	72	ATATCTGGGTGTGCTAAAAAAGTGATCATGAGTTCTTAAAAGCCTGTAACCAAACAGGCA[T/C]CGTTCACTTNTGACGACTAGAATGAAAATAGTTATTAGACAACAACGAAAACGCCCATA	Yes	Yes	Yes
Ha2.0_c11339	SFW0626	1	1096	ACCAGGTATTGGGCCTTCAAATCTGTTGTTACTCAGATCCAGATTGCGCAGACGTGGCGG[T/G]TGAACAACGTCTATAAGTTGACCGGACAATCTGTTGTAGGAAAGGTCTAAGTCGTCAAG	Yes	Yes	Yes
Ha2.0_c11353	SFW0627	1	449	GGTGATGAAGCTTGGTCATTTTGATTGGAATCCATCAAAAGAAATTGATTTGGATGGGAG[T/C]TGGCAAAAATTTGTTGATAAGGGGTCAGATTACCAGCTGTGGTTGAGGATGTAACTGTA	Yes	Yes	No
Ha2.0_c11356	SFW0628	1	161	GGAAATGACCGTAGGTTTTACTTGAAGAGACATCGGTTTGCGGGTTACCAATCAGAAATC[A/G]TTCGATCGGTGTTYTGTTTGTGTCCATTAGGTTGGGCACCGTGGAGTCCGAGGYTAGTG	Yes	Yes	Yes
Ha2.0_c11360	SFW0629	1	542	GAGAGGAGTGAATGTCAAATACGAAACCAGAAACAATAGAAACGGATACAAAGCCGGTGC[T/C]CTTCGTGAAGGTTTAAATAAAGAGTATGTGAGCGATTGCGAATTTGTAGTCATATTTGA	Yes	Yes	Yes
Ha2.0_c11361	SFW0630	0.858	394	CTACGGGTGACCACATTCTTAAGAGTCGAAATTATATTTGTTATTTAGGTAGTGTATTCC[T/C]TTTGTTTTTTGGATGACCTGCAAATTTTGTTCCCGTTTTRTAGACCATTAATTTCGAAC	Yes	Yes	No
Ha2.0_c11363	SFW0631	0.949	556	ATCTCKGGCCCCGGCTGAGGTTTTGGGTAGGAGTAGCCATGGGACTTCATATAGAACCAC[A/G]CTTGATAACGGGCTGTCGTTGACTGTCAAATGGTTAAKAGAAGGGGTNGGCAAAACAGC	Yes	Yes	Yes
Ha2.0_c11364	SFW0632	1	783	GTTGTTAAGCGTTGGGATGATGAATTTTCCAGTAAGTAGACAAACAGCCGGAAGGGTACA[A/G]TAAGCAAGCAACGGGATNGAAGTAAAAGGGTAAACGATTGTGTTAATGTACGCGAGCCT	Yes	Yes	Yes
Ha2.0_c11365	SFW0633	0.976	394	ATTTTTCATATTGTTGTATTTGAGAAATACTACTGCTCACAATAGAAGAAAACAAACACA[A/G]ATCGAGTTCTTCACGTCTCAGATCCCACGTGTTTCCAGCCGTCGTGTATTTTTCTGAGC	Yes	Yes	Yes
Ha2.0_c11371	SFW0634	0.877	271	TTATGGTGGTGCTCCAGCCCGGCAGGGTTAGCGGCAGTGATTTTGATCATGGAAGATGCA[A/G]AGCAGTTAATTCTGTTGCGGATANTCATGCCCACAACAGGACTGGAGAGGAGAGAGCGG	Yes	Yes	Yes
Ha2.0_c11373	SFW0635	1	535	AGACGCGTTATGCAAAGTTGCAGGGGAGGTTGACGATGATGAATCAAGGGATAAAGTGAC[T/C]GCTAGTGACCCTTACAGGATTGCGGTATCTGTTGAGTCAGCAATGTTTGAAAAATGGGG	Yes	Yes	Yes
Ha2.0_c11375	SFW0636	1	1001	AGATATCGTCGTCGTTGTTGAAGTTGTTCTGTGTAAGAAGCTGTAGAACGACTCTATCGG[T/C]GATATTTGCGGTGGTGTTAGAAGAATTTGTGTAGATTGTTGAAGTTGACTCCATGTTTG	Yes	Yes	No
Ha2.0_c11376	SFW0637	1	730	GCGTTGGGCGTGGAAAAAATGTCTTTACACGGCGGGACACGAAAGTGAGAATTGGGGTTT[T/C]GCCACTGCGNNTGAATTCGANCCGGTTCCGAGAATTTGTAGATATATTTTAGCTGTTTA	Yes	Yes	Yes
Ha2.0_c1138	SFW0638	0.996	172	TTCTGATGAGCTTCTNCAGATAAGTGGTGATGNAATAGTGGTTAGAAAAGCCCTGTTTCA[A/G]TTAGCGTGTCGGCTTCACGATAATCCATCGCGATCCCAACACCAACTTTTGTCATCCTC	No	No	No
Ha2.0_c11381	SFW0639	1	457	GGACGCGGTTGGCCAACTTGCTAAATGTTGTTACGGGAAAACTGGGGCGAGGGTGCTTCT[A/C]CCTCTGTGCAATTTAAGGTATGAAGCGAATCGGTTTTATAACGACGTTGCGGTTCTTCC	Yes	No	No
Ha2.0_c11383	SFW0640	0.899	622	TTTTGATAATATTTCTCATCATATTCCTATTCTTCCTGGCATAATCAATACGTTGTCATT[A/G]TACCCGACCCATAGTTATATTTTTNNGGCTGCGCTNTGTTGCTAGGCAACCATATAAAA	Yes	Yes	Yes
Ha2.0_c11385	SFW0641	1	483	TGTTTCGCTTTTCATTGCGAACTTACTAGTGAGGGTTCGGATGTTAGGGCTTTGTTTGAG[T/C]TNACTTTGGTTGATCAGAGTGGGAANGAGAAGCATAAGGTGCATAGTCATTTCGATCGG	No	No	No
Ha2.0_c11386	SFW0642	1	288	CCGAGCCAGCCAGTTACTTTACACATCCTCTGCCGAATCAAGAGGGAAACAAGTGTCTTC[A/G]CCACCSGTACTCCATAAGAAATGCGCGTAATTCGCAGCATAAAACGAGTTGTTAGGATC	Yes	Yes	Yes
Ha2.0_c11395	SFW0643	0.899	800	TTNATGTAGGATCGTTTTCAAGACTTTGTTTAGGTTGATCATAGGACTGTTTTTGTACTT[A/G]CATTCATAAACTCTATTATTCCAGGACGTTTAATATGTTATTAATAATAATAATAA	Yes	Yes	Yes
Ha2.0_c11396	SFW0644	0.858	582	TTCTGCCTGCTTTTGCAGCTTCAAATTTTGTGTCTAATTTTGCAAAAGTCAAGTTGAAGA[T/G]TATGCACATGTGCTTTTCCATGTTTTTCTTNTTGTATNMCAGTTTGGATTCTTGAAATT	Yes	Yes	No
Ha2.0_c1140	SFW0645	1	652	TTCATGAATAATCCGCGATTAGAAGGACCAGAACTTATGGGTTCGGTTGGGTACGA[T/C]GATCGTGATGGGAACTGATGATATTNNGAGTGAAAATGGCATTTGGATTTGGATTGCAA	Yes	Yes	Yes
Ha2.0_c11401	SFW0646	0.976	426	CTGCACACCAGTCGACACATGTGGAGCTGGGGACGCATACGCTTCAGGAATATTATATGG[T/G]TTATTAAGGGGTGCATCCGATTGGAAAGGTATGGGCTCATTGGCAGCCCGGGTTGCAGC	Yes	Yes	Yes
Ha2.0_c11405	SFW0647	0.988	221	GTTCCNCGGCTTTTTAATCCANGCATNAGATGTCACATTCAGGCTTTTCCTTGATACGGG[T/C]CATGGTACAATAACAACGAGCCAAAAATCAAACGAAGATAACGAGTACTGCAATAAGCA	Yes	Yes	Yes
Ha2.0_c11406	SFW0648	0.996	289	GGTGAATCTGAATGTCCAAATTCCTTGTCGGAAAAAGCATTATCCGCCGGCATGGGTGGT[T/G]GTTGCAGAACATCGTCCGGGAAGTCAAAGACCGACTGGGATGACCTACGTTGGTGACGA	Yes	Yes	Yes
Ha2.0_c11408	SFW0649	0.976	659	GGACCATATKGAGCAGAGTGGCCCGCAGAGGAAAAAGTGAAGCGTAGAGAAATGTCATCT[T/C]CGGAAGCACTATATATATTTGTATACAATAAGGAATCCGTAGTTGGATTTGTACGTTAT	Yes	Yes	Yes
Ha2.0_c11409	SFW0650	0.976	134	CAATCTCCATGGATACTTGGCTTTGCCGGTATTTGATTCGACGACAAGGTCATGCGTTGG[T/C]GTTCTTGAGCTCTTGATGTCTTCGAAGTATACAAGTTATGCNTATGAGGTTCAACAACT	Yes	Yes	Yes
Ha2.0_c11410	SFW0651	1	672	GTCTTGATCAGGATCTGAAGCAGACGTTCCTAACGGTCGCAAAAACCTTCTACTACAAGG[T/C]GTACTTCGACCCAAAGACCATTAATGCCCATATCTCCAAAGTATTGTTTGACATTGTAA	Yes	Yes	Yes
Ha2.0_c11413	SFW0652	0.935	643	TCATTCCAACCGTCCCCCCAATGTCCGTTRCTAGATGTCGYCATCCGTGCCTGTTGGAAA[T/C]TAGTTAAATTACCCACCTGTTGTTGCTGATAATGGGATCGATGATTATTATTGAGCAGA	Yes	Yes	Yes
Ha2.0_c11420	SFW0653	1	483	ACACGTGATGATCTTTTCAACATCAATGCTGGCATTGTTAAGGGTTTGTGCACAGCTATC[A/G]CCAAGTATTGCCCACACG	Yes	Yes	Yes
Ha2.0_c11421	SFW0654	1	448	TTTCTCCTCAAAAGCCTCTGGTAAAAGCTCCTTGAAATACTCCAAGAACGATGACCATTC[A/G]TCTTCCTTCATTTCCTCAAACGAAACACACACTCCTGTATCATGATTGTTGGTATGAGC	Yes	Yes	Yes
Ha2.0_c11427	SFW0655	0.976	431	GTGCTTGAGCACTTGCAACCTGCACACGATCGACATCCCCACCAGTAAACGAACTCTCAA[A/G]NTGTCGGATGTCTGAGAGAGATTGNGGTGGAACGTANGGCTCATCAGGCACCAGGCNTT	Yes	No	No
Ha2.0_c11428	SFW0656	1	129	CTAAAAATAAACTAATAATCTACAGACCTCTGGAGCCTGGAAT[A/G]TCGATCCACGATAGTTTAATCTCAACCTCCCCACACTCGACATTTTGCAACCTAAGAAC	No	No	No
Ha2.0_c11435	SFW0657	1	714	AAACAAGATCATNGTNGAAACAATTTANNCNGGTTCNGAGAAGTACATGCATCCGATGAA[T/C]CTAAGCACCATCATGGCCTTGGACTCCATGGTTTAACTCATCAAGCCTAATTAGTTATA	Yes	Yes	Yes
Ha2.0_c11450	SFW0658	1	477	CATCACAAGCTAAACTGCGGTCCCACAGCGCTCCAAGACAAAGGATTCCGTTTGAAAAAT[A/C]GCGCTCTACTAGGCGACGCTGGGATTATTCAGATACGGTCTCAGAGAGAGGATTTCGAA	Yes	Yes	Yes
Ha2.0_c11451	SFW0659	0.965	219	AGTAGGCACTTGTAACTTGTCTCCATAAGCTCAAAACTCAAAAGGGTCTTTCTTGATCTT[T/C]CNTGAGGGGTAATTTCGTCATTTCAATNCTTTTGGNATATTACCATTCTACCCTTTACG	No	No	No
Ha2.0_c11452	SFW0660	1	715	TGTTCCTCCTGGAGCTTGTGAGTCAGATGTGAAAGATACGAAGGCGGTTTCAAATGGGTT[A/G]CTAGCTAAGCTTTGATTTGATCTTAATTTGGTGTATGAATGTGAACTAGTACAACCTTT	Yes	Yes	Yes
Ha2.0_c11457	SFW0661	1	685	TTCTGAAAATTTGAACCTTAAGTCTGAGATTAACCGGTTAACTGATACATCAGAGAGGCT[T/G]AAGCTTCAAAACGCCAAACTAATGG	Yes	Yes	No
Ha2.0_c11460	SFW0662	1	432	TGCTAGGTGAACTTTGCGTTTTCTGATTCNNTTGCGGCCCGTTAATCACACCTGACGGGA[T/G]TGAATCGGTTGAACACGTTGATGAGCTGTCATCCATTACTGAGACACATTTTATCGCGC	Yes	Yes	Yes
Ha2.0_c11465	SFW0663	0.877	131	GGAGAGGGGATGCAACGGTGAAGGAAGAATTCAAGGCGGAATCGCAACCGTGCCGGGGTT[T/C]GGGTGGTGGCCCATTAAAGCTTACAGGCCTTGCCCTGGTTTTGTGGCCACTGGTGGTCG	Yes	Yes	Yes
Ha2.0_c11470	SFW0664	0.877	78	GGAAGAGGATTCGCGTGTCCTTGAACACCTGCAGCTTCAGCTGCTGGACGAACGAAGCAA[A/G]CGNGCAGAAGTTGAGCGACAAAATACGTTGCTTCAAAACCAAGTTGATATGCTCATGAA	Yes	Yes	Yes
Ha2.0_c11474	SFW0665	0.996	503	TAATCGAGGACGAATGGTCCGTAAAACCATCCAAAAAAGACGCATNCGACAGTGTGGAGA[A/G]CCTCGTGAGAATCAAAGAAGCGGAGGCTAGAATGTTCCAGAACAAAGCTGACGAAGCAA	Yes	Yes	Yes
Ha2.0_c11476	SFW0666	0.996	560	CAGAGATAAATGNGTTTGGATTTGGGAAGTTTTGCCTGGGAACGAGTTTGATTGTGTTTC[T/C]GTGCTGCAAGGACATACACAAGATGTCAAAATGGTCCAGTGGCATCCAACGGTTGATGT	Yes	Yes	Yes
Ha2.0_c11479	SFW0667	0.988	387	TTGATGAAAGTTATGAAACATCCGAAACGGCATAGGGTTTTGGATTTTAACAGGTTGTCA[T/C]TGTTTTTGAGCATNGCTTGCTACTTGGAAATTTGGAATATGGTTCACTAGTTTTATGTT	Yes	Yes	Yes
Ha2.0_c11480	SFW0668	1	1055	GTCTCAAATTACACATTGGCATAAGTCAAGATCAAGAACGCGATCAAAAGACGAGTGCAA[A/C]TGAAGTAAAGTTTTCTTGGGGTGTGGTGTTTTTAGTTGTGATTTTTGGGTTGTTTAATG	Yes	Yes	Yes
Ha2.0_c11482	SFW0669	1	121	NTTTGAACAAATCGGATTAGACCCACGTCTAATTCACGCCTTAACCAAGAAAAACATCCA[A/G]CAACCCACTCCAATTCAACAAACCGGAATCCCATTAATCCTCGAGGGTAAAGATGTAGT	Yes	Yes	No
Ha2.0_c11488	SFW0670	1	225	TTCCCACATTTCTCTGATTGTTTCTCGCCGGTGGCCATTGTATTCAACGCCAGCAGATCA[A/G]CTCTCTTCTCACACATCAGGTTCTAGTTAATGCAGGGTGATGATATTCCAATTTGGCAA	No	No	No
Ha2.0_c11491	SFW0671	1	401	GACTGTGATGTCATCATGGAAATGACGCCTTACTCCCCTTTCGATTTTCTTTAAATCCGA[A/G]TACCTCATTTCNCGTTTCTTTGCGGCTTCTTGTAATGCTGCTTTCACTAGCCTTCTAGC	Yes	Yes	Yes
Ha2.0_c11492	SFW0672	1	431	GTCGGGTTGTTTGCCACTTGGCGATCTGGCTTCACCGAGCAGGTTCTTTAGAGGCGTAGA[A/C]TGTTTTCCGGAGCTCGAGTTTGTAACTTTTGCGATTGCTTCTTCGTTTTTCTTTCTTCC	Yes	Yes	Yes
Ha2.0_c11493	SFW0673	1	243	CTATAGGGACGGTACAATAGCCATCCCTTCATATATACATTGCACAGCATCAGCCGATTG[T/C]GTATTCTCAGGAGCTGATATGNNNGCNNNNNNNNACGCCTGCTAAATAGCTTTTCAAAT	Yes	Yes	Yes
Ha2.0_c11495	SFW0674	1	386	TGTAGAAATCTGTCACCGCCGGTTGACTTTTTTGCAAAGCCGACATCATCATTATCTCCN[A/C]CAATTTCCATAACAACAGATTTGGGCCTGGGAACCAATTATGTCTCACCCGATCCAAAC	Yes	Yes	Yes
Ha2.0_c11496	SFW0675	0.976	248	GTTTAGTGGAAGAGTGAAAGGCATAAAGGT[T/C]GATCCTGTGGACACAACCGGTGCCGGAGATGCTTTTGTAGCTGGAATATTATCAAAANT	Yes	Yes	Yes
Ha2.0_c11497	SFW0676	1	609	CCAACAACATTATCTTTAGAAAATCGGTTTGTTGCGGTCTCAAGATCCCGTAA[A/G]GTAAACCAATGACCCCAACCAAGATGAGAAAACTCCGGTAAACCGGATAAAGGGGAGGT	Yes	Yes	No
Ha2.0_c1150	SFW0677	1	415	TCCTGCGCTTCGTGAGTTTGTAAAGATGGGAAAACCAGTTTGGGGAACTTGTGCTGGTCT[T/C]ATCTTCTTGGCAGATAAAGCAACTG	Yes	Yes	Yes
Ha2.0_c11502	SFW0678	0.988	364	GGCGTTATTATTTTCTCGAGCACCGGAAAACTCTATGATTTTGCTAGTTCTCAGTTGCAA[A/G]ACATTATCTCAAGATACGAAAGGACTTCAAATGGTTGGAATGACCCAATCTCTGGACCA	Yes	Yes	No
Ha2.0_c11503	SFW0679	0.976	578	AGGATCAAGAAGCTCTAAATAACGGTGTGATTGAACGAGCGGGGTGGCCCACTCGAAAAT[A/G]CTTTGCCAACCCACCGAGTCAACNGCTTGAGAAGCCGGTCTACGACCGCTTATTATNTC	Yes	Yes	Yes
Ha2.0_c11506	SFW0680	1	637	ATGGGGGATGCCTGTGATGGAATTTTTGGCAATTGCAGTGCTCACCACTTCAGTTTTTAG[T/C]GGGTAGTTTGGTAAATTTGTATTTCTTTTTTAGTTTTGGACTTTGGGATAATTTATTAA	Yes	Yes	Yes
Ha2.0_c11514	SFW0681	0.858	333	AATGGGAATCTTAAAAAAACTTCATACCCGTATGCTTTTTATTCTCACAAGATGTACAAG[A/G]TTACTACAGTTTCATAAAGAAAGCGGATTGNNNGAAAACGAACTCGTGTTCCAGCTCAG	Yes	Yes	No
Ha2.0_c11515	SFW0682	1	229	CCCAGTAGCAGTATCAAGATCAATGTCGTAAAAACAAGGTCTGGTAGGAAGCCCGGGCAT[T/G]GTGCTCATGGTCCCCACCAACGGATATATAAACCCCGCACCGATGCTCGCCCTCACGTC	Yes	Yes	Yes
Ha2.0_c1152	SFW0683	0.965	660	TCTGGACAACGAAGATATTAACAAGTTACCTTANAAGTATCAAAAGGAAAATATGTTATG[T/C]TGCAAGCCTGCAAGTTTACTATCACTACTGTATAATCAAACATTGTACTCAATATAAAA	Yes	Yes	Yes
Ha2.0_c11520	SFW0684	0.949	423	AACATGCGTATNAAGNTTCCGGCTTTCTTGATTCCCATTACGAATNCCCTCTTCTTTTGC[T/C]TCGTGACTTAGATCGACCCACATTCCATCCCCATCCTCGGAATGGCTACACGAAG	Yes	Yes	Yes
Ha2.0_c11521	SFW0685	1	158	TATGTGCCAGAGTGACCGGTGTAGGTATAGAGAACCGATACTTAAAGAAGGTGTCATTCC[T/C]GGGCTCTTAGAGCTTACGGTTCAAGGCACCCCAAACTCACAAACAAAAGCGCACACTTT	Yes	Yes	No
Ha2.0_c11522	SFW0686	0.976	781	TGCACGGTATCGTTCCTGGCCAGCAGTGTCCCAAATCTGGGCCTTGACAACCTTTTCATC[A/G]ACTTTAATGCTGCGAGTGGCGAATTCGACGCCGATGGTTGACTTAGACTCGAGACTGAA	Yes	Yes	Yes
Ha2.0_c11524	SFW0687	0.877	183	ATGAATNGTGCACACAACGGTTCGTCCTGTGTCCACCGTGTTCCTAACGGTCCTCATCAC[A/G]ATNGCAGCGGCTCGTGCATCTAGCCCAGAGGTGGGCTCATCCATAAAAAATTATWGACG	No	No	No
Ha2.0_c11526	SFW0688	1	166	CTCATCATTGGACATGTCTAGCCCTGATATCAGCAACAACACATTCCTTTTCCTCAAAAC[T/C]TCTAGGNTNACCCTTTGTTTAGTAACTCCATCAAAAAGTGGAAGCGGNTCATCCCTGTA	Yes	No	No
Ha2.0_c11529	SFW0689	1	33	TGGCCTTAATCAGATGAGGAGGGATTTGTGTGA[T/C]GGTGTTGGTGTTGCGCGGTTACTAAATGCAACTCTTGTTTTGCCAAAGTTTGAAGTGGC	Yes	Yes	Yes
Ha2.0_c11532	SFW0690	0.976	33	TGTGGAAGTGNTAGGGAACATATTGTTGCACCC[A/G]TTGTTTGGGGGCGAAGAGCGAAAAGAATCGGAGAGCAAACTCGATGGGAAGTATTTTGT	Yes	Yes	Yes
Ha2.0_c11533	SFW0691	1	179	AAGCTTGCTTTTCTTTTTAAAAGCTGAAGGGTGGGCCACTTCTATATCAGCTGGTGTTGG[T/C]GATGATGGAATGCAACGATCTTCAGTAGCATATGTTTTTGGCATGTCTATACACCTCAC	Yes	Yes	Yes
Ha2.0_c11534	SFW0692	0.949	431	ATTTCAAGGCCTGCAGCATGGCATGGATTTAANTC[T/C]GATGCAAATGAAGGTGAGGAGCCGGGGTCATATTTCACGAGCGCTGTTTGTTGGAAAAA	Yes	Yes	Yes
Ha2.0_c11535	SFW0693	1	273	CAACCCGAAAAAAAGTCTGCTTCCAAGAGAAATAACAAGCCTTCAAACTACCCATCCACA[A/G]CTTTGAACCCTCAAAACCGTGCAYCCGAAAAGACCAGGAAAAAAGATTCCAATATAAAA	Yes	Yes	Yes
Ha2.0_c11539	SFW0694	0.787	403	CGGTGTCTTCTTAGCCGCAGCCGCCTTGGGAGCCGCAGCTTTCTTGCCTGGAGATGTTCT[A/G]GTTGACGTCCGAGCAGCCTTAGCANCNGGCTTGGTAGGNGTCTTCGCCTTGGCAGCTGG	Yes	Yes	Yes
Ha2.0_c1154	SFW0695	1	202	AAAACAAATGTCGAATTCATAAAAGCATCATGTGGTATGACAACTTACCCAACGCTCTGC[T/C]TTAACTCACTCTCAACACGAGCAGGTGCAATCCAGAGAAGCCCAAAGCTACTAGCCCAA	Yes	Yes	Yes
Ha2.0_c11540	SFW0696	1	256	AGTGTCGCGGTTAACAAGATACCGNGATTTTAATACATTGAAGTATTTGGTTAGTGGGCT[A/G]GCGAAGAAATCGAAAAACAAGGAGGCTAAAGGGATTATCAGGACTATGAAGAAGAAATT	Yes	Yes	Yes
Ha2.0_c11545	SFW0697	1	121	GCCGTTAACATCTCTAGTAAAGATCACCCACTCGATCTTCAATCTAAACGACTGTGTAAT[T/C]GGGAACGCGATTCAAAACAACAAAGGGGTTAGTAAGATTGCGTCGTTACAACAATTCAT	Yes	Yes	Yes
Ha2.0_c11546	SFW0698	0.935	468	GGCGTACGGTGAGTTGCCGGAGAATATTAGRCTGAATGAAGGGATTGCTGGTGGTGGNAT[T/C]GATGAGGATGATGATAATGCTGGTGATGATTATATTGAGTTTGAAGATGAAGATATTGA	Yes	Yes	Yes
Ha2.0_c11548	SFW0699	1	895	TCAGCACTTCCCTTGAAATCTCGCATTACTTTTCCGGTTCTCACATCGAATATGTTGAGT[A/G]CAACCCTATGGGTGTCTCGGGGATTGCTCGGTTCATGGCTGCTATAAGTAACCAGATAT	Yes	Yes	No
Ha2.0_c11549	SFW0700	1	460	CAAAGATTATGAAATATCAACCGATAATGTAGTAGTTGTGAAAAAGCCACCGAGGGATGC[T/G]GAGGAACATTATTCCTTGGTGGGATGCACGGTTGCACCTGCTTTCCAGTTTGACGACTT	Yes	Yes	Yes
Ha2.0_c1155	SFW0701	0.791	393	GTCATACCTGTGTATGCCGCGTCAGGAGCCACTGCTAAGCGCAACAATCGCCACAACGCC[A/G]CCAACACTTGTAGCATATGTTGGGAACATAGACTTCTGATTGTTATGTCTAGTGTTTTA	Yes	Yes	Yes
Ha2.0_c11550	SFW0702	0.976	260	AATGAATCTAAGGAATATGATTTAAGCAAAGAAGGACGACCGGGNCCCACCATCTTCGAC[A/G]TACAGAGAACCGCTTCATCATCCGGAGGCCAATCTTCATCTAGGAGTGACTTGCATGAT	Yes	Yes	No
Ha2.0_c11558	SFW0703	1	648	AATTCTATCAAAAGATCGGCTTAGGATCACCCAAGGGGAACCTGCTAAGATNTTGAACGT[A/G]TTGGGCGCATTTCTGGTCTGTTTACCATAGAAAATTGGAGTGGTTTTTGTGTCATAGAC	Yes	Yes	No
Ha2.0_c11559	SFW0704	1	548	ATGGATTTCGTTACCGATTTGTTCGATTCTCGTGGTGAAATTGAACGTGTAGATGTAGGT[A/G]TTAGTGAAATTAATGATCATGATGATGATGAGTTTGTTTCGRATAATAACATCGAGGAG	Yes	Yes	Yes
Ha2.0_c1156	SFW0705	1	424	ACATAAGGTNGTTGTGAAGGGAGAAAAAGCAGATCCACTTAAGGTTCTTGAAAGGGTCCA[A/G]AAAAANGAGTCATCGGCAGGTTGAGCTTCTTTCTCCGATACCAAAACCACCGACCGAGG	Yes	Yes	Yes
Ha2.0_c11562	SFW0706	0.965	1027	TCATCAGCCAGAGGTTGGTTAGAACGNATAATCTGATGAAGATCGGTGTCCATTA[A/G]CTCATAAACAATGTAAACATCATTGAAGTTTTCCTTTTGTGGAGGCCGTATTATATCTT	Yes	Yes	Yes
Ha2.0_c11563	SFW0707	1	99	GACTAGAGGGATGTGTTATAGTCTTCAGTCTAGAGATTTGATTGCTGATAGTATTGAAAC[T/G]GTTATGTCTGCTCAGTGGTATGATGCCAATATTTCTATCCCTGGTTGTGACAAGAAT	Yes	Yes	Yes
Ha2.0_c11565	SFW0708	0.988	210	ATCTCCAATAAAAAGCTTATCATTGTCTCTAATCACTTCAATGTCATCAATCTCNGCCCC[A/G]TCTTCATTTGTCACCACTGCATTTGTAGCATCAAATCCAAACTTTTCACCTGCAATGAT	No	No	No
Ha2.0_c11568	SFW0709	1	957	TCTCAATTGTTAACCGTTGGATCAACTCCTTGGTGCACTGTGATTTTAGTTTTGGGACCA[A/G]GTANACGTGAGACAGAGCCAATAGATGTATCCCNTATTTCTCCATTTCTTCATTGGAGC	Yes	Yes	Yes
Ha2.0_c11569	SFW0710	1	30	GGATCTGCCTGCTGCTGCTAAATCACCTCA[A/G]TTTTCGCTTTCTTCATCATGGAAGGTGGGTCAACGGACCAGGAATCAGTAGTGTCAGGG	No	No	No
Ha2.0_c1157	SFW0711	1	586	AACACGATTCACATGCAGTTTTCTTGGCGTAAATATGAAACGGAGGAGAGAGGATGAAAC[T/G]GTTCTCCCAGNCTCTTGCAAAAAATGTAGATAATATATGAAGACAGACATCNATAGTTC	Yes	Yes	Yes
Ha2.0_c11576	SFW0712	0.996	226	ATCAGCAGAAGTCTTTGAAGACCCAGCAGCCTTCCTGGGGAGCAAAAGGTTATGAATGTT[T/G]GGCNATCACACCACCATTAGCAATGGTGACGTCACCAAGAAGCTTACTCAACNTCCTCA	Yes	Yes	Yes
Ha2.0_c11579	SFW0713	0.996	504	GCTCAATTTTGTCATCATCAGCGTCCGCTCCAACTGAAGCAAGGATGTTCTTCAAGTCTT[T/C]ATCGGACGGGGTTGCGTTACCTCCCAAAAGAGCCAACAAAAACGCTGCGACAACCTTCA	No	No	No
Ha2.0_c11582	SFW0714	1	197	GTTGGTTTGGAATGAATGACATCAGGCACAGGCTTTAGATATACAGCTTCTGAAAACAAG[T/C]GTTCTTTGCCCCGTGTTTGATCTTCACTATAAGCTATCGAGTATGTCACTTGGCAGAAG	Yes	No	No
Ha2.0_c11583	SFW0715	1	197	TCGAGCTGTCTTCACGGTATGGACCAGTTTTGCTCATCATAACAAAGCTAAGCCATCGAA[T/C]GCACGCGGGCGCCACAAAACGTGATCAATGAGCGAGTCTAACATCGTTGACGATGACCC	Yes	Yes	Yes
Ha2.0_c11585	SFW0716	0.877	596	CGGCCCATANGCTCACGAGACCCAACTCGTATCACCACCCGTGTTCTCAACCTTCACCAC[T/C]GAGCCGTCAACGGCTCCACTCACACCACCACCCGAGCTAGCCCACCTGACCACACCCTC	Yes	Yes	Yes
Ha2.0_c11587	SFW0717	1	148	CTTGTATAAGAACCAAGCAATGCACTCATATCTACACTAGAACCACTATTTTCTCCAAGC[A/G]CGCNNNCAAGCACAAGACCGACCTCTTCTTCTCTCACTTGTCTAAATGATTTGACTCTT	No	No	No
Ha2.0_c11592	SFW0718	0.988	391	NATCNNANNATCACAAGTGTCATCTGCAAATGTGGATCATAAAACAGAAACCGCAATTGT[A/C]TGGCCTGTACCTGAAGCGAAGGATACGCCTGGCTGGCAGAAAGTAATTGGAGAAGAAAT	Yes	Yes	Yes
Ha2.0_c11593	SFW0719	1	114	GGTTGATGCAAAAGCTTCAAAATCAGTCNGTGAAGTTGGGAGCATTGGTGGCCCGTCTAA[A/G]AGGAATCATAAAAGGGAACGATCACAAACGGCGTCAACTCGTAAGTTCATACGGGCCTT	Yes	Yes	Yes
Ha2.0_c11596	SFW0720	1	304	TTGCAAAACCRAGTCGAAGNGMTGCAACACAAATGAGAGAAGATATGNAACGACAAATAA[T/C]CGAGTTGATGAAGCAGTTTGGTAATCCTAGCAATCCTCCACCATAGTTTAGTTTTGTTT	No	No	No
Ha2.0_c11600	SFW0721	1	194	AGAGTCGGAGCGGAACTACGGANTATTTTACCCGAACGGGGAGAAGGTGTATACGGTGCC[A/G]TTTACGGTGAACGATTTGAAGGAATACAGAGATAAACAGTCGCCGGTGGTCGGNTCGGG	Yes	Yes	Yes
Ha2.0_c11602	SFW0722	0.988	786	NNAGTTATCTGAAGACAAGTTAGAAGGTCTAGTTGATATACTTGGGGATGAAGATAAAGC[A/G]AAAGAAGTTATAGAAGCTGCAAAAGCATCCAT	Yes	Yes	No
Ha2.0_c11606	SFW0723	0.996	957	CAAAATGATGCTTAATGCCGAGCGTATTTTCCCTCACAACACACCTGTCACGAAAGAAGC[T/C]TACTATTACCGAATGATATTCGAGCGGTTTTTCCCTCAG	Yes	Yes	Yes
Ha2.0_c11607	SFW0724	1	505	GAAGAGAAGATTTCCAATGGCCATTAATTTGTATTATTTGCCACGTTGGACATTTCAAGT[A/G]TCGGTCACCAACCTGGCAGACCATACAATAGCAGAAATTTTGAAAATTAGTCATCAAAA	Yes	Yes	Yes
Ha2.0_c11620	SFW0725	1	246	GGCTATAAGTAAGATACAGAAAGCCCGAAAAGCACTAGATAAAGGTGATGGAAGATGCCC[A/G]GATGATTGTGAGATTGCCAAATTCAGTGGTCTTTCATTGGCTAAAATTGAATCAGCTAC	No	No	No
Ha2.0_c11622	SFW0726	0.996	335	GACATGAGAGACAACTCACCCGCTAGAACNAGCCGCGGCCACAACCTTAGCCAATTGCCG[T/C]GCATTCGATCCTGCGGATTCTTTGTTTGCACCCTTCACTCCCAACAAGTTCAAGCAAGC	Yes	Yes	Yes
Ha2.0_c11624	SFW0727	1	327	CCTAAACTTGGGTTTAGCATTTGCATGAACCGANGAATCAGCTTGACCTTTTGAAGGACC[A/C]GATTCTGCATGATCAAGTTGCACCGATGGTTCAGGTGCTGTTGTTAGAACCAATTCCAC	Yes	Yes	Yes
Ha2.0_c11627	SFW0728	0.965	869	GATATCAGGACACCCATGCTGATCTTAGTACATACAATAAACCTTGAATTTGAATGCTTG[T/C]CATGGAGTTTGTTGTGTATTGAACAATGCAAGTTTTAGCAGGATATGTGTCCGAAACAA	Yes	Yes	Yes
Ha2.0_c11628	SFW0729	0.915	549	TGCTTTATCTTCGGTTCTCACTGCTGAAAAGAAGGGCCCGTCTGATGCTTCTCCAGWCCG[A/G]CCCGTTAGAAGCCCACCATCTGAAACCGTCTCACCTGCCATAGCCAAAAGCGAAGGACC	Yes	Yes	Yes
Ha2.0_c11629	SFW0730	1	332	ATCCTTCANTAANCCCTTNTNCAAACAATACTCAAACACCACACATCTAGGAATAATCCN[T/C]TTCTCCATACTCAACGAAATCAACAACGAATTCTTGGCAACAACAGACGTCTCAAACCC	Yes	Yes	Yes
Ha2.0_c11631	SFW0731	1	696	TTTTAGTAYCAGCGGACGGGTACACTGCTAGTTTTTTTTGTTCACAGGTTGTGGTGGAAA[T/C]GATGTGTGGGTTTTCAGCNGACGGGTACACTACTA	Yes	Yes	Yes
Ha2.0_c11633	SFW0732	1	687	TGCCATCTCAGATTCGCTAAGCTTCTTTCTGGAACCGAAGCTTTCTGCATGTACTTGCGA[T/C]CGTTGGGTGCTAAAATCGGAAACCATTGTTCGATTCGCGCCATTAATCCGGTTTCAGAC	Yes	Yes	Yes
Ha2.0_c11634	SFW0733	1	139	TTCTAGTTCACCGGTGACTTGTATAGTGGCTGACGTGCTTATGAGCTTCACCCTCGCTGC[T/C]GCTTCTGAATTGGGTATTCCGGAATTTATGTTTTGGACCAGTGGAGCAGGTTCATTATT	Yes	Yes	Yes
Ha2.0_c11638	SFW0734	0.858	43	ATAGTTCTCTTCTAAGAAGCATTGATATCAATGGTGACACCTC[T/C]TTATCAATTTACACAGTTTTGGAGGTATATAGAGTTTCAGATATGGAACTCGTGAGTGT	No	No	No
Ha2.0_c1164	SFW0735	1	65	GGGGTCCAATGTCACCTAGAGAAGCTGCTTTGTTTCTTAAAGCCATGGGGTATCCTACCA[A/G]CACCAAAATCTACATCGTCGCAGGTGAAATCTACGGTAATAACAGTATGGACGNTTTTC	Yes	Yes	No
Ha2.0_c11649	SFW0736	0.996	448	GGTGAGGCTCCTTGACGAGAGGGAGAACGAGGTGTCAGCACAGGCGGCCATTGCATTGAT[A/C]AAGTTTGCGTGCACAGATAACTACCTGCACGTGAACCATTGCAAGGCGATATTAGAGGC	Yes	Yes	Yes
Ha2.0_c11650	SFW0737	1	504	AGATAGAAAAAAAATGTCGAGTAGNTCTGAAGGAGATGAGGAGTATAGATGGGACGGTGA[T/C]AATGGTGAAGACGAAGAAGATGAAGATGAAGGGGAAGAATCATTAAGTGCAAGTGAAAA	Yes	Yes	Yes
Ha2.0_c11659	SFW0738	1	623	TGCAACCACGCCAATCGCATCTCCGACCAACCACCTCCAACTACTAGGGAGTGTGTTTCA[A/C]AAGCCTTGAAGCCAAGCTTCTATCATTCCCGCCAACAACGTTAATCGCATCAGTGTGAT	Yes	Yes	Yes
Ha2.0_c11661	SFW0739	1	177	AGAGGAAATCTGGAGGCCAACTGGACGGATGAGAGGAAGTCTTTCAGGGCAACAATACAC[T/C]GAAGCTTTAAAACACAAGGTTATAATTCAACCAAGCGAACCGGTACAAGCGGCTAGACC	Yes	Yes	Yes
Ha2.0_c1167	SFW0740	0.976	390	GACATGGCTAAGGAATATTTAAANAAGGGTGTCGGTCCAAAGGAAATGATGNCATCATTG[T/G]CCGGCTCTCCACAAGAAAATGCAAGCGCTCTTTACGAGGCTTTACTGGATGGAGTGGAG	Yes	Yes	Yes
Ha2.0_c11670	SFW0741	0.996	123	GAGAGCTCCGTCAATTCCACGTGAAATGTTCAAAGAAATGCTCCTGATTGTCGTCANAGC[T/C]CCACAGAAAGAGGCTGCTGAGCGTCCTATTTCGGTAAGATCTGTAGAAAGAGATCCAAA	Yes	Yes	Yes
Ha2.0_c11675	SFW0742	0.834	540	CTTGGGTCAANACCTGGTTATCATGGTCAACACTGGTCAGACCGATCCGGCTCGATGTCC[A/G]GTTCAGAATTCGAGTCAACACCCGAGGCCGCCGGGAAGCTTCTTCCCTTCGTTTCGGAT	Yes	Yes	Yes
Ha2.0_c11683	SFW0743	0.996	330	GCATTTGCAGCCATGGCTATGTTGGGAAAGATGGACCAAGTGTTGGCTCAAAAGGGAGTT[T/C]CGATGACAATAGCACCACTTGGAGCTGTTTGTGCGGTTCTTTTTGCNACCCCTTCTACC	No	No	No
Ha2.0_c11684	SFW0744	0.935	81	TATATGGATACAGTTATGAACACATTTTTTATCTTCAACATAGCAGACAACCAGTGGTAA[T/G]TAAAATGCATTATAGTGCCATCATCAGCTAGTATGCAGATATATTTATAAAACAGACAT	Yes	Yes	Yes
Ha2.0_c11687	SFW0745	1	228	TAGATGAGTAAAAAANCACAACGTTTACCANAAAACAAGACGATCACAACATCATGTTCN[A/G]CAAAACAAGATACCAATCATTCAGAGTTGCTTGGAGGCTTCTCCTTTGGATGTTTGGAG	Yes	Yes	Yes
Ha2.0_c11689	SFW0746	1	754	GTTAGCCACGGGTGAACCGCTACGCCTGGTGTCTCGCCGGTTCGGGTTAGGTATATCGAC[A/G]TGTCACAAACTCGTGCTCGAGGTTTGTTCGGCGATAAAAACTGTTTTGATGCCGAAATA	Yes	Yes	Yes
Ha2.0_c11692	SFW0747	0.877	50	GGGTATGGTGGCGGTAACAGTGGTGGATACGGTGGCTATGGTGGTGGTAA[T/C]AGTGGAGGTGGATATGGAGGNTATAGTGGTGGCGGTGGTGTGCCTAGTGCTTGGGATTA	Yes	Yes	Yes
Ha2.0_c11696	SFW0748	0.935	1182	TCATGCTGTTTTCTATGAAAGTCGTCTTTTGTTTTAGTCGACTTTTATGACTCGTTAAGA[T/C]TGTAACGTTGTCCTACATGTTAACAACAATGTTCCTGTTTGTATATTGCTCTATCAGAT	Yes	Yes	Yes
Ha2.0_c11699	SFW0749	0.949	265	TCCCTNCTNGCCGCCAACAACCTCCCAATCACCACATCAAAAGACACGGTATACAACGCC[A/G]CACAAACCCTCAAAATCCCCTTCCCCTGCTTATGCNGCAACGGCACCGGAANTCTCCAA	Yes	Yes	Yes
Ha2.0_c11703	SFW0750	1	119	GGTCTGTGGCAGTGCACATTGCGCGTTAGCACTCTATTGGCATGAGAAGTTGGGGAAATG[T/C]GATTTTGTTGCATATCAGATTCAAGCAGTGCTTCTAAGATGGGGCGTCAAGAATGATAG	Yes	Yes	Yes
Ha2.0_c11705	SFW0751	1	103	ATTAAAAGAGCTCATCAAATATAAGGGGTATCAGGTGCCTCCAGCAGAACTCGAAGCTTT[A/G]CTACTAACACACCCTGAAATCGACGATTGTGCTGTGATCCCGTTTCCTGACAAGGATGT	Yes	Yes	Yes
Ha2.0_c11716	SFW0752	0.877	871	GTGAGATGAAATATGTGTTGTTGGAAATGGATCGGATCTTGAGACCAAA[T/C]GGGCACGCGTTGATTAGAGAATCGGGCTATTTCGCAGACGCGGTTGCTACCATCGCTAA	Yes	Yes	Yes
Ha2.0_c11721	SFW0753	0.976	275	GTGAAGCCAGAGGAAATAACAGCNATTAT[T/C]AATGACTTCAATGAGCCTGGCTCACTTGCTCCAACTGGCTTACACCTTGGTGGGACCAA	Yes	Yes	Yes
Ha2.0_c11727	SFW0754	0.976	555	TGACAGAGCATGCGCTGTCCTGTCAAGGGGATGATGAAATCTGCATCTCTCCCCAAACAT[A/G]CACTCCCCNGTTTTCATATAATGATCACATTCCATCTGGCCAGGTCGCTGAGNGGTAGA	Yes	Yes	Yes
Ha2.0_c11728	SFW0755	1	67	TAAAACACTGTTCATAATAAACTTTGACCCGGTTCACACAAGGGTCCGTGATATCGAGAA[T/G]CACTTCGAACCCTATGGAAATGTTCTCCACGTTCGCATCAGGCGCAACTTTGCGTTTGT	No	No	No
Ha2.0_c11730	SFW0756	1	1049	TCATACTTCCGACCACCGTCGCCACCACCACAAATAACCATATCATATCTCTCATTTGAA[T/G]ATGTGGAATGGTTTTGGTGTTGTAGCAACAC	No	No	No
Ha2.0_c11731	SFW0757	1	522	CGGTTCTACGCATTGATTCACTAACCGATAGNTATTAGGTTCGAGTTACTCACTCGRACC[A/C]GTTAGGGTCTTGTTTTAACTTGCCTTTGGATCGTGTAAAGTCACGTGTATGACTTTATG	No	No	No
Ha2.0_c11733	SFW0758	0.915	458	AAGACACCCTAGATATGGNGCCCGGGTTGAGACCCGTGCTTATAGAAACATGTACGATGC[A/C]CTAAAGAGGATCTCGCAAAACGAGGGGTGGGCGGGGCTTTACAAGGGAATTGTACCATC	Yes	Yes	Yes
Ha2.0_c11740	SFW0759	1	517	CACCACCGCAAATGCCGCCTGTACAGCTGTCATGTTCTGGAATGGAAGCATCCCGGTGAT[T/C]AACTCCCAGAGAACTATCCCAAAGCTGTAAACGTCTACTTTCTGTGTGTAAGGCCTATG	Yes	Yes	Yes
Ha2.0_c11741	SFW0760	0.988	403	CTGAACCGCCTCTTCTCGACTAATATCATCCTTATAATCCTGTTTCAGCATTGACTGAGC[T/C]GCCTGATTGTTAGCACCAACAGCTGCCGC	Yes	Yes	Yes
Ha2.0_c11747	SFW0761	0.996	481	TGGAACACACAGGCATTTCGCGCAACATTTTTGGCAGAAGAACATGCACGGCTTGTGGTA[T/C]TGAGTTTGGCTACATCTCCTTGTGCATTGTCCCGGGCACTGAGAGCTNGTTAGACTTCC	Yes	Yes	Yes
Ha2.0_c11748	SFW0762	0.9	228	GGCATCATGAGTGTAGATCATCTTCAACGGTTTCTTGTTGAGGTGCAGAAGCAGGAGAAA[A/G]CTACTGTGGAAGANGCTCAAGCGGTTATGAATAGTACTACGCATATTTTTCATCGCAAG	Yes	Yes	Yes
Ha2.0_c11749	SFW0763	0.988	475	TATTGAATGTTCATGTTTCTAAGAAAGAGCTTCCTTTGGGAGATGATGTTGATCTTGCTA[A/G]TATTGCTTCCATGACCACTGGTTTCACCGG	Yes	Yes	Yes
Ha2.0_c11757	SFW0764	0.988	223	ATGGAACTTATGCTATGAAGAA[A/G]GTTTTGATTCAGAATAGTGATCAATTGGAAATGGTGAAGGAAGAGATCCGTGTATCTGC	Yes	Yes	Yes
Ha2.0_c11763	SFW0765	1	502	GATCCGAATGACCCGGTTGTTGAAGTTGTTGGAGACTCTTCAAAAGTTGAGAGATTGGGG[A/C]ATTGGATGATGGGTCGGGTTCGGGCTCCAGGTTCGGGTTCTGGGTCGGGTTTGAGTCCG	Yes	Yes	Yes
Ha2.0_c11764	SFW0766	0.915	157	CCGANNCCAATCTCAAAGATCCGTACCCGANCTATCNTNACCCCACATCTCAACAATGTC[A/G]TGCCGTTCGTGACGACCTCTTAGCTTTTCACGGATTCCCCCAACAGTTCGCCAAATACC	Yes	Yes	Yes
Ha2.0_c11766	SFW0767	0.988	637	AAGAGATCAGTTTGCTAGTGTCATAGTTTTTGTACTTCAATCTAGAGGTGGTAAACGAGC[T/C]GAGAGCGAGCTTGACTAGGCTTGAGCTTGGCTTGTTTACCTTACGAGAGCTGGAGTTCA	Yes	Yes	No
Ha2.0_c11768	SFW0768	0.965	311	ACCATTCTTTCATTCTCAAGCTTCATTCTTTCATTCTTCAACTTCTCAATTCTCCATCTC[T/C]CTTTCTTTACTATAACTAAATTTCAACCACTTTGATCTTCTTTTCTCCAACTCATATGA	Yes	Yes	Yes
Ha2.0_c11770	SFW0769	0.949	481	ATNNNTCGACCCGGATACTTGACAAAAACACTCNGGCCACGAATTCGTATAAAACGATTC[T/G]GGTGACACTCGCTTATGGGGCCCACCAAAGTTAGTTTTCATCATCACGCGNCCNTAACC	Yes	Yes	Yes
Ha2.0_c11774	SFW0770	0.708	379	GTCTCTCGGAGATGCCAGCTCAGCAGCATTTCCCGCCTTCCCAGATGTACTATGCGGCGG[T/G]TCCACTACCGAATCCTGA	Yes	Yes	Yes
Ha2.0_c11776	SFW0771	1	376	GATTAAAAATAGCCGAGGAGATGTTCTTAAGTGTAGTCATTACGTGCCTATTGTGAGTCC[T/C]GAAGGAAANCCTCTGCCATGTGTAATATACTGNCAT	No	No	No
Ha2.0_c11778	SFW0772	1	603	TATGTTGTGCTGTGTTACGCCGTCCGATTGTTTACTTNGTTTGTAATCCGTTAACGAAGC[A/G]GTTCGTAACTCTGCCTCCGCCTCCGAGTAATGTTAAAACTGTTTATATTGGATTTGTAT	Yes	No	No
Ha2.0_c11779	SFW0773	1	564	GATTAGGATGATGTTATAGAGTGTGATCAAGGGTTAAAAAGGTAATTTGTCAAAAACCCG[A/G]CACCCGGAAGATGATTACCATTTTAGATGGCGGGTTAGCACGAATATAGACTATTGACC	Yes	Yes	Yes
Ha2.0_c11783	SFW0774	1	688	AGATATCATCAGTATCAAACTTGGTGATATCGTTCCTGCTGATGCGCGTCTTCTTGAAGG[T/C]GATCCCTTAAAGATCGACCAATCTGNCGNCTTACTGGAGAATCTCTCCCGGTCACCAAG	Yes	Yes	Yes
Ha2.0_c11784	SFW0775	0.897	225	CGNATCAATAATAAATCATCAAAACACNAAAACTTACAANAAATTCCAGATCTAAACGAT[T/C]GAAACCTTCGCTCCAGCTTCTTCAAGCTGTTTCTTCGCATCTTCAGCTTCATCTCTACT	No	No	No
Ha2.0_c11788	SFW0776	1	587	GATTGANATTGCNTCTTTCTGATTGTCTCTGCAAAGAAGACCATTTAGAACCTCNTTGAC[A/G]ATTCCATCCCCTCCAACACATATAATCCCATCAGGACACGTGCTAAAATCAACACTGAA	No	No	No
Ha2.0_c11789	SFW0777	1	347	TGGAGAAGCTTCTATTGAAGGTTGACCAGTCGCCGAAATGGTCGATGCTA[A/G]CTGCACTGAGGCCATCAATAGAATGCGTTGATACAAAGATAGTCTATCAAAACATTCAG	Yes	Yes	Yes
Ha2.0_c11790	SFW0778	0.949	539	TTTCAGCACGTCCGGTTGTCCATTCGGTGAAGGATGTCACTTCCTACACTACGTTCCTGG[T/C]GGCTACAGTGCAGNGAAACAGTTGACGAACGTCAGCGGGCCCCTCGGAAGAAAAGCTCC	Yes	Yes	Yes
Ha2.0_c11792	SFW0779	1	119	CATAGCTTGAAAAACGACGGAAATAACTTCAACCCTTCGTCAAGAAGCCTCCGTTCTTCC[A/G]AACTGTTCCCAAGTTCTCTCTCGACAATAGCAGACTTCATCCATACTCTCTCGGTTCCT	Yes	Yes	Yes
Ha2.0_c11796	SFW0780	1	590	CTACAACATTACATCTATTCTTTCGGGTGACTGAATCCTGTATGAGTGACTCAACCGAAC[A/C]CATATGGATAAAATCGTAAGTCCGNGGGNTACTTGAAAAAGGCTCACACCAATCATGAT	Yes	Yes	Yes
Ha2.0_c11797	SFW0781	1	152	GTCCGAGACATCAAAATCCACATGWTCAAAATCCAGATCCAAGTTCAAATCGCAACCCCC[A/G]AAAGGCGAATTTGTGACCGAGTTTGGTGTTGAGTTGATGATGTCACTAAGATCAGAATC	Yes	Yes	Yes
Ha2.0_c11798	SFW0782	0.996	173	GGCTAAATTAACTACTGATCAGTTGAGCGACCCGGGAGCGCCTGAACAAATAATGTACTA[T/C]CATTTAATACCGGAGTATCAAACCGAAGAAAGTATGTATAATTCGGTTCGACGGTTCGG	Yes	Yes	Yes
Ha2.0_c1180	SFW0783	0.915	604	GGGTCAGTGGGTGCNNGTTTGGTTCAACCCGGTTCGGAAGCNTCAGGTCGGCGGCTCAGT[A/C]AAACCGGGTCAGATTCAGAGTTGTTCGGGTCAAGCTTCGGCTCAGTCTCGGTTNGGGTC	Yes	Yes	Yes
Ha2.0_c11804	SFW0784	1	713	TAATTAATTGGTGACAATTTCAGTGACTGCAACAACTCAGAACATGTCATGGGGGTATAA[T/G]TATTTTNGTTTATTCTTTAACATGCACTCGCTGTNGCTTAAAATTGTCAAAGTTGGTAA	Yes	No	No
Ha2.0_c11812	SFW0785	1	373	TTCATGGGGAGACTCTGCTTATCACCAAGAAACTTTGGATAATCTGAGGACGGCTGTGAA[A/G]AGCACTAAGAAGCTTTGTGCN	Yes	Yes	Yes
Ha2.0_c11813	SFW0786	1	283	GGAGTGACGGCAATGGATCCGTTTCTAAAGAAGTTCTTCCCATCGGTTTA[T/C]CGGAAACAATCAGCGGATCATTCGACAAACCAGTATTGTAAGTTCGACAGTCAGACACT	Yes	Yes	Yes
Ha2.0_c11815	SFW0787	1	744	GACTTTAATGAATTCTTTGAACTGAGGTCTTCTCTTCTTGTTGACAATGAACGCAGTAGC[A/C]AGGTAACGCAAGAGATGTGGAGCGTTAGTTTGGATAGCA	Yes	Yes	No
Ha2.0_c11817	SFW0788	1	306	CGAACCGCAAGTCAGAAAGAAAGTATAATGGAATAAACACTGCTTATTAGTCATGATTCA[T/C]GAAGCTGCATGTTGTTGACGATGTAGAGCATACTTCACAACCTCATAAAACGAAACCAC	Yes	Yes	Yes
Ha2.0_c1182	SFW0789	0.996	254	TTTCNATTCAACCGCTTCACATGTTTTTATGCTTGAATTCCAAAACTTTGCAAAACATGT[A/C]TGTCCCTTAATTGGCACAAAGTTCATCACACCGGACGATTGAGATCCACCACAACAATC	Yes	Yes	Yes
Ha2.0_c11823	SFW0790	1	689	TACGATTGCTGGTGGCGATTCGGAGGATGACAAAGAGGGTCCTAGGATGGTAGATGATGA[T/C]AACTTCATAGATGATACAGGCGTTGATCCATCAGATCGTTATGGAAGTGACCATGGTGG	Yes	Yes	Yes
Ha2.0_c11824	SFW0791	1	689	ACTCGTGCAAGCCGGAAAAAAAGAGGATTTAATGGCAACTGATAACACCGGTCTCACACC[A/G]GCACAGCTCGCCTCTGATAAGAATCATCGACAAGTTGCTTTTTTTNCT	Yes	Yes	Yes
Ha2.0_c11826	SFW0792	0.965	252	TATCTGTTCATTGTNNGAAAGGTTCGACTCGTTTGTTTGTGTTTTTGGAGTTTTTATGGT[T/G]GTTGAGTTTTATAGTTATGCTGGATTTGAACTGCTTATGGATTGTGGTCTATGCAGGGA	Yes	Yes	No
Ha2.0_c11833	SFW0793	0.976	163	AAAAGTGAAGCCGTGAAGAGACTCCAAGGTTATCTTCTCAGGCGGCTGATGAGAGAGTAA[T/C]GGAGAAGCAAGGCCGGTCACACCTCCAGCCGGAGATCTGATGAATCTTCAATGTTTGGT	Yes	Yes	Yes
Ha2.0_c11834	SFW0794	1	169	AAGATTCAACTCTGGTATCAGTTTCTTCGGAAGCACAACTACTGCTAAACCTGGAAACAC[T/G]CCACCTGGGATCAAGNCTTATATGGGAGCAAGAGTATGAGTTTAGGAGACCTAAACGAA	Yes	Yes	Yes
Ha2.0_c11839	SFW0795	0.996	316	AATCTCSRAGTCAGATATGGCGATNTCGATACCGTTTCGTCAGTTATTNATNGACGGAGA[A/G]TGGAGAGAACCTGTTAGGAAGAATCGCATCCCTGTCATCAATCCTGCTACCGAAGAGAT	Yes	Yes	Yes
Ha2.0_c1184	SFW0796	0.988	567	TAGGGAAAAAGTACCGATTAAAAAGATTGATAATGCTACAGCAAGAAGGGTGACTTTCTC[A/C]AAGAGGAGAAGAGGGTTGTTNAAGAAAGCTGAAGAGCTTTCTGTACTTTGTGATGCTGA	Yes	Yes	Yes
Ha2.0_c11841	SFW0797	1	176	CTCACTCCACCTCATCACATACCTCACATTCACATTCCTCATCTCCTCCACACACTCTCA[A/G]CAACTCTACACAAACTTCTACCAGAAATCATGCCCTAGATTCGACCAGATTATGCAGGA	Yes	Yes	Yes
Ha2.0_c11843	SFW0798	1	110	TTGCTGATCGCTTGCTTACGGATTCTGGGATATATAGGGATGTTCTTGGAGGTAATTTGC[A/C]GNTTTCGACTTATACAAGAATTAAAGCTAAAGCTCGTGTGGTGTTTTTTNAATGTTCAT	Yes	Yes	No
Ha2.0_c11844	SFW0799	0.988	177	TTGACGAGTGTAGAACGGAACGATCCACTTGCTAGTGAGGGCCTTACTCTATCGTCAGCA[T/C]TAGTAAATGGGGAACAGTTTTTTGGTTGCTTTTGGTGGCTACAATGGAAACTACAACAA	Yes	Yes	No
Ha2.0_c11845	SFW0800	0.996	108	ATTTTGTGAGCCAAGTAGGGGACTTCGATAAGGTGTGCACCATGCATGCAAATTGTTGTG[T/G]GGGGTTAGAAAATAAGGTTCATGATATNAGAATNATGCTNCAAGATTGGCGAAAATATA	Yes	Yes	Yes
Ha2.0_c11846	SFW0801	0.988	656	ACACTGGGTTTTTATCTTGCTCTAAGTCTGGCTTTTGTAACACCAAACACCATCATAACC[A/G]CCATCACTAGGCATGGTAAGAGATGGTTAATAGACCCGCGTNTTGAACT	Yes	Yes	Yes
Ha2.0_c11847	SFW0802	1	575	GGAAAGACGTTACTTGCAAAGAC[A/G]CTTGCTCGCTTTGTTAATGTTCCATTTGTCATTGCAGACGCAACAACGTTAACA	No	No	No
Ha2.0_c11849	SFW0803	1	298	TTTACCATTTTCAATCATAANTGAAAGGTTCTTCAAACACACAAAACCTCGCCATCAACT[A/C]TTGAGTCCACGGTTTTGTTCGTTTTTACACTTGAAAATCGCCACCATCGCGGTCTCCGC	Yes	Yes	Yes
Ha2.0_c1185	SFW0804	1	370	ATCAAATATTAATGAGTTNGTGTTGTATTGTCCGATTGCTGGGACCGAAGCGTTGAGTCC[A/G]GTGGAAGCTATCGGATCATTTGGCGTTAGGAACTTCATGCTGTGCAAGAAGCCTCAAGC	Yes	Yes	No
Ha2.0_c11850	SFW0805	1	902	TAAGTGTTTATGACAGTGACCG[T/C]CGCTTAGCTGATCATTTTGGTGGAAAGCTACACCTTGGCTATATGCAAATACGTGAG	Yes	Yes	Yes
Ha2.0_c11854	SFW0806	0.899	80	TATTCATTATAGAGAGAAATTGTAAACAAATGAACCTTTTCCTTTACATGCTTATTCCAG[T/C]TTATACATATATATGTGTTATATGTTGTGACTTGTGACAGCCAAAAAGAGGCTTGACCC	Yes	Yes	Yes
Ha2.0_c11856	SFW0807	1	288	GTTACCTGAATCTTTTGATAGCTTTGGAAATCGAAAGGTTTACAAAGAGAGNGTTGATAC[T/C]GAAGCGGACGGGTTCATTAATCGTAAGCACAAGAACTTTGAGTCGACCAAGACCGGAAC	Yes	Yes	Yes
Ha2.0_c11857	SFW0808	0.858	239	CAGGCGGAATTATTTAAGGAAAAAACATTCAATGAGCTAGTGTTTGGATCTTTCTTTGTA[T/G]CATGAAGAAATCAAATGAATCTTTCTTGTTGTTAATCATTGATGGTGATGCACTCAGTA	Yes	Yes	Yes
Ha2.0_c11862	SFW0809	1	667	AATCCCAGCCCAGCCGCCCAATACAGGTCTCCTCACAGCCCCGTATGTCCCNNNAANNCC[T/C]GAAATCCACCCAGCAATCCCGGATGACCAAACATAACGCCTATATGAATAATGAGCAGG	Yes	Yes	Yes
Ha2.0_c11863	SFW0810	0.996	649	GGCGGATCGGGTTGAGAGGCATATGACGTTGACTCAGTGGAAGAGTTTGTTTGACTCGGC[T/C]GGGTTTGARTCGGTTCATTTGGGTTCGAATGCGTATAAGCAAGCGAGTATGTTGTTGGC	Yes	No	No
Ha2.0_c11870	SFW0811	1	571	GGATCCACGGTTCCATGCACTTCCAGTTGCATCTCAAAGAGTT[T/G]CAGCATTTGTGGACACGGTAAACGAACTTGTATACGACGTGCTTATATCCAAAGTAAGA	Yes	Yes	Yes
Ha2.0_c1188	SFW0812	1	695	AAGATGATGAAGAAGCTGAATATGATGAAAGTAGACGCAGGACGGTTCGGTTTTCTGCAA[A/G]TCAGGATTCAGACTCTGAATGAAAAAGACTGCCTTNTATNTGTCTTGAGTTGNNANTGN	No	No	No
Ha2.0_c11888	SFW0813	0.988	311	CGGCTCACCTTTCTTGTTCTTGCTTGTGTATGTGGTTTAGGGACCATTTTGAGCTTGATT[T/C]TGACCCTTAGAATTCGGCCCGTTTATMAAATGCTTTATGCTGGTGGTTCGTTTCGTTTG	No	No	No
Ha2.0_c11905	SFW0814	1	410	TCCCACCCCCCAGGCTTTAGGTGGAGGGAACACNCTACAAGCACCATTGCATTTCCTCCC[T/G]AGAATCAACATCCCGGGTGGGAATCTCGAATTCCAACAGAATTCGAGAACAAATCCGCT	Yes	Yes	Yes
Ha2.0_c11914	SFW0815	0.996	359	ACGCGTCGTTGACTGGTCAACCACGGTAACGGGCCCATGAAGAATAAGGAACAACATTGA[T/G]GTACAAAGGCTTGCAAATAAATGTACCAAACAAAGAATTTCCCAGAATAAAAGCCAATG	Yes	Yes	Yes
Ha2.0_c11916	SFW0816	1	275	CGTTGTAGATGAGATAGATGTTTTGGATTTTGTGATGGATGATGTGGAAGGAGGCGGTGG[T/C]GGAGATCACGTTGAGTATGATT	Yes	Yes	Yes
Ha2.0_c11919	SFW0817	1	1312	GAGAAAGTGGAAGATTGCAAAGGTGGTTTGGATGAANNNAGTGATGGTAAAACCGTTGNG[A/G]TTGAAACAGAAGGATGATGAAACCGCCAGCAGAGGATCAGTTTAGAGAGAGAAAGAGGA	Yes	Yes	Yes
Ha2.0_c11923	SFW0818	1	456	TGCAAGGAATCTTAAAGTTTTTGAGGGGCAGTTTGTTCCAACCCGGAGAACTGTCGATCT[T/C]ATAAAAGAAGACGTTTTCCTTTGGATTTCTCATCGNATGAAGTTACCAAAGCTGGACTG	No	No	No
Ha2.0_c11924	SFW0819	1	507	ACGGTATTAGTAGATTGTACATCAAGCACGGAAGTTGCAGACCACTACCATGACTGGTTA[T/C]ACACAGGAATTCATNTNATNACCCCTAACAAGAAAGCAAATTCAGGACCACTTGATAAG	Yes	Yes	Yes
Ha2.0_c11926	SFW0820	0.976	549	TTTCCGCGAGGTGAAACAGACCTCGAGTGATGCTTTCTCTTGGGAGCAGGCGAGTAATCA[T/C]GGCTGCGGGACCGTGATCTGCCATGACGAGGAGGTGGAGAGCGCGANTAGCGACGAGGT	Yes	No	No
Ha2.0_c11928	SFW0821	0.899	311	GTATGCATGCATGCATGTAATATATAATAACAATGCATGATCACTCTTTGGCTTGAGATG[A/G]GAGTTTCTGTGTATAATAAAAACACACACTCGTGTGACTG	Yes	Yes	Yes
Ha2.0_c11930	SFW0822	1	154	CTATATAAATATGATAAATGTCAAAAGGCTGGTGACATGAATTACTATTACTACACAACA[T/C]ATGCTAGAATATAGAACCAAACCCGACTTGAATGCGATAGCAGGAGGTGGCATCGAGTG	Yes	Yes	Yes
Ha2.0_c11931	SFW0823	1	290	AAAGAACGCCGGTGTTAATGGAAGTGTGGTGATTGAAAAGGTTCTATCNAGTGACAACTA[T/C]AAGTATGGTTACAATGCTGCAACTGGGAAATACGAGGATTTAATGGCGTCTGGTATTAT	Yes	Yes	Yes
Ha2.0_c11935	SFW0824	1	273	GNAAGGTTTTAAAGCACGCTCCTGCGGTTAAACTTACCAGTAAAAAGGAGGCGAAATCTA[A/G]AGCGAAAAATCTACCCAAAGAAAGAATCAGAAGGCAACTTCAAGAAATTCTGGGAATGA	No	No	No
Ha2.0_c11937	SFW0825	1	273	TCTATTCATTACAACTAGTTAKGATTATGATGCTCCTATTGATGAATANGGACTACTAAA[T/C]GAACCGAAATGGGGGCATTTTAAGGGATTTACACACCGCGATAAAACTAATCGAACCAG	Yes	Yes	Yes
Ha2.0_c1194	SFW0826	1	622	AAAGTTGGAGAGAATTTGTTTAATTTTATGCAGTCGTTTTGTGGAGTTGATGGGAGTAAG[T/C]TGGTGGTGCCGATGGATATATTGGATCGGTGGTTTAAGAAGTTTCAGGAACGGGCGAAA	No	No	No
Ha2.0_c11940	SFW0827	1	133	ACATGTTTATGAGATTGCTAAGGTCAAACAAGCGGATCCGTATTGTCAGTATATGTCGTT[A/G]GAGGCGATTTCCAAGTCGATTATTGGGACTGCTAAGTCNATGGGGATTAAGGTTGAGAA	Yes	Yes	Yes
Ha2.0_c11942	SFW0828	1	328	CAATTGAATCGGGATCTGTCCATGATGCTCCATTAAAGGCAACAGCAAATTGAGCAAGAG[A/G]CGCGTCNTCATCCCTCATGCGAATCTCAGAACCAGTGAATATTGCAGGCTCCTTTTCTA	Yes	Yes	Yes
Ha2.0_c11943	SFW0829	1	153	GCTTATTGAGAAGCAAAGATTGTTTCAAAGCATCCACAAACACACTCATCTCAAGGGTCC[A/G]GTGGACAAGATTACTTCCGTTGCCATCCCTCTTGCATTGGCTGGTTCTTCGCTGTTTCT	Yes	Yes	Yes
Ha2.0_c11946	SFW0830	1	380	AAACGAACGTATTGAATCAACGGTGGGGGAGTTCTTGAGTACGGTTGGTCGGTTGCAAGC[T/C]GAACAACAAAAACAAGTACAGGAGTTTCAGGATGAAGTACTAGAAAGGGCTAAAAAGGA	Yes	Yes	Yes
Ha2.0_c11950	SFW0831	0.772	465	CCACAGCTGTGATCCAAACCTTTTTGTACAGTGTGTTTTAAGCTCACACCATGACTTAAA[A/G]CTAGCAAGAATAGTTCTGTTTGCTTCTGANGATATAGCCCCCATGCAGGTAGGAACTTA	Yes	Yes	Yes
Ha2.0_c11953	SFW0832	0.877	252	TCATGGATGTAGACGAGTTCTATTACTTCCCGTACAACCCGGTATCCGGGTTCCCAGGCC[A/C]GGGTNCNCTCCGAACNCTGGTTTCAAATTTCACCACNTCGTCGTCAATCGGGGAGATNA	Yes	Yes	Yes
Ha2.0_c11954	SFW0833	0.976	268	AACCGNCTGCCATGGNCTGCCGCTGCTTATCGGGCTAAAGTTGTGGCATTAGAAAGATNC[A/G]CGCGATGGGACCGGTAATAGCGTGTCGTTAAGGAGGGATGTTTTGAGAATAAAGAAAAT	Yes	No	No
Ha2.0_c11955	SFW0834	0.877	135	GCGAAGCACCTTCCCCAGTCGAGAATGACAACCCTTCCACCACACCACCCTCTGGGTATC[A/G]CTACTACCCTCCACCTTCTACCACCACCCCACCGGCAAATGAACCACCTGCAGTTTCAA	Yes	Yes	Yes
Ha2.0_c11957	SFW0835	0.935	31	TACAAAAGCCACTTTTACCAATGAGGCAATA[A/G]CATTTTATATTTTGCTCCCAAACAAACACGCACATGCAAAGTGAATGATTTTATTGTGG	Yes	Yes	Yes
Ha2.0_c11959	SFW0836	0.965	449	AACTGATTTGCTTGTTAACATTACAAAGCANGTGTTGAAGCC[A/G]AAGCACCGGGTCATGACAGATAAAGAAAAAGAAAAACTCTTGAAGAAGTTTAATTTGGA	Yes	Yes	Yes
Ha2.0_c11961	SFW0837	1	94	AGGGTTTTCTTTGCAAGATCAAGGGTTTTAGGATTCAAAGTTNATATCTCATGCTGCTAC[A/G]TCACAAATCAATCATCATCCCTGGTAAATTTCCATCTCCCCCATCCTACAAATGTTGTT	Yes	Yes	No
Ha2.0_c11966	SFW0838	1	42	ATCCAAAGTAAACATAACATAAACCAGAAAGGGTTTGCACTT[A/G]ACACTCCACCAAAATCCCAACCACAACAAAAATGAGGTACAACACCTTAAATCCAAAAG	Yes	Yes	Yes
Ha2.0_c11968	SFW0839	0.996	167	GAAGCTGGGTCTGAGCATTGATGAGGAAGAAGGAGAGGATGACGCTGAAATGCCTGCTTT[A/G]GAGGAAGNAGGTGCAGAGGAAAGCAAGATGGAGGAAGTGGATTAAGTTGGTTCATGCCT	No	No	No
Ha2.0_c11969	SFW0840	0.996	320	CCACTGGTGGTGCCACCCCCGGGTGAACCGGTGAGCTCGGACCTGGAGAAGGTACTATCT[A/G]ACACGAGCTTAACATCGTTTGGGCGACTCAAGAAAGCTATCCCCATGGAACTGTATAGT	No	No	No
Ha2.0_c1197	SFW0841	0.935	109	TTCTTCATTCTTCCTTTGTAAATCTGGTTTTAATCTCCCAGAAATCTCATATATCTTGGT[T/G]TTTGTACCAAGCGATTATCTGCAAAAAAGGAAGAAAAATGGAGTTCTCAACATTTAACC	No	No	No
Ha2.0_c11970	SFW0842	0.834	361	TAGATGTCGTAACGGGGCTATGGGTGCGCTGGTGAGTTCGGCGGATGAAGAACAAGATGG[A/C]TGAAGTAGAGAAAGAAAGTGTGTGAATGTGGGTGTGTCGGNGGTGGGNGCGGGNGCTGG	Yes	Yes	Yes
Ha2.0_c11974	SFW0843	0.988	132	AAGGGAGCTTGTCCTGACACATGTTCTTGAGGAAGCTGGTTACAAGAAAGATTCTTTATT[A/G]GTTCTATCCGACTTCATGAAGATTCTTGGCAACNCNGGCTTGAAGATGGAAGTTGAAGT	No	No	No
Ha2.0_c11978	SFW0844	0.787	91	CGTAACGTTGACACGGTGGAACATGATGTCGGTGGTGGTTATAGGTATTTTNTGAATGGG[A/G]ACCAGCCGACGGTGGGTTTTGTACCGTACGCGCCGCCGGTGATGGTTTATAGACAGCAG	Yes	Yes	Yes
Ha2.0_c11979	SFW0845	0.965	180	GAAGAACTCCGCATGGCACTTGAACAAAAATTAGTTCTCGAAAGTCAAATTGCTGATTCT[A/G]TCCANACGGTGCAAGATCTGGAACGAAAAATGTTCGATGCTGTTGAGCTTTTGCATAAA	Yes	Yes	Yes
Ha2.0_c1198	SFW0846	1	110	TTTCTCCTCCTAAATCATTGCTACTACAACCGCACCTCCTGTAGGTTATTTNATANATCG[T/G]CCCCAAACCTTCCATTCCCATTCTCAGATTTACATTCTTCAATTATTCCCCGCTATTCA	No	No	No
Ha2.0_c11984	SFW0847	1	506	AGTCCCGAAGCCTCTCAACATTACTACTGTCTGGGAAAGATTGCCGTTGAGGATCCCANT[T/C]TTTGAAATAAATTTCCTTCGCACTCGCATTTCCGCCTCCTTGAAGGGCACTAACTTCCT	Yes	Yes	Yes
Ha2.0_c11985	SFW0848	1	426	CCTTAATGTCAACAAGGTTGTCAGACTTCTTGAACGAGTCCACTGTGCTATAAACTGAAG[T/C]CCTTATAGCCTTNGCGAGTCGTTTTTGTTAGCAGCCATTTTGGTAGCAGATTAGACTTT	Yes	Yes	Yes
Ha2.0_c11987	SFW0849	1	168	TTCAAACTTGGGTATTCCTTGTGCTGTTTCTGCAGATATATCCAATCTTCCTGCTTGTTC[A/C]TTTGTGATCCGGATAAAGGTGTAGCAAACATCATCCGTTCCTGAGCTGCAGACCAAGCA	No	No	No
Ha2.0_c11989	SFW0850	1	439	TGCACCGATAGCAAAAACCGGAAGGCCCTCTTTTGTGTAACCGGATAATCCGATCAGCTG[T/C]GAATCACGAACTCCTCGGTAGAAATTAGCAGGAATTATGGGTTTAGCTAGTATGTCATC	Yes	Yes	No
Ha2.0_c12	SFW0851	1	475	GTTACTTAATTCTCGCTCTCACATGACACAACATCTAAAGTGGGTATATGTGTTTTTGCA[A/G]CCTGTGTCAAATTGTGTACGGGTCAAAATGGGCAGCTTTAAAAATCATTTCAAATGGGT	Yes	Yes	Yes
Ha2.0_c120	SFW0852	1	445	AAAGAAAGCCATTCTTCACGCAATAAGCAATAGGATGAACGATCTCGGGTTTTATCGACC[A/G]GAGGCCTATATGCGAACTGATCCCTTCAAGCATATCACCAAAATGGATACCCATCACGA	Yes	Yes	Yes
Ha2.0_c12004	SFW0853	0.9	111	AGNGGGTGCGGTTAAGTTAGGTGAAGAGTTGGTTAAACGGAAGTGGGACGGTGAGGTTTA[T/C]GGGGAGATACGGAAGGCGTTGTATCCGGAGATGTGTAANGTNTTGGGGTTAACGGCGAA	Yes	Yes	Yes
Ha2.0_c12006	SFW0854	1	419	GCACCACAGGAGTAAATTAATTCTATGCCCGGATGTGGTGGCTCTGGCACCATGTCTATG[A/G]CGGCCTCGATGAATAATTGCACGACCAGGGGCATGAGGGTAATCAAATATTTCCTCNGG	Yes	Yes	Yes
Ha2.0_c12009	SFW0855	1	1258	AATAGTGATAGCCGAACATTTATC[A/G]GTCGATGAAGTGTCAGGAATAAAGGAGATGTTTGATATGATGGACACAAGCAAAAGAGG	No	No	No
Ha2.0_c12010	SFW0856	1	100	ATGCTATAAATTTGTCGATAATTATACTACGGACCTGCTCCGTTGTTACATTTGCGTTGC[A/G]TGGTTTATAATTACGAGTCTACCAAACAATTTAATTGATACATAATTTGGTTCAACCAG	Yes	Yes	No
Ha2.0_c12011	SFW0857	0.996	478	GCCAACCACAAACAAGCTGACCAAGACAGCATTTTGAAGGTCTTTCTTGATCCTAAGAGC[A/G]TAGACATCAAGACAAGCTAGCCCAAAGCTCCACAACACTTGAAGCCCCATCGATGCAAT	Yes	Yes	Yes
Ha2.0_c12014	SFW0858	0.965	255	GGTGGTGCGCCTTACATGGGTCATGGTCGCTAGATTCCACCATGTTTTTGTTTTGGACCC[T/C]GCTGAATCTTCTCAAGTTCCGGCAAGTTATGCAAAAGAAGTCTTTATTATATGTCGCAA	No	No	No
Ha2.0_c12017	SFW0859	1	648	ATTAGTCCCGTTATGCTGACTTGCTGCAATCATAGACAGATATTGGCGTTCTGGAAGGTC[A/G]AGGACCCGTGTGCAATGACAACAATAACCCCATGACTGTACAAGGTCTNATCCCCAACC	Yes	Yes	Yes
Ha2.0_c12022	SFW0860	1	223	CCGCGGTACCTCTTGTTCTAATACCGGCGGTGGCTCTTGTTCTAATACCGGCGGNGCCTC[T/G]TGTTCTAATACCGGTAGCGGCAACGGTTTATACGATACTAACGGGCTATAGTTGAGCTC	Yes	Yes	No
Ha2.0_c12023	SFW0861	0.996	265	TCCACCCACTCGAATCTCTAGAGTTTCTTCCTTCCTCGATCGAGCCAGATCCTTCAAGCT[A/C]CCATCCTACTCCGNAGCAGAATCTCAATACCTGTATCCNNNNNNGTCTCAATCTGAATC	Yes	Yes	Yes
Ha2.0_c12026	SFW0862	0.976	359	GAGTAATTTTGTTGTCGAATCAAATGAATTCCCATTTGCATCGACCCCGGGGCTATCTGC[T/G]CCTCGTCTAACTGCACGGGTTATGCTGCTTAGGGATCTGGAAGGCNTTGAAGGGGTCTG	Yes	Yes	Yes
Ha2.0_c12028	SFW0863	0.935	637	ATATAATTGCACAGGCAACCAAGTAAACTCTACTTTTATTTTCTTTTGCTGATTTCAAGC[A/G]TGTTCCTAAACATGTTTGCACTTGTCACAATTCTTNKGGGGAATGATGGAGTTACGTTT	Yes	Yes	Yes
Ha2.0_c12029	SFW0864	1	974	CATAGATTAATAAAGRYTCAAAGGCTAATAGCGGGATCACCCGACGTAATGANNNNNNCN[T/G]ATGCGTTTATCGGAAACCCGTCTAAAGCTTCTCAAATTAATAAGGCTCCTCTGGATTAT	Yes	Yes	No
Ha2.0_c12030	SFW0865	1	589	CCCACCAAGAAGATTGTTCACCAACCTTAAACCAACCACCGAGGTTTTGAACAACAACGG[A/C]GGTAACCCNTTTGCCAGCATGAACTCGATCCCATTCAAACTTTGGTACCTTAAATTACT	No	No	No
Ha2.0_c12036	SFW0866	0.996	778	GAGATANGATCGTTTACGGAGTATATCCGGAAGGATCCAAACCGTGGTTGGTGATTTAGC[A/G]ACACAAGGAGAACGACTTCAGTCGTTACTCAGCTGGAGAGACCCGAGAGCTACCGCACT	Yes	Yes	Yes
Ha2.0_c12042	SFW0867	0.714	99	AATTACACAAATCCATAAATTTTCATCATTTTGTTTAGAAGTAACTTGCAAGATATAGTT[T/G]ATCAAACCACCTGTTTAACAATTACTCATTTNCCATTTGCAAGNNANTACTCATTTGGA	Yes	Yes	No
Ha2.0_c12043	SFW0868	1	701	ATTCTTACCTTAATGGTCAATCGATGTCGTTTAAGGTGACAACCAGCGATGGTGTGACAA[A/G]AACTTTCACCAATATTGTTCCAGCCAGTTGGGGATTCGGTCAGACATTTTCGAGCCCAT	Yes	Yes	Yes
Ha2.0_c12044	SFW0869	0.996	430	CCTGGAAGGCTGCTTGCAATAATGGGTCCATCAGGATCGGGGAAGACAACTCTCCTCAAT[A/G]TGCTAGCAGGTCAGACTGCAGCANCTTCTAGGCTGCACTTATCGGGCCTCTTGGAGGTT	Yes	Yes	Yes
Ha2.0_c12053	SFW0870	1	297	TCCTACCTCTGTGTGGACCTTTGAAACCATAACAGGGTTCGGTTGTAGTTATAGTTGTGT[T/G]TGGTCTAATACAAAAGAAGGCATAATTTAGCATATTTTAAGAGAGTATACCAAAATGAT	Yes	Yes	Yes
Ha2.0_c12057	SFW0871	1	204	GGCGGTAACTCTATCGCAGTTCCTTTTACAGTATATCTCCATCATGATGGTCGGTCATCT[T/C]GGNGAACTTTCTCTCTCTAGCACCTCCATTGCCATCTCCCTCTCAAGCGTCACCGGTTT	Yes	Yes	Yes
Ha2.0_c12063	SFW0872	0.996	283	ACGGGCCGTATGGCGCACCAGCACAAGACTACCGTAAATACGACGTTCTTTTGCTTGTTG[T/G]ACTCGGCATTGGAGCAACGCCTTTTTATTAGTATTCTNAAAGATTTGCTTAACAACATT	Yes	Yes	Yes
Ha2.0_c12068	SFW0873	1	586	GGCCCTCTACGGTCTTATTGTTGGCATCATTCTTTCTTCTCGAGCTGGTCAATCCAGAGC[A/G]GANTAGAATNGTTGATCGTGGGGTCTCACTCACGAGTGCCTTAAAWTTGAATCAATATT	Yes	Yes	Yes
Ha2.0_c12070	SFW0874	0.834	395	ACGTTTNGGCTCTNNNNNNNAAAAAGGGGCAAACTAGTAATCTTGCTTACTGGGACATTC[A/C]GATGCCCTGTGCCCAGACCGTCCACAGTGGAAACATGCCCCATCGAAGTTTCTGTCTCT	Yes	Yes	Yes
Ha2.0_c12078	SFW0875	1	260	TGACACGGATAGTGTGAGTTCATCGTCGACGATTCGGTCGGATTTTGTGATGAATTTTGC[T/C]GTGGAGGATGTGCTGCTTGAGAAAGAAAGTGTGTTGGATCAAAGTTTGGATGCTTTGTA	Yes	Yes	Yes
Ha2.0_c12082	SFW0876	1	193	ACGATGATTAATCTGATAGGTTATTCTGCTTATCTAGGACAGACAACAAGGTCAGTGTTC[A/G]ATGAAATCTTCACTAGATGCTGGTAGTANTACTATGTAAAANCACATTTTTGTTTGCTA	Yes	Yes	Yes
Ha2.0_c1209	SFW0877	1	679	ACTTGGGCAACAAGATAGGATGATCAACGGTGAAAATGTATGGAACATGCCGGTATCTTA[T/C]GATAAGCTCGGAGTAAGATACCGATTATGGAGAACCGCAGTCGAAGAAGGATCTAAAAC	Yes	Yes	Yes
Ha2.0_c12090	SFW0878	1	515	TGCAAGACAGGCAGGTTGCTTTTTGTATTCCAGTTTGAAAACCGCTGCACCACCTTCACT[A/G]GTGCCCGCGGTTAACTTTGGAGTGTTGATCTCGATAAAATCTTCGTTCAGTAAAAACTG	Yes	Yes	Yes
Ha2.0_c12091	SFW0879	0.949	246	AATCATAACACAAATGGGGAGGAGGACTAATGATATGGCCGATGTGGTGAAGGGTACACC[T/C]GTGGTTAAGCCTGCGGATGACCTCTTTTGGTTTGGTCGACCGCACCTTGTACTCCTTTT	Yes	Yes	Yes
Ha2.0_c12097	SFW0880	1	125	ACTCGTTTTGTGTTTCAAAARCCTGCAAAGATTGTTTTATCAAGTATGGAAGTTGTTTCN[T/C]CAGTCAATGGGTTTCAAGACGCACATTCGAAATTACAAGATGAGGGTTGAAGGGCTTTC	Yes	Yes	Yes
Ha2.0_c12098	SFW0881	1	149	TTACAAAATTACCAAGTTAGCCCTCACCCTCTACTCTCCTCAAAATATTTCTAACCAACA[T/C]ATAATCACACACTCACACCTAAACCTAAACAATCAACACTCAATACCACCTCTAATTTC	No	No	No
Ha2.0_c12107	SFW0882	1	1190	TTTCTTCATCAAGCATGATCATGTGTGGCTAAAACCCTTGTGATCACAACCAAGGGCTAG[A/G]GTTTGTATGCCATTTAGTTCAATTTGAGTTGTTTATCTATGTTGGACATGAATTCATGG	No	No	No
Ha2.0_c1211	SFW0883	0.949	168	AGGCCTCATCGCCGTCACCACCAGCCTCCTCAAACCCTTTCTCTCNGTNGTCCCCTTCTG[T/C]CTCTTCCTGTTGGCCGACATCTACTGGAAGTATGAGACCAGACCCAGTTGCGAATCGGT	Yes	Yes	Yes
Ha2.0_c12111	SFW0884	1	233	TTTTCGCTTATAACGAACCATAACTTTCCCTTTGACACCAACCACCATAGCGTTCCAATC[T/C]GTCTCGGGNAATGGNGAAACCAATTCCAGCTCGAAGTTTCTCAACAAATGGCTCCANAT	Yes	Yes	Yes
Ha2.0_c12113	SFW0885	1	433	GTGATGGCGGTGTGGTTTTTGAGAGAGAACGCTTATGGGCATACTGAAGACTTGATATTG[T/G]GTAGAATGAATTGTAGGATAGATGTGAAAAAAGGTTATGAGAGTAATAATATTTGAGGT	Yes	Yes	No
Ha2.0_c12114	SFW0886	1	46	ATATGCACACAAATAAAGAAGTACCTTC[A/G]ACTATAGCCAATACAATACAGTCAACTACTATCCCTTGACCCGAAATCGACCCACACAC	Yes	Yes	Yes
Ha2.0_c12122	SFW0887	0.935	76	AAACCCCATATGAATANCAATCAGTTTCTTGAAGCAGCTGTAGCCAGATACAAAGGCTTT[A/C]TGCATTTGATCAAGAGAAACAAAGAGCGTAACATAACATGTTTTTGTGTCCCGACTTAC	Yes	Yes	Yes
Ha2.0_c12124	SFW0888	0.996	535	AGAAGGNGGGAGAAACCCCCATAGTTTTGAGTCATATCGTATATGAAAAGATGAAAGAGA[A/G]GCACCCGGATTTCGTTGCACAGCTCGAGGAGCATGGATTGATGTATATAACGATACACG	Yes	Yes	Yes
Ha2.0_c12127	SFW0889	1	178	ATAAGTAAGACCAAGATCACCCACAATGCCGATTTTTGGGTAGTTTTGACTGCTAGAAAC[A/G]GGCATAGTTWTGAATCGAAACACATCACTCATTGCTCCAATTGAAGGGTCNCCACATCT	No	No	No
Ha2.0_c12128	SFW0890	1	340	TCGTAAGTAATCCATCCAATCCTGGACACCGTATATAAAAGTTGTTGGCACTTTCCAGTC[A/G]GAAGATCTTTGCAATAGAGGACTCCGAGCAAATGCCCCAAACGAAAAAATATGCTTCAA	Yes	Yes	No
Ha2.0_c12134	SFW0891	0.877	28	TCCTGCTGACAGATAGTGACGGTAACCA[A/C]AGCAGCAGGTCAAGTGGATTGAGCGTTTCCCTTGCAGGTTCAGACGGTCGGGTTTTGGG	No	No	No
Ha2.0_c12141	SFW0892	1	65	ATGGATGAGAGATTTGTCTTCCAAGGAGTACATGACATATTTCAAGGGTCNCCAGATCGG[A/C]TGTGGAAGCCAGATGAACCAAGGGTAAACAAGATTGTGTTCATAGGAAAGAATTTAGAC	Yes	Yes	Yes
Ha2.0_c12142	SFW0893	0.996	93	AAAGCTCCAATCTCGCTGCAATGGAGGATCTGACTACGATGCGGAGATTATGTACCGAAA[A/G]AGTGTGATGATGGCTCAACAAAAGCGGAACAACAGCAATCGGCAACAACCGGTGGGGAT	No	No	No
Ha2.0_c12143	SFW0894	1	427	AGNCAAATGCAGATANATCGGCTCGAGCATGATGACTAACAACTAAAAGGATCAATGAAA[T/C]TATGTCCGCGATTACTTAAAAACCGAGCATGTAACAGAAGCGGTTAACTTTTACTTCTT	Yes	Yes	Yes
Ha2.0_c12146	SFW0895	0.988	145	CACCTCCGTTATACCCATAACAAAAGATGACCAAACATCACTTCACAAAATCACTTGGGG[T/G]TACAAGGTACGACAATGGGACGGAGAACCGTATCTCCTCCTCGACCTCGAGGCTCCCTT	Yes	Yes	Yes
Ha2.0_c12149	SFW0896	1	422	GAACAAGAAAAANCCACGGTTGACAAGCATTATAGCGGGATCCTCNGGTGCAATGCAAGC[T/C]GATGAGGTGGCAAAGAAAGCACTGAATGGCATCAAATCCGGATCTTTTATTGTTCCCTG	Yes	Yes	Yes
Ha2.0_c1215	SFW0897	1	647	GATTGCAAAACAGGTGCAGAAACTCACCGGAGCGAAGAATGTGCGAGTGAAAACNGTTAT[T/C]GATGAGTCGTTAGTTGCCGGTTTTACAATCAGGTATGGAAATTCTGGATCTAAATTGAT	Yes	Yes	Yes
Ha2.0_c12151	SFW0898	1	264	AAAGTTATGCCACTTTTCAACAACGGTATNATTATCAACTCTAAATGGTGGGGTGGCGCG[A/G]GTAAGAATGCACCAATCTTGGTTTATCTTGGTGCCGAAGGACCCATAGACGATGATGTG	Yes	Yes	No
Ha2.0_c12152	SFW0899	0.988	549	GGTCTCTAGCTTTCCGTTTAATGGTTTTGAATTCTTCTTAACCCCATCGGTTTNTGTCGC[T/C]TTTAAGTTGAATACACCTTTCTGCTTCAATTTCTCCTCAAGTGCAGCTCTTACTTTCAA	Yes	Yes	Yes
Ha2.0_c12153	SFW0900	0.988	121	ATAATACGGGGCGACCTTCAAAAGGAAAAAATAGCGAGACCCAAAGCAACATTTGTTATA[A/G]ATGTGGGATGTCAAATCATTGGTNCCGCACATGTCNCACCCCTAAACACCTCGTTGAGG	No	No	No
Ha2.0_c12158	SFW0901	0.949	348	AAACTAGTTGTTAATGATATCGCAAATATAATAAATGGTTTCATAGGTTCGTTTGCAAAT[T/G]CATACGCATCTCCTGGTGGGAACTCTAACTACTACAATCAGTCGGGCCCACTTATGCCG	Yes	Yes	No
Ha2.0_c12159	SFW0902	0.988	429	CAAAAGTTGTTATGGGTTCACACCTCTTACAGCCATTTTAGCCATCAATTATCTTGATAG[A/G]TTTCTTTCTAGTCTCCATTTTCAAGRAGATAAACCTTGGATGATTCAACTTGTTGCTGT	Yes	Yes	Yes
Ha2.0_c12160	SFW0903	0.996	535	GAATCGAGGCTGAAACACTAATCAGGAGTTTGAGCTTGTCAAAAGCGACACCCGGGTCAC[A/C]AGTGGAGATGGCCAGGTATGCAGAAAAGCCAGTGAGATCTTTTNGCCCGAAGATTCACT	Yes	Yes	Yes
Ha2.0_c12162	SFW0904	1	110	AAGAACAACATCAACAATGGCGATTCGCATCAATACGGCGACGTTTCAATCAGACCTGTA[T/C]CGTTCATTCGCGTTTCCTCAACCGAAACCTCTCAGATCTCCCAAATTCGCCATGGCTTC	Yes	Yes	Yes
Ha2.0_c12163	SFW0905	0.965	390	TGGACCAACTGATTTATCAAGGTTTTTCAAGACCAGATGTCCTGATGCATATAGTTATCC[T/C]AAGGATGATCCAAGTAGCACATTTACGTGCCCCGGTGGAACCAACTANGACGYTATATT	No	No	No
Ha2.0_c12166	SFW0906	1	1252	TTGTCGAGCTGCNTCACGGGCTAGCTCCTGGTTNGCCGGTGTGCACACATCTTTCGGGCC[A/G]AGTTTCCCATAGATTTGCTTGCTTGGGTTACCATCAAAGAACCCAAGTCTCATAAGTGT	Yes	Yes	Yes
Ha2.0_c12168	SFW0907	0.949	1093	AGAACAATCAAAGCCCAAAGAGATTACGCGTACCATAACATCACCGGCGGTCATGGATGG[T/G]NATGCTAAGGATGTGAAAGTCATATCCCCACAGAGGTTTATGAGTGTAAATGGAATTAA	Yes	Yes	Yes
Ha2.0_c12169	SFW0908	0.965	1349	TAAAGAAAATATTCTTTATTAGGCAGGATAGGAGTTTTGAGAAAATTGGGATCCTCATGT[A/C]ATTGTAATCATATTGATTAATGCAAAATGCACCCTTTC	Yes	Yes	Yes
Ha2.0_c12172	SFW0909	0.988	399	ACCAAGGATGGGTGTATGAGGAATCCTAGAGAGAAGCGTTTGCACAAGAATCACCAGCCC[A/C]TGTTCCTGTTGAAACTAATCAAATCTGCTGTTGACCGAACGATCGAAATATCCTACATG	Yes	Yes	Yes
Ha2.0_c12174	SFW0910	0.965	335	ACAAATTTCGCATAAATTTCCCAACTTTAGTATTGTAATGGCAACCAAACAGCAGGAACA[T/C]GAACCCAATTTGAATGTTTTAACAAACAGTGACCGTAGAGATGAAGTTATTATTGCTGC	Yes	Yes	Yes
Ha2.0_c12175	SFW0911	0.791	345	GATGGNAATGGACCAGCACCTGGCAACAACTGGAATGGAACATTCAGTGT[T/C]TCATCTTACACACAGTACTTCAATGTTGACACAGATGATGTTGTCAACAGATTAACAAG	Yes	Yes	Yes
Ha2.0_c12176	SFW0912	1	523	GGTGCRATACGGAAGTCCGGTCGTGTAAAGAGTTCATGGCATTTTTGGAACTTGTGGTTC[A/G]TCGACGATTTGTTGCCCCAAATGACGTTTCTTGCCCGTACTATTGAGGATAAACGTTCA	Yes	Yes	Yes
Ha2.0_c1218	SFW0913	0.988	250	AATTGAAGAATGGAAAGGGTGCTAGAAGACTTGGGCGTATATATGTTCTCGAAGACTTCT[T/C]AAGAATGCTCGATAACCAGATTAATCTTTTCATATTGGAGCAACAAGGGCTCCTTGAAC	No	No	No
Ha2.0_c12185	SFW0914	1	186	AGCCTATTTCCATCGGTTAATCAGTAAGCAAGAAAGAAAAGATGGCAGAACGAAAGGTGC[T/C]GAATAAATACTATCCACCGGATTTCGATCCGGCTAAAATTCCAAGAAGGCGCATGCCAA	Yes	Yes	Yes
Ha2.0_c12186	SFW0915	0.915	290	TGAGGAGATGTTCCCCGAACCAGGTGGAGTGATGGATTATGATGAAGACCGAAGCCGACC[T/G]AAGAGGAGGCGCCACCCGTTGGGTTAAAGAGGACCAAAGAGCAATCAGTCTTTTGGGAT	Yes	Yes	Yes
Ha2.0_c1219	SFW0916	1	480	GCGGAACTCAAAAGTGGCGGTYCGAGCCGGGATTAATAACAAGATGAGTGGTCAGATTAC[A/G]GTTAAAACTAGCAGCTCGGAATACCTTTCACTCGCGCTTGCAGCAGTTATTCCTTCNGT	Yes	Yes	Yes
Ha2.0_c12190	SFW0917	0.965	330	CTTAACCATTGGTGAGTGTTTAGGTTTTGCTTATATGGATTTTGGTTGCTCAATCTTGTT[T/C]GGTATTCGGTGAAAATTTTATCTATCGTTTTACATGAAAACATGGAATCAATGTGGGAC	Yes	Yes	Yes
Ha2.0_c12192	SFW0918	0.996	94	TTCTTCATCAAGCCACCCAAGACTTTGACCNCATATGGGTCCCACAGGTGCAGAGTGAGC[T/C]TGTTAAGCTCACCCATGGCTACATGCAACCAACCCACTGATCTTCATGCTGGAGTNAAG	Yes	Yes	Yes
Ha2.0_c122	SFW0919	1	77	CCCTTATCCAGTGCGTTTGGGTTGTTTTTTGATAACGGTTGGTGAAAACTGAAAATCCCA[T/G]AAAGAAAGAAAGAATCATGACYACAATGATGATACCATTCAAGTTGYACTCCGGTGTTT	Yes	Yes	No
Ha2.0_c1220	SFW0920	0.877	123	GGCATTGTTTGTACCCCGGGATTCCGGCCATTACGGCCGGAACCACCCAAACAAGAAAAA[T/C]CAGATATGTTTATCTTTCTTNNGAAGTAAAGAACAAACAAGCAACATGGTTNACTCACA	No	No	No
Ha2.0_c12200	SFW0921	0.976	270	CAGCCTCGGGGCGACCTTTTTGGCTTCGAAGTTTGCGGCTAACGCGCTTCGTGGGGTCCA[A/G]CGCAACCGGAACCTGAGGACTGCTAGGGAATTGATGAAATTGCAAAAGCCTCCGGAGCC	Yes	Yes	Yes
Ha2.0_c12207	SFW0922	1	513	AGGTTCGGCNGATGCACAAGTGAGGACCTATAGTTCGAATCCGGCTACTTTTAACCGTGA[A/C]TTTGCAAGTGCAATGGTGAAGATGAGCAACCTTGGTCCATTAACAGGCTCAAGTGGTCA	Yes	Yes	Yes
Ha2.0_c12208	SFW0923	1	581	GTATTCAAAGGAAGTCAAAGCTGCCGTTGTGGTTGTGGTTATAGGCGTTGGTGTTTGCAC[T/C]GTGACTGATGTTAAAGTCAATGCCAAAGGTTTTATATGCGCGTGTGTAGCAGTGTTNGC	Yes	Yes	Yes
Ha2.0_c12209	SFW0924	0.996	84	TCTTGATATGGGGAAATCCCATTTTTCTGCTNNNTTATTTCTTGGTTCACTCATCTTCTT[A/C]TTTTTTCTGCCACTTTTCAATGGAGGATTGGCTATGGCTGGTGGAACCCCAGATGGGTC	Yes	Yes	Yes
Ha2.0_c1221	SFW0925	1	820	TTAACGACAGAGAAGCCGAGATCAAAAGATTAAGGCATCAGCTGCAACAATATGATGTGG[T/C]GGAGGAAAAAACAGACACACTTGCTACTGATGAAAAAGATACCAATGCGGATGTTNCTG	Yes	Yes	Yes
Ha2.0_c12213	SFW0926	0.935	527	TATTCCAATGAAGAAGATTGAACCGGCTTCTTCAAGTTGATTAGTAATTAAACGTGTTTG[T/C]CTTTATGTTTCGTCCAAAATTCTTGCNTGCTATTGTTATTGGTTTTGCCTAGTGGTATT	Yes	Yes	Yes
Ha2.0_c1222	SFW0927	1	299	ATACAAGGCTCAAGAAGAGTCCGATCCGTTAGTTTCAGGTTCTGTGTCAAAGAAGGAGGT[A/G]AGTGCTGAACATGGTTCTGATAAGGGTGCAGAAAGCGGTGATGCTTCTGTTTCAAGTAA	Yes	Yes	Yes
Ha2.0_c12223	SFW0928	0.834	303	CTTGCATCCTGCAGTGAATGAGGCCGCGGTAGTGGGACGGCCTGATGAGTTTTGGGGGGA[A/G]ACGCCGTGCGCATTTGTGACTCTAAAGGATGATTGCGGGCAACCTCGGCCAACCGNGGA	No	No	No
Ha2.0_c12227	SFW0929	0.976	684	TGTGCATCTGGGTTCGCGTAATCGGGKTGGTAGTGAATCACTGTTTCTTGACCGTGAACC[A/G]CAACAAGAGTCACGGGGGTTTTCATCTGGGCTTATGTTTCATGGACGGGATCT	Yes	Yes	Yes
Ha2.0_c12229	SFW0930	1	281	GCAACCCGATTTTCAATCCCCTTACACCGATGAATCAATCTACTCTTCGGTACCATGTTT[T/C]GATGGCTTCATGCCGCTTAACGGGTCGGTTTCTTCATCATATGATCAACAAATGATTCC	Yes	Yes	Yes
Ha2.0_c12233	SFW0931	0.965	128	AGTGTGTTTGTTCACTTTCATCTCCATTATGAGTGAACCAGTGAAGGATGCTAATCAAAA[T/C]CAATATCCGTATGAGCAGCAGCANNAGNANCANAGTACCACCGCCACCGCCACTGCCAC	Yes	Yes	No
Ha2.0_c12235	SFW0932	1	470	AACATTAACAAGTAAGGAGAAAGAAGAAGATTTTATGGCAATGAAAGGTTGTAAGCCTTC[T/C]CATAGGCCTAAGAAGAGGGCTAAGATGATCCAAAGAACTATACTTTTGGTGAGTCCAGG	Yes	Yes	Yes
Ha2.0_c12237	SFW0933	0.935	117	ATCTTCAGTTTCACATATTCAAGCTTTTGTTTGCGAAAAGGAGGTCAATTTTGAGTTCAT[T/C]ACAGTCAACACAACCGTTAGAGAACCCAAAACACCTGGTTATGTCG	Yes	Yes	Yes
Ha2.0_c12238	SFW0934	1	447	TTAAGACAAGATCTCGCCACCATACAACATGAGCTGCAGATGTTGCATAATCACGTAGGA[A/G]CGATAAAATCCGAGAGAGAACAACAAATAATGGGACTTTTAGATAGAATCGGGAAGATG	Yes	Yes	Yes
Ha2.0_c12242	SFW0935	1	549	TTACGGCGGATACAATGAACTGGCTGACATTTTGGTTAATCTAACGTCGTTAGCGACGGA[A/G]ATGGGGAAATTAGTGTCTGAGGGTTATGTGTTAACGGTGTTAGCCCCGAACGATGAAGC	Yes	Yes	Yes
Ha2.0_c12244	SFW0936	1	620	TGATACAACTTCAGCCTTGTTTTCACACGATCGCTTGATAGCATATGCAAACGCATCAGG[A/G]TCCCTAGCCATTAACGCGTGTATGTTCTTTTCTTGCCACTCGAAAAATTCAGCATCTCT	Yes	Yes	Yes
Ha2.0_c12245	SFW0937	0.988	322	GCNTAAGTTGAAGCGAGGGTTTGGTCCTGTTTGTTACTCTNNGNNCNYCCTGTTACTNCA[A/G]CTAATCTTCAATGGATTTGCACGATATCTTCTGCGGTTTTTGATGTTTGCAAANGGCAC	Yes	Yes	Yes
Ha2.0_c12248	SFW0938	0.976	267	GAGCCAACTCGTTGCACAACTTTTTCAAATGCGNGTTCGGATGAAGAATTTGATGGG[T/C]GTGATGCAAGGTGGGTCTGTTCCTGCACTCAGCAACCTTGAAGAAGCAATGCAAGCTGA	Yes	Yes	Yes
Ha2.0_c12250	SFW0939	1	271	CGGAATAGAGGACCCGATTCCCCCTNATNACATGGTCAGAAATGTGTTGGACATGAATGC[T/G]CATTTTGGCGGTTTTAATTCCGCCTTATTAGGAGCTGGGAAATCTGTATGGGTCATGAA	Yes	Yes	Yes
Ha2.0_c12254	SFW0940	0.965	517	TCTTAGGGCTGTTGCYGTAGAAGATGCACAAAGTTTTGCAGAGAGAGAAGGTCTCTCTTT[T/C]ATTGAGACATCTGCTTTAGAAGCTGTAAATGTTGAGAAGTCGTTTCAAACGATTCTTGG	Yes	Yes	Yes
Ha2.0_c12255	SFW0941	0.965	217	GTGTTTCAGTTGAGTAAGCCTGCCAAGAAGACTGGAACCGTGATTGTCGATGCTAGGGGC[A/G]GTGGCGAAGCGTGGTCTTGATATGAATATTTATTTTAAAAATCCTAGTGGTTGGTCAAG	Yes	Yes	Yes
Ha2.0_c12257	SFW0942	1	164	AAGAAGTCCGATGAATCAGGTGGGTTAACCGACGAGAAATTTCTCCTTCATTTGATTCAC[T/C]ATGGGCTCATACCCGGTTTGTTACCATTTGGCGGGCTTGGACCACTTGGTGGGCTTGGA	Yes	Yes	Yes
Ha2.0_c12259	SFW0943	1	131	AGGGTCGGGCAGAGTGTCGGTAGGTAGAATGGCAGGACTGTAATAAACTAAGACGAAGNC[T/G]GCTGACTATACAGGAACAAGATAAAGGGCGTTGTAGACATTTACACATGCGACATNATT	Yes	Yes	Yes
Ha2.0_c12269	SFW0944	0.965	565	GATATCTNATGCATTTAATTTAGAAGAATCGTGATCTTCATCGTCTTCTGTTTCTTCGTC[A/G]TCTTCTATTTCTTCATCATCAGAACCATGTATCTTCTCAGTGAATTTTTCGATATCATC	Yes	Yes	Yes
Ha2.0_c12272	SFW0945	1	274	CTACTANAACCTATGTACACAAACCCTAACCACCATCCTACCAGATCTCCAGTCAAAACC[A/G]CTACCGGAGATCATCTCCGCCACGATAAACCAAACGGTAAATGACGTCAGATCCACCGA	Yes	Yes	Yes
Ha2.0_c12273	SFW0946	1	362	CAANGAACTGAAGGGTTATGTTCGTGTTTCGGTTGGTAAACCTGAACAAACCGATGCTTT[A/G]ATGGACTGCATNGCTCGTTTATCTTGATTAGACATGAAGATTGCTTGTTT	Yes	Yes	Yes
Ha2.0_c12275	SFW0947	0.877	172	GTGGTGGTGAATGGACAGGTGGTGGGGGAGACTTGTACACGTAAGGTGGTGGCGGTGAAT[A/G]NACNGGNGGNGGTGGNGACTTGTACACATAAGGCGGNGGTGGTGAATGNACTGGTGGAG	No	No	No
Ha2.0_c12276	SFW0948	1	122	GGGTGCGGTTGCTGTAGGTAACGTTGAAAACTGTAGCTTGAACAGAAGTGGTTCAGGTAG[T/C]AAGCATGGGAGCAATGTGCCGAATGGGAGCAGTACTGGTGTGAATTTAGAAGGGAAAGA	No	No	No
Ha2.0_c12277	SFW0949	0.834	367	ATGTTTTAGATAACAGAACTTGCTAAAGATAGTTCATGAAGCTCACTTAGCATCCATTCC[T/C]CACCGGTTTGACCGCCAAGAACAATGGCTCGCGTACCGCCAACAACACACGTGCTATGA	Yes	Yes	Yes
Ha2.0_c12279	SFW0950	1	117	GGAAAGTTGGTTTACCAGACCAC[A/C]AAGAAGAGAGCTAGCGGTCCTAAGTGTCCTGTTACTGGAAAGAGAATCCAAGGG	Yes	Yes	Yes
Ha2.0_c12280	SFW0951	1	369	GCCGTTTATTTCGAGAATACACACCTTCCTGGTGCTGTGAAACATGTATTTAAATGATCG[T/C]AACCTCATTTTGGATGACTTATGTTGTACTTGTTTTCATATTTCTAATAAGTGCCATAA	Yes	Yes	No
Ha2.0_c12282	SFW0952	1	1368	GGATTCTGTTCTCTTGCAACTGCCTCATTTCACTAAAGAGTTGGCCAAACGATGCCAAGA[A/C]AACCCTGGGAGGAGTATTGAAACAGTGTTTGATCTGGTTGAAATGGAAGATGACGAGAG	Yes	Yes	Yes
Ha2.0_c12286	SFW0953	1	490	GCAATCGACNATAAGTAATGTGATAAATCCGGCGGGATGGTTTCCGTGGAGTGGGAACTT[T/C]GCACTTGATACTTTGTATTACGGTGAGTATCAGAATACGGGTGCAGGTGCGAGTACTGC	Yes	Yes	No
Ha2.0_c12288	SFW0954	1	253	GCCTTCATTAGAGGCCTTCAATATTGCTATTGACGCTGCTCAGGTTGACCCTACCACANN[T/G]CTGTTTTTTGACGACAACGTTGGAAATATTGCAGCAGCCAAAGCTGTTGGACTTCATAC	Yes	Yes	Yes
Ha2.0_c12289	SFW0955	1	387	TATTAATTTGGTGTGTCCTGGTGGGTGGCTCTGCGATCTAACTTTGGAACGGTATGAAGT[T/C]AGAGAGAAGAAGATCACAAAGAAGAGACCGAGAGGATTAAAGGCTATGGGAGGCATGGA	No	No	No
Ha2.0_c1229	SFW0956	1	611	GCTTGCTCCAGATAGGAAGAAGTTCATGGATGTTGTGGCTGGGAATGGTGACATCAGTTC[T/C]GATATCGAAAAATTTTGTGCGACGTTCACACCGATTCTACAGGAGAACCACAAATTCTT	Yes	Yes	Yes
Ha2.0_c12294	SFW0957	0.996	747	TCTGAGTTTNCCATGGNGCATTCATGACAAACTTATCGAAATCAAGNAACGNAAAGCGAG[T/C]ATCAGATTGCAAGTTGATGATGAATCGTTGTCGCAGCAGTTCGGCTCTGCATTTTATCT	Yes	Yes	Yes
Ha2.0_c12298	SFW0958	1	154	TTCGGTGAACATGTCGCTCCGGCACGTGGGAAAGGCGTTGTATACTTCTACTGATTTTAA[T/C]AACATGGAGATGAGTACACGTGTACGGTCGGCGTACAACGATTGCTTGGAACTAATGGA	Yes	Yes	Yes
Ha2.0_c12299	SFW0959	1	69	SNRSRAACAAGAACAAGAACCAACAATGGCAACAACACTTTCATGTACTCTTCCACTTAC[A/C]TTCACAAGATCATCAAACACAAAACCCACAAACAAATTGACCCAAACTCATCATAATCT	Yes	Yes	Yes
Ha2.0_c12300	SFW0960	1	616	AGGATTTGTATCGGTTTCCATATCCANGAATCCANTGTTAGTCCGTTCAGAGATCAAAGG[T/C]CCACCAAGATCGGTAACATCTGTGGCACCACTACTTAGACTTGGATTATTATGCCGTTG	Yes	Yes	Yes
Ha2.0_c12302	SFW0961	1	517	TGATTCCTATGAAATCAANGGTTCTCCTTCATTATCCACTCTGTTCCTTTCATCTCTCAC[T/C]GTCTCTTTAGCTTTACCGTTGCTTTACGTCTCCAGTCACCAACTGTTTTATAGCATGTA	Yes	Yes	Yes
Ha2.0_c12305	SFW0962	1	422	TTTGCAAATTCAGTTGTTAGGTCGGGTTCAGGTACAAGCAGCAGATGGCAAATACTATAT[A/C]TGTGTGGCTCACGTGCAGGCGATAGGACGCCGATTATCACCTGCGTTTAGCGTCGAGTT	Yes	Yes	No
Ha2.0_c12306	SFW0963	0.935	736	GAAGGAATTGCGGTTGGAAGAAG[T/C]TTTGCTATGTTCAAGAACTACAACATTGATGGTAACAAAGAGATGATTGCCTTTGGCAT	Yes	Yes	Yes
Ha2.0_c12308	SFW0964	1	292	GCTAACGGTGTCATCTTCAAACACGAATCTTTCGAGTTTTCGTGAGAATGAATACGGTTC[T/C]GATGTAAATCTGCTTCTTGCGGTTGGAGAAGGAGCGGTTAAAATAAAGAAACGAAGGCC	Yes	Yes	Yes
Ha2.0_c12314	SFW0965	1	501	TGCTATCAGCGACGATAAAATAAGCTTCCAGTAGCATTTCCAGCTCGTCAATCTTTTCCG[T/C]NGCACTCTCGGAACTCTTTGGGCTTTCATGCCTGCTCCTTGCAAGGCTCAAATTTCGGT	Yes	Yes	Yes
Ha2.0_c12316	SFW0966	0.996	252	CTGAGCCTGGTTCTCTTGGTTCTGCTGGTAGTTGAGTGGCCTCCTGAAAAGCATGATGTG[T/C]GGCTCTGGGCGGTGAATGGCATAGTGCACCCATCCTCGACTCTGCTGCACTCCAATTGC	No	No	No
Ha2.0_c12319	SFW0967	1	439	TCTTCTTGAACAATCAGAGACCACATCAGANAGCCTCAGACTGTGGGTATGCTTCTCACC[A/C]CTACTACTACTACCGCAACCGCTGTTATTGCCGTTTTCCATCTGTTTTTACAACTTTGA	Yes	Yes	Yes
Ha2.0_c1232	SFW0968	0.965	586	AAACTGCTGTTGCCTAANAAAGGCGGGTTATCGANGAAGAAGAAATCGGGGAATAAGCAC[A/C]GAAAAGTGCAGTGGAATGATAGGAATGGATATAAACTTGCTGAAGTTTTGGAATATCAA	Yes	Yes	Yes
Ha2.0_c12321	SFW0969	1	482	GGCAACTGACTGGGACGATCAGGTTAAGAAGGCTTCAGAACGGTTAAATCGGTTTTATGT[T/G]AAGTCGTCNGAAAATCCAGAGTAAATACATTACTTCTATTGTTCTATGNGATGGTTAGC	Yes	Yes	Yes
Ha2.0_c12327	SFW0970	1	152	GGCCGCTCCACCCCCACCGCCACCAGGCCCNNNCCCGCTTCCAATCATTGGAAACATCTT[T/G]AAACTCGGGGACAAACCACACCACTCATTAGCGGCCTTAAGCAAAACATACGGGCCGCT	Yes	Yes	Yes
Ha2.0_c12330	SFW0971	0.976	577	ACGGGGTGATTTTGATCAACCCGGACAAGGACGTGGTCGTGGTCAAGGTAGAGGTCGCGG[T/C]TATGGTAGAGGTCGAGGTGGTCGGTTCCAAAGCAATGAAGACCGAAAGGATCAAGGTTG	Yes	Yes	Yes
Ha2.0_c12331	SFW0972	1	204	TGTTCTTGGTTCAGTTTATAGGAACCATTTTGGCTGGCACAGTAAACCTTGTTGTGGCAG[T/G]GTGGTTACTAGACTCGATTGAAAACATCTGCCAAGATGAGCTTCTTCCAGCGGACAGCC	Yes	Yes	Yes
Ha2.0_c12333	SFW0973	1	446	TACCAAAANTCGGTACTAATTTGAATTATTGTACAGTTTGAAAATAATNATTGNNNNANT[T/G]GAGGAAATGAAAAGGGTTACTGGTGACATTAATAGTCGCCCATGCCTGGANTCATTGCT	Yes	No	No
Ha2.0_c12334	SFW0974	1	744	ACTTCCAACATCACTTTGCTTCAATACTTTTTGGAGCAGAAACTTCAAATTCTTGTCAGT[A/C]TTGAATCCCTGAAGCTTGTCTGAGGAAGTTTGTTTTGATAGACGGTCACTGGACTGATG	No	No	No
Ha2.0_c12336	SFW0975	1	230	CCCATCATTGACATTGGTTGTTTTGTTTCCTCTTCTAAACAAGATGATCAACAAGCTGAG[A/C]TAGATAAACTCAGATCAGCACTCACCACTTGGGGTTGTTTTCAGGCTGTAAATCACGGG	Yes	Yes	Yes
Ha2.0_c12343	SFW0976	1	766	NGAGTACCATAAAAAGTATAAGAAGAGTTTGAATGATGCGGTTCACTCTGAAACATCNGG[T/C]CATTATCAGACCTTTCTTCTCTCGCTTCTCGGCCCAAATCATTAAGTCGATGAATCGGT	No	No	No
Ha2.0_c12345	SFW0977	1	197	GGGACCNTAAAAAANCTATCCTAATCATTATCACCATCATCGTGACCGTTCAACGGACCC[A/G]GAATCTTGATCCGACGGTCCAATCTTCTTACTGCTTTTCATCCTCAACAAACCGTAAAG	Yes	Yes	Yes
Ha2.0_c12347	SFW0978	1	400	TATTTCATTTTTATAGGAAGCCATTCCGTTTGTTTGCAAGCGTGAACGATCCGAAGACCA[T/C]GCTTTAAATAGCGAACCCGAGCTCGAAACCTTCTCTTTGTTCCACAACAAAAGAGCAAA	No	No	No
Ha2.0_c1235	SFW0979	1	496	ACCGCCTACAGAGAAGCAGTAACCACTGGTGCGTTTAATCAGCAGTTACAATCAATAGTA[A/C]AAGTACTCACAGCATGGATTCACAAGTGTTCCTAAGATTACAGTCCTACCCCTGTTGCT	Yes	Yes	Yes
Ha2.0_c12359	SFW0980	1	639	TGAGCAAGCATCTCCAAGCGGTGACAGGTTAGATATTTGTGTTGCAGGTGATGATTCCTT[T/G]CCAATTCCCAGTAATACAAGGGATGAMACATCTTGTTTGTTTCTGCAGAGGAGTAAGAG	Yes	Yes	Yes
Ha2.0_c12364	SFW0981	1	257	GGGATTTGTCAGATGAAGAGGATGAGGAAAGTGAGGATGAGCTGTTTTGGGAGAGAGAAT[T/C]TGCGGATGAGTTAGAGGGTTTGCCTGTAGATAAAGAAGTAGGNACGTTTGATCCGGAGG	Yes	Yes	Yes
Ha2.0_c12365	SFW0982	1	371	TCTTGCAGCCGATGTTCTTGGAGTNATTCTAGAGATGATCAAGTCGGAAAAAGGCGATCC[A/G]TTTTTGAACGATCTACGCGCGTCTTCTAATCTTCGGTTAGAGAATTTCCGACCACCGAC	Yes	Yes	Yes
Ha2.0_c12368	SFW0983	0.996	487	TCGTAGTGCNACATCTCCGAGATTATTTGCCTCCAAATTGCAGGCTCGGAGTCCCAAGTA[T/C]ATGTCATTGCTCAATCATCTTCGCATATATTTGCCAGAG	Yes	Yes	Yes
Ha2.0_c1237	SFW0984	0.988	218	TAGCATAAGAACTCTCAAANTTAGCTCAAAATTACNGATCAACAGAAGGTTTATAGTTTC[A/G]TGCAAAGCTAAAGATGCAGATGATAATGAAATCAAAGGTGAAGAGCGAGAGCCTACTGA	Yes	Yes	Yes
Ha2.0_c12370	SFW0985	1	498	AGTTACCTGNTTCATCCGCATGTTTTTTAGCCATCTTTTCTCGGTTACCACCATCCCCTA[T/C]AGTTATGTGCACTGGACCACAAGGGTCCAATGTGTAGTTATACACCCGGTTTGATCTCT	Yes	Yes	Yes
Ha2.0_c12371	SFW0986	0.988	782	TGCAAGAGTGACATGGAGGCCTTTATTAACAAGAATTTTGCCTAGTTTTAGGATGGGGTT[A/C]AGGTGACCTTGAGCTGAAAGAGTAAGTAGAAGAACATCTATGTTTGGTTATGTTCACCA	Yes	Yes	Yes
Ha2.0_c12373	SFW0987	1	327	GTAGTGGCTTTGACANGCCCAGCAAAATATGTGATTGTTGTTCCCAACCTTCACATTGAT[T/C]TGACCACATTGAGGACATGTATGACCATGATCACCAAACAGCTGAACTTGAACCTGGCC	No	No	No
Ha2.0_c12385	SFW0988	0.988	409	CACAACGTAAGTCTCCTCATTAAATCCAAGTTTCTTTGGAGCGATGTTGATTTGGTAAAC[A/G]AGGCCGATCTTTTTGGTGATGGCTTTGCCGGCGTCGGTGGCAAGATGAGCTTTCATCTG	Yes	Yes	Yes
Ha2.0_c12392	SFW0989	0.965	372	AAANCCNAATTTCTTGTAAAAGTTTATGGCGTCTTCATTGTTTGTCTGCACATGCAAGTA[A/G]ATCTCACCGATATTCTCCTT	Yes	Yes	Yes
Ha2.0_c12396	SFW0990	0.996	356	TGCACCATTACCAGCCACTGCTTCAAATGATGCAACCACTGCCTTCATTTGAGCACAGTA[A/G]TTATGGTATTTTCTATCCACCTCATCTAGCATTTGAAGGAGCTTGGATTTTCTTTTCTG	No	No	No
Ha2.0_c1240	SFW0991	0.9	440	AAACTCATGAATCTGCTGCAGAAAATGGTTTTTCCGGTCAGACGTGTTTGGCTTGCATTT[A/G]CCGCTCGTGTTAAAGCGCGTAANAACGGTGGCGGGCTTTTAAAACTACATGATGATATA	Yes	Yes	Yes
Ha2.0_c12400	SFW0992	0.988	73	AGTTAATAAGCTGATGCTAATGAAGATTACAACAGAGGAGAAGAACTCCACAATATGTAG[A/G]TATAATATATCGGTAGTAAAGAGAGAATAATACATTATTGATGTCTAAACGAGATTCAA	Yes	Yes	Yes
Ha2.0_c12401	SFW0993	0.988	30	GCTTGAAACACCTTAATAATATATATGAGG[A/G]GTTTGTCCCCATATATGCATAACCACCTTCAAATCATCTACTGATTGCTATTTACACTT	Yes	Yes	Yes
Ha2.0_c12405	SFW0994	0.988	350	GGGAAAAAAGATATCTGTAATTGCTGAAAATTCTGCACAATATGGTAACTCCATGACGTC[A/G]GCATCCAAGATACATTCTGATCAAGCCAATATGCTTGATTTTAGCTCACTCGGTAGTGG	Yes	Yes	Yes
Ha2.0_c12409	SFW0995	0.976	122	CTAATGCTGAGTGCAGCCTGCTTTATCGTNCGGACAGGAAACACATATTTGGGATCATTA[T/C]TGTGGGTGGATTATGCACGTTTGGTCGGGCTTCAAAAGGCTCATGATGTCGAATGAAGT	No	No	No
Ha2.0_c12415	SFW0996	1	112	TCTACTCCATTTTTGCATTTTCATTTTTCAGTTTNAATTTCAGTTTTCTCCCTGTATATC[T/C]CTATTGATTTCTCCGTCAGGCTCTGTTACCGTCGTTCCAAATGTTTAACGGCGTTACAA	Yes	Yes	Yes
Ha2.0_c12416	SFW0997	0.834	522	ATGATCTCTTATGGCTAGNTTCACTCCAGTAAGGCGGCATATCTGCTTAGAGTTCACACC[A/G]CTCTTCCCTATGATGGGCCCCGCTAGAGCCCCGTCTATGCTGATCTTAGCAGTGGCAGA	Yes	Yes	Yes
Ha2.0_c12417	SFW0998	0.996	236	TTTAGGTGCCGTCTTCGCTAACCAGCTCGTCAAATGGGACGCCAAACTCCAAGAAGATCT[T/C]GATAAGATGCTCGATAAAGCCAAAGCCGCTAACGAGCGCCGTTACTTTGATGATGATGA	Yes	Yes	Yes
Ha2.0_c12419	SFW0999	0.988	181	GACATTTGTGAAACTGGCCCTGTGTATATATTGCCGATCATTTACAAANGAGATCGTAAA[A/G]GCTTATGCTCAAGATCACTTTTTTGATGTTGTTACTAATCTGATCGGGCTAATTGCTGT	Yes	Yes	Yes
Ha2.0_c12423	SFW1000	1	663	ACGTTCGGCCATNNTTCGTGCTTCGGATATCGCGTCGGCAGCCATAAGCCGGTTCCTCTG[T/C]CGGTCAACTTCGATCGACACTGTTTGCTTTTTCAAACTTGTTTCGGGCCTCNAGTATTA	Yes	Yes	Yes
Ha2.0_c12425	SFW1001	1	552	TCTCAGCTTAGCAGGAGTTTTGCATCTCCTAAAGAAGTCAAAAGCTCTGAAGCAGAGGAT[T/C]AGAGCTTCTAATCAAGCCTTTGAAAAGGAACAAAAAGGTATGAGAAACAATGGCAACAG	Yes	Yes	No
Ha2.0_c12432	SFW1002	0.976	144	ACTTTTATGCGTTATGGTTGGTGACGGGGTTCAGATTCTCGGAATGGCGGTTGTCACAAT[T/C]TTATTCGCTGCACTCGGGTTCATGTCTCCYGCTTCGCGCGGGACCCTYNTNACSGGTAT	Yes	Yes	No
Ha2.0_c12435	SFW1003	0.877	85	CTTCANCCTCTGGTCCTCCTGCCGCCGCAAACTCATCGCCACCATGCGCTGCAGCTGCGG[A/C]ATATCCCGCCACAACAAACCCATCAACTCACCGCCGGTGATCAAGCTGCCGGAACCTTC	Yes	No	No
Ha2.0_c12437	SFW1004	0.988	513	TGAAGGGACATGGAATACCAACAAATTCACAGATGTTTCTCAATTTCCCATGGGTCATTC[A/C]CCGGATACCCGCCTCTGGGATCGTCGGCTGCTCTTATGTGTACCT	Yes	Yes	Yes
Ha2.0_c12439	SFW1005	0.949	304	CAAAAGGTTACGCATGCATTTCTCCAGTAATTTGAC[T/C]CCTTCCTCGAAAGTCAAATCCTCCCTCCATTCTTCACGAAGAATCGGGCGNGCCAGGTG	Yes	Yes	Yes
Ha2.0_c1244	SFW1006	0.813	1217	GAGTTTTCCGTGCGTCGAAAACATAATAAATGTAACGAGGATTGTTTATTTATATCTGTN[A/C]TATGTAATGCAAAGTGTGAAAAAGAAAATACCTTTGGACTCTAATTTGTATGTTTACAG	Yes	Yes	Yes
Ha2.0_c12440	SFW1007	0.899	215	CACAACANCTATATTTCTTATGAACTTCAAAATTTAAGTACAATGACATCGACGTGGGAC[A/G]GATACATTGGGTGGTTTTCTCTTCTCTCGAACTATAGCCTCCTTAATCANGGGCAACTT	Yes	Yes	Yes
Ha2.0_c12448	SFW1008	0.988	395	GAAGTGCATGANGTGGTTGAAGCTGCAGAATCCACAAATTCAAGTAGTTCAACCATTGAT[A/G]ATGATAAAGGAAAAGATAAGGGGAAGCCTAGTCAGTTGGAATTACTCAACAAATTCCTG	No	No	No
Ha2.0_c12449	SFW1009	0.996	702	TCCAGGAACAACTTTTCCTGTATGCGACACCTTCATCCGCACATATTCTTGGGNNAGCAC[T/C]GTAAAATACGCAGGATCCCATCCATCTCCGCCCACTAGATGTACATTCGATGTCAAACA	Yes	Yes	Yes
Ha2.0_c1245	SFW1010	0.9	92	AGGATTGAGATGGCGAGNTCAGTAGAGGCTGCCGGAGAACCTGTTCCGACGTCGGCGGTG[T/C]TAATGTCGGCGTCGAAGCACATCGCCATTAGATGCAGAGGTGAAAATGTTGCCTTTCTT	Yes	Yes	Yes
Ha2.0_c12456	SFW1011	1	284	CTCNTTATTCAGTTGACCAGCATGTGGTCAAACCCTNCCACCTCCCTGAAGAGCAACCCG[A/G]GGTCCTTGAACATTATGAACTAGCTGTTGAAGCCACCTTCTTGTTGTGGGGTCCTCACG	Yes	Yes	Yes
Ha2.0_c12459	SFW1012	1	660	GTGCAGTGCTCATGTTGAAAAAGGGGATAAAGTTGCAGTTTCGGTTGGTGTTGAACAGCC[T/C]GGTCGTAACGGTGAATGGGCTACGGGAATTACACGNGGGATTGTCCTACAAGGACTTAA	No	No	No
Ha2.0_c12461	SFW1013	1	469	AGATTTCGTGAACGATGCGGAATATTGGCAACAGGACAGGTGGAGCGGTCAATTTCGTGT[T/C]AAGTGGCACATCATTAAGGATGTCCCCAACAGTCGATTCCGACATATACTTCTCGAAAA	Yes	Yes	Yes
Ha2.0_c12462	SFW1014	1	674	GTACGCAATAACAAACATGGCGTCTGCATTATTAGCTATTGATTTGGGCTTTATGGGCCC[T/C]AACTACTCAATTTCAACCGCTTGTGCTACCTCAAACTACTGCTTTCATGCTGCTGCAAA	Yes	Yes	Yes
Ha2.0_c12465	SFW1015	1	261	AACAAGCTCGTGAAGATCTTGAACGATTTTGAAAACCGAATCGGGCCTTGCTAGCCTCAA[A/C]GCGTTTTGTGACATANNGCTTTGAGCTCATGTGCTTTTGGACSAAACCATTGACCGACA	Yes	Yes	No
Ha2.0_c12468	SFW1016	0.976	296	ACGGTTTTCGCTNGATAACCGTNCGATCTCTCCGAGCAGATCGATATCTTCTCCGGTNAG[A/G]AATCACAATCAGGCGGTGAAGAAGACGTGTATGTGCTCGCCTACAACGCATCCAGGTTC	Yes	Yes	Yes
Ha2.0_c12469	SFW1017	0.8	604	AGGTTTCCANAAGCATCATTGTAATAAGAAGATAGTCGGTGCGAGAGCGTTTTACCGCGG[A/G]TATGAAGCGGCTACCGGGAAGATTAACGAGGAGAANGAGTATAAATCTCCGAGAGATCA	Yes	Yes	Yes
Ha2.0_c12470	SFW1018	0.996	498	TTATTCAATAAAAATGAGAAAGAATATGCTTTTTTATGTTAATGGAAAAATATAGTAATA[A/C]TAGATAATAGTAGAGGGGCGGATGTAGCCAAGTGGATCAAGGCAGTGGATTGTGAATCC	Yes	Yes	Yes
Ha2.0_c12476	SFW1019	1	589	AGAGATGCTTCTCAAGATCTCTCTTGGTGACTCGCCATGATAAACCAATCGCGTACAAAC[T/C]ATTTCTAGGANTTTCAATGTCACTTGCATCATAGCTCCAAATTATGGTTCAGAGTGGCG	Yes	Yes	No
Ha2.0_c12482	SFW1020	1	141	TCAAAGGCAGGCGGGNCTCCTGACATCGGACCAAASCTTGATGACTGATCCCAATACCCG[A/G]CCCATTGTCAACGCATACGCGATGAACCAAGCCATGTTCTTTTTCGATTTTCAACGAGC	Yes	Yes	Yes
Ha2.0_c12487	SFW1021	1	285	GCAGTCAATTCGTTACTATGCTCATGTTAGCTTCTTGGTCACGGTTCCTACATTTATAGA[T/C]AGGAGAGAACCGATAAACTACGTTGCTAGGAACTTGAACCGCGGAAGCCTGTTTTGGTC	Yes	No	No
Ha2.0_c12488	SFW1022	1	363	TACACNGATTCTTCGNCATCTGCTGTCAGTCTCTACCCAATCACCGGTGTCACTGAGTAT[T/C]TACAGAAGAGAGATGGCGACGCAAAGTAGTTATCTTAGACCGAGTGATATACTCATACT	Yes	Yes	Yes
Ha2.0_c1249	SFW1023	1	338	GAATGATGTTGGAACACAATATCGATC[T/G]GGGATATACTTCTACACACCAGAGCAAGAGAAAGCAGCAATAGAATCAATGGAGAAGCA	No	No	No
Ha2.0_c12490	SFW1024	0.965	168	ACCGAGCATTGGCATCGTGTTTATGACCTATGAGAAACTTAAACAAGTTTTATCGGGTAT[A/C]GAGGCATGCTAATTAGTAGCCAATTNGTCATCATCATTATCAAAACGTTTCGCGNCTGT	Yes	Yes	Yes
Ha2.0_c12494	SFW1025	0.976	191	AAATGAGATTTCGTGCTCGTCACATGACCATGAGGTTCATGGGCAGTTGCTAGCTAATGT[A/G]CAGATGTTCGGGCTTGTGTTCTTGGTTCTTGCCGGTGTTGTGGGGTCGTACATTTTTGC	Yes	Yes	Yes
Ha2.0_c12498	SFW1026	0.976	78	GACATACGAGACTAGTGAGTATGNNGGTCATATGTCAAAACACAAGCAATTTAAAGTGTC[A/G]GTAAATGACGAGGCTAACGGTCATAAAGGGGATGACATGGCAGCTGACGATGATTCAAA	Yes	Yes	No
Ha2.0_c12499	SFW1027	1	369	CTGGTAGAGCTAGTGATTTCTCGGAGGAAGAAGGCGATGATGACGATGAAGTTTGAAATG[T/C]GGTGATCAGTGTTTCGAAACATATGTTTGCGTTTATGTTTGGTTTTATATGTKTGAATA	Yes	Yes	No
Ha2.0_c1250	SFW1028	1	226	CGCAACMAACACGACAATGGGGGGCATCGAAAAATTCCACAAAGTTATTGGCGGAGTNCC[A/G]TACACACAACAAATAATGGGTCAGATCAACACCTTTATGTGGTCCACCATCTTGAAACA	Yes	Yes	Yes
Ha2.0_c12503	SFW1029	0.737	59	CCTTCACAANTATGAGAAGTCCGGTGCTACTGGTGCTACACCACCCGCTGAGGCGCCGC[T/C]TGTGACCGAGGAGAAGAAAGCCGAAGCGCCGCCGGGTGTGGAGGAGAAAGGTGGAANGG	Yes	Yes	Yes
Ha2.0_c12506	SFW1030	0.988	764	GTGCACTTTGACCGTTGGTGATTATTTCGCAAGCACAAAAGCTCTGTGATAATCATCTTT[A/G]ATACATTTATTTTTGGTCATACGATTACAAGTTTGTCAGGACTATAAAGAAAATACAAG	Yes	Yes	Yes
Ha2.0_c12507	SFW1031	0.877	108	TATATAAAAAAAAACATTACATGTATCATCAACTTTAATTATCCCACTTATACTTTTNCA[T/C]ATACTCGCCGGAAAACCGGGTCACCGGAGATCAAGCATCAAACCGATCGGAGAAATCAG	Yes	No	No
Ha2.0_c12508	SFW1032	1	505	GCATGGNCAAATTGACACACATAAAGTGCCATACATGAATCAGTTGCTTGTGAATTGGGC[A/G]CTAACCACCATAAGTTATCCTTTATTGGCTCTTTTGGTCATAAAATTTGTAAAAGATGA	Yes	Yes	Yes
Ha2.0_c12513	SFW1033	1	176	TTGGTTGGCAAGAGGCTTAATTACCGTTAACATTTCTCGTTCATACAAACTCCAAGAGGC[A/C]AATCTTGCATTCTTGGATATCAGGGACCGAAAAGTAATTGGGAAGGTGATGATTACTTT	No	No	No
Ha2.0_c12516	SFW1034	1	230	CAGATCTCTATGATGATCGACCGAATGTCCTGCTTCATGATAACCAGAAATATCAAGGAT[T/C]GCAACCCCATCTTCAGGGAGAACTCTCAGGTGGGGAAAGGCCCGATGCCTTGCAGTTGC	No	No	No
Ha2.0_c1252	SFW1035	1	982	GTTGTATTGTNNNNNNNGGTNGGGTGGAAGAAAAGCGTCGTTATTACNTCAAGNTCNTTA[A/G]CCGGGTTCCGTTCTCGGATGTAAAGATTCATTTGTAAGAACAAATGCTCCTTTATTTAT	Yes	Yes	Yes
Ha2.0_c12523	SFW1036	0.949	536	AAGAGACTCCCTAGAGCTCAACCGACTCAAAACCCAGCTGGCAATGGTTCT[T/C]GTGGACAGACCAGCTGACGGGGCCNNGGCCGCATCATGCTGTTCATANGTAACGTCTTA	No	No	No
Ha2.0_c12528	SFW1037	1	376	CNTGTTGATCTTTCTTAAACGTGTGTGTGTTGCGACAAGTATTGTCTGTATTCTATGAAC[A/G]TCAATCCTCTAGACTAAGGACAAAAGTACTAGGGGGAGGATCTAGAACCTTAGTTTTTA	Yes	Yes	No
Ha2.0_c12530	SFW1038	1	1037	CAGGGTATGGTCCATAATTGTGTACAAAAGATGGTGTCTCCCAGCTTTCAAGCAGTGGCA[A/G]CCCAGGAACCGTAACAGGTGCACCCAATGGCAAAGAAATCAAACCCTTATAAACATGAT	Yes	Yes	Yes
Ha2.0_c12531	SFW1039	1	406	ACCAACATAAAGGTCTATTCGTATCTGATGCGGCATTACTCACAAACCGTCAATCAGCTT[T/C]GGTGGCAAAAATTTTAGAAAACCCAAAACTTTTCTTTGCTCAATTTGCCNTGTCCATGG	Yes	Yes	Yes
Ha2.0_c12533	SFW1040	1	401	ATCCCATCTCGTACGAACCCAAACCGTGACCCGAACCGTCACAAATGTCGACGAAGAAGA[A/G]ACCTACAAGATCATAGCTAGAATGTCACCAGCCGTAGCCATTGAAACGAGCCCACAAG	Yes	Yes	Yes
Ha2.0_c12534	SFW1041	0.976	700	AGATTCAAACTTTGAATGGTCTCCCACGGATGAAGAGTGGACTCGTGCTGAAAGAGTGTG[T/C]AATGTGCTTGAAGTATTTTTAGATGCCACTAACTTGTTTTCGGGTACATCATATTCAAC	Yes	Yes	Yes
Ha2.0_c12535	SFW1042	1	156	CGAATCAGGTTTCACGCATACTGCNTTCACATTAGGTTACGAGGCCGCACTGAACAAAAG[T/C]ACACTAGACGGAAACGTAATTCCACCCGGTGCTCTTGTAACATTTGTGCAAAAAGGAAT	Yes	Yes	No
Ha2.0_c12538	SFW1043	0.996	638	ACACGTTGAATTATCGACTCAACGTGACCGAAAGAAGTGTGTCGTCTGGTCAGTTGAGCA[A/G]TGGGAAAAAGCCGAATCATCAAGAGAATAAAAACCCAGATGTCAAAGTTCAAAAGCCNA	Yes	Yes	Yes
Ha2.0_c12542	SFW1044	1	678	CATCAGTTCAAGTTCCAGCTCCTCAGCTACGGCATTGCAAGCTCTGCATTTGTCATGAAT[T/G]GAATGAGCTAACGATAAAGCGACGAATATTGTCGTCACGAAGATCAAGCGTCGCAACGC	Yes	Yes	Yes
Ha2.0_c12544	SFW1045	0.813	478	AGTCGATCGGACATTATATTGTTATTTTGAATATTCTTTGCAACGGGAATTATATCGGTC[A/G]CACATTGTGGGAACTTCTACATTGACCTATGTATGATTTTNTCCAATATGTTAAACAAT	No	No	No
Ha2.0_c12548	SFW1046	1	352	ACTGATTACGAAGATGCAGATGGTTCAGTTAAAATGTGCTGCGTGTGGTTTTGTGTCTGA[T/C]GTGGACATGAGAGACAAGCTGATGTCGTTTATCTTGAAGAATCCACCTGAGCAGAAGAA	Yes	Yes	Yes
Ha2.0_c12549	SFW1047	0.996	420	GGTTTTGATGGTGACGGCGCTTTGTTTCCGCTAGCGTTCGGTGTTGTTGATGAAGAAAAT[A/C]AGGAAAATTGGATGTGGTTTCTTTCGGAGCTTCACAATTTGTTAGAAATCAACACCGAA	Yes	Yes	Yes
Ha2.0_c12551	SFW1048	1	560	GTGTATTGGACAGAATGTGAACCACTTGTAGCCACATATCGGGATTGTTTTGTAACTCCC[A/G]CAATATATGATCAGCAGCAGTCCTCTCATCTTTAGATCCGGCGGACGCGTG	Yes	Yes	Yes
Ha2.0_c12554	SFW1049	0.9	179	AAGAGATAGCGACAGAGATGGTAAGATAAATTTCAAAGA[A/G]TTCTTCCATGGACTCTTTGACCTGGTAAGAAACTATGATGACGAAGCTCATAATTCTTC	Yes	Yes	Yes
Ha2.0_c12556	SFW1050	1	340	AGATTCTTGTGTGACAAAGTTACAGGTAGAAGAACCCCTTGTGTACAGTAATACCATATC[A/G]AAACTTGCAGAAAGTTATAGATATATTGGTAATAAAAAACTGCTTATTTTTTACTATTT	Yes	Yes	Yes
Ha2.0_c12557	SFW1051	1	465	CTTTCTTTTAAAATTCNTCATCCTTGAGTAACGTATGTTCAACCAGCTCGCAAAACTCGA[T/C]GTCAGTGCCCTTCTTTGAAAGCTTTCTTCGGGTTTCCATTGATACTCTACTCAAAATAC	Yes	Yes	Yes
Ha2.0_c1256	SFW1052	1	307	ATGGGCTGCTTGCTTTATACAGGCNGCTTGGAGACGACATAAACGAAGAACGATGGCGAG[A/G]TATTTGTCAACGATGGAGTCGTTCGTTAGTCACGACGATGAACAAGAACAGGATGAAGA	Yes	Yes	Yes
Ha2.0_c12567	SFW1053	1	162	CTAGACTACTGGACCAGCATATACGGCATGAGGGTCAGGATCGCTCTTGCTGAAAAGGGT[A/C]TTTCGTACGAGCACAGACAGGAAGATTTGAGGAACAAGAGCCAGCTTCTACTCGACTCG	Yes	Yes	Yes
Ha2.0_c12570	SFW1054	1	487	AAGCGATCCAGTTTCAATAAGACGAAAATCAAGATCCATGTCGACATTGATTATCCANGC[A/G]ACGATTACACTCAATGGGACCACAAAAACAGCAATTTGAGTTGCAGAACCAAGTGCCAC	Yes	Yes	No
Ha2.0_c12572	SFW1055	0.988	96	GTTATTACATCCGTATTTGATGTCAATGAGATTGAACAGAGAGGAACAAAAGATGGTTGA[A/G]ATACGAAAGGAGTTACGCCCTCGAACNTATAGAATTAAG	Yes	Yes	Yes
Ha2.0_c1258	SFW1056	0.935	1072	TTGGGAAGATTGTGTTATAGTGACTATACATAGTGTTGGATTTTTCCCAGCTAAGAATGA[T/C]TGATGACATGTNTTTNCCCCTCAAATTCAGTCTTTGTTGTGTAAAATACTAAAANTGTC	Yes	Yes	Yes
Ha2.0_c12581	SFW1057	0.996	152	AACCAAGGTGCGGAAAGTCCAGGTGGACAATACATTATTTTCGGGTCGCTGAGCTGGATA[T/G]CTATTCATACCCACAACACAAACACGGATTANGTAGGAANGAACATTCATGTATAATGA	Yes	Yes	No
Ha2.0_c12588	SFW1058	0.877	684	TTTNGTTTCTCGAGGGAGCGTTGAAATTGCTTACGGATCTCACCGTCCATGTGTGGGGAC[A/G]ATGTCTGGTGCAAATTCCACAACGGTGACCTCTGAGCCGAGACGGGCCCAGACAGAGCC	No	No	No
Ha2.0_c12592	SFW1059	1	547	CTAAGTCCTGCTGCTGCTGCTGCTGCTGCTGCGGATGATGGTGATGATTCATCTGCATTG[T/C]AACCCTTCCATTCATACCCAAAGAATTATTATGACCCATTGCACCTCGGATCCCGTTGA	Yes	Yes	Yes
Ha2.0_c12593	SFW1060	1	36	AGAAGATGATGTAGATGAAGATGATGATGGAGAAAC[T/C]GGAGAAGAGGAGGTTGGCGTTGAAGAAGGAGATTTTGAAGATGACGAAGACGCCGAGGA	Yes	Yes	Yes
Ha2.0_c12597	SFW1061	1	238	GAGGAGGTGTTCATACAGAATCCACAAGCTTTGTTAGAAGACTAGACCAATGATTGAAGT[T/C]CAGTGGCGGGTTTGGTCTCCCTATTGTATTTACTTGTTTATCTGTTGACAGCTTAGTAT	Yes	Yes	Yes
Ha2.0_c126	SFW1062	0.877	123	TGATTCTGATATAGAAACCGCCGGTACGAACACCACCGTCACGACACCTACCGTCACTTC[T/C]GATGCCCTAACCACTACCGGCGCCGTTAGTCATGCAAGTCCACCGTTAGTCTGCCTTTT	Yes	Yes	Yes
Ha2.0_c1260	SFW1063	0.976	279	AGCTAAGTATGTAGGAACAGGNCATGCAGACATGAGCAGATTTGAGTGGGCNGTTAATAT[T/C]CAGAGAGACAGCTATGCGTCATACGTTGGCCATTATCCCATGCTCGCTTATTTTGCGAT	Yes	Yes	Yes
Ha2.0_c12606	SFW1064	1	667	TCTGCGGTTGTTGGTGCAGACGACATCTGTCGTGCTTGGATTCAGGAACACTTTGTAATC[A/G]TGAAATATAGGGTCCGCATGATCGCGCCCGGGGTTGACCCTGATGGTCAAACTCAACTC	No	No	No
Ha2.0_c12609	SFW1065	0.976	653	AAGCCGATGGTCAAAACTCAGCGCGTATCAACCACTTTTTGTTGACTAAATGGTAAGAGN[T/C]GTGGCTCCCCTTTTGTAGCCTGAGCTTTAACTCGGCCCACTTTGTAATGACTAGGGTSW	Yes	Yes	Yes
Ha2.0_c12612	SFW1066	1	198	CATGATGCACCTCAAGGAAACTGAGTTATGCCTTGGCTTGCCTGGAGGAGGGTGTGAAGC[A/G]GATACAGCTTTAAAGGTCACAGGAAAACGTGGCTACTCACAGACTGTTGATCTTATGCT	Yes	Yes	Yes
Ha2.0_c12617	SFW1067	0.996	451	TATAATTGGATGGAGATGGATGATATGTACATCCAAGGTTATGAAGACGCGATGGGCGGT[A/G]TACTAGAGTTTGGTGGTGTCAAAGATTATTCGCAATTTTCTTATGGAAATAATGTTGAA	Yes	Yes	Yes
Ha2.0_c1262	SFW1068	0.877	340	CAGGCTTGTGGAACAAAGTAAGGAGTTGCAGGAATCAGCATCGGCGTTAATTNCTAGAAA[T/C]TCGCAGGAGGATGCGTCGTTACGACAACGAGCCCTAGCTCTCGATTCGAATATCAAAAT	Yes	Yes	Yes
Ha2.0_c12623	SFW1069	1	458	CAACATGGTTTTGTTTCTGTTGATGAGCATATGCGAGTAATCGATGCAAAGGGAAATACG[A/G]TTCCTCACTTATATTGCATTGGTGATGCAAATGGNAAGTTGATGCTTGCTCATGCTGCA	Yes	Yes	Yes
Ha2.0_c12631	SFW1070	1	174	CGGAAACGAATACCATCAGATTGGAGAAAACGTGTGGCTGTTGTCAAAGCTAAGATTTCA[T/G]CCGCTTTTCAGTCCCTTCCTAAAGACGTTGATCCCTATTTTCAAACCCTAGACCTAGAC	Yes	Yes	Yes
Ha2.0_c12634	SFW1071	0.965	723	CAATTCTCCTAACTCTTTTACTCCCAAACTTTCCCATTTTCTGCCACCAAAATGTTTCTT[T/G]ATCTCGTCTCGAATATTATTCTCTGCGATCGGGTTTTGGGCAAGGAGATAAAAGAACCA	No	No	No
Ha2.0_c12641	SFW1072	1	315	CGGTTCGAGCTCCTNCCGGACGCAACCCGTNAGCGGGCTCGACCCGGTAACCTTAGCAAA[T/C]TCCACCCTCAGTTTCAAAACCGGCGGGAAGTTTACAATTGACATGAGTAATGGTGCTTC	Yes	Yes	Yes
Ha2.0_c12644	SFW1073	1	439	TGATTGTCTTCGAACCGCTCTTAAAGAATATAATTTAAAATTCGCTACAATTTTAAACGA[T/C]CCGGATTTGGCATCCTTCAGAGTTACGCCCGAATTTAAAGAACTACAAGAAGAG	Yes	Yes	No
Ha2.0_c12646	SFW1074	0.877	509	GGTATTCCCGATACGGTAGAAGTTGCGGTCCCGGTGACTCAGCTCCCTGCAACTCAACCT[A/G]TTACTTCAAGTGCCGCACCTNTATCTGGAGGACCTAATGCTTCTCCGTTAAACTTGTTT	Yes	Yes	Yes
Ha2.0_c12648	SFW1075	0.996	421	ATGGTGGGGCTATGGGTTNCTCATCTCTGTGGTCAATATCATCATCTGGCTTGGAGTTGG[T/C]GGAGTCTGGTGGAAGTTCATTGGCTTGTGGTAGACTAAAGGTAGTACCGATTTACTACC	Yes	Yes	Yes
Ha2.0_c12653	SFW1076	1	439	CCTTTTTTGAATGATTTAGCGGGATTTGCGGTTGGATGAATTAGTCCATCGAATCCGCGT[T/C]TGGTTATANCGGCTGAGGAACTGGGAGATGATGATCTAGAATCTAAATCATCTAACCTC	Yes	Yes	Yes
Ha2.0_c12655	SFW1077	1	184	ACCTACTTTAAGAATGTTCTCAAGCCCTTCTAGAGAGACGGTCACGATTCTTGGATCGGG[A/G]CATACGAGGAGATCGCACAACGGTTTTATACAGCCTTGATTCACCAAATAC	Yes	Yes	Yes
Ha2.0_c1266	SFW1078	0.899	424	ATTGGATGCTTCAGATACATCGACAAGTACAACAATAATGCAAGAATAAATAAGGGATCT[A/G]TAGGCCGTAGATGCCGGTTTGCTATTCATNGAAGATTTGAGTTNACGAGAATGCGATTT	No	No	No
Ha2.0_c12660	SFW1079	1	32	CTGTAACAGTGAATATCAAGATGAAGGTGGTG[A/G]TAAGAGAATCAACTATGGTGACTCCAGCTGAAAAGACACCTATGACAAAGCTATGGAGC	Yes	Yes	Yes
Ha2.0_c12662	SFW1080	1	131	AAGCGGAGAAACAACAGTTCGGAATGCAATCACAGAAGTGGCTGCTATGATGGGTGAGAA[T/C]GTAAAACTTAGAAGGGGTTTTGCAATGCCAATGTCTAATCACGGTGTCATATCTACATA	Yes	No	No
Ha2.0_c12664	SFW1081	1	241	GTTACCTTACTCTGCCTTGATTCATCACAATTTCTGCTCCAATTCTCGCAAGAAAGACGA[T/G]AACAATGCCATAGATTTGAGTCAGTACCCCACCGATAAAATTCGAAACTTCTCGATTAT	Yes	Yes	Yes
Ha2.0_c12665	SFW1082	0.988	363	CAATGATCTTCGTTAAACGGCTGAAAGTTGCATTCAGGTACAAAGGAATTTCATAGCATA[T/C]TCATTTATCTGGTGAGCGTAGGTCTAGAAGTTTGTCCCGCCACATGGCTGCATCACTGT	Yes	Yes	Yes
Ha2.0_c12666	SFW1083	0.988	243	TTTCTCACATNNNACCTAACTCNCCTTCTCTTCCGTTCATCTCTCGCAACTTTTCTCATC[A/G]CAAAACATCATCACGAACATGTTTAACGATCAGAAAACATGGTGCTCTCAAGGTNCACT	Yes	Yes	Yes
Ha2.0_c12671	SFW1084	0.949	451	TACCTGCCGGCACAGTATCAGGTTTCCTTCCAGGCTTACATCCACTTCAAACCCCCCCAC[T/C]CGNGACAGGTGTGGCTTTCCGTATTTCACTTTCCCTTCCACGCTGATNCNTCCTCGTTC	Yes	Yes	Yes
Ha2.0_c12673	SFW1085	0.965	206	GCGGAAGAGGCCGTGGCGGTGGCCGTGGCCGTGGCAGAGGCCGTCGTTAATTTGGCATTC[T/C]AAGCATGACAACATATGATACATGGAAGATTTCGCTTTCAGTGACAATTGAGAATGGAA	Yes	No	No
Ha2.0_c12677	SFW1086	1	253	AACACAAAAGCTCCAGACTCTCGAACAACAAAATCAACAACTCATCACCCAAAACACCTC[A/G]TCNGCAACCAAAATCAAACAACTCGAAGACGAGATTCAAACTTCCGAATCGGATAAGCG	Yes	Yes	Yes
Ha2.0_c12678	SFW1087	0.899	399	CTCCGCAGGAGCATACCGAATAATTCTTACACATTTCAGTCAAAGATATCCTAAAATTCC[A/G]GTTTTTGATCAAAGTTACATGCATAAAACATGCATTGCTTTNGATATGATGAGCNTCAA	Yes	Yes	Yes
Ha2.0_c12681	SFW1088	0.935	613	GACGGGGTTATTGAAAAAAGGACACCATTAGATCTGTTTAACGAATGGAAGCTTATTCGA[A/G]AAAANTGGCAGCTGAAAAGATTAATAAGAAAAAGCACAGTGAAAAATAAAGAGAAGCAG	Yes	Yes	Yes
Ha2.0_c12693	SFW1089	0.996	389	GGATCAACTGAAACAAATGAACGAAGAAAACCAGCAACTGCATTGGTATAAAGACAAAGC[A/G]GTAACTCACCAGATGCACGCGAAGGCACTTGAAGAGAGTATCGATTTGGTATCTAAAAA	Yes	Yes	Yes
Ha2.0_c12696	SFW1090	0.976	481	CTCCACATGGATACCACCAGAATCAACATGGATATGCTCCACCACGTGGGCCCCATCAAC[A/G]TCAACATTTGCCTGCTAGCAGTCATTACTATCCTCAGCAGGGTGGTCGTGGTTATGCGT	Yes	Yes	No
Ha2.0_c12703	SFW1091	0.976	621	TTGCAGAAACGGGAGGAAATCTTTCGCTTTCTTGGCTGAGGTCGTCAAGAGATCTGTGAC[A/G]TGCATACTAGGTGGATCTTTGGCGGAATGAATCCCTTTTTCGCCCAGCAGTAGCACGAG	No	No	No
Ha2.0_c12704	SFW1092	1	909	TCCACGATGGTTGCTCCCGATAACAATAACGCAATTTCAAGAGCNTTTGGATCTTTAAAC[A/G]TGACAAATGCAGTCTTATGTTGTTCCGAATCACGACAGATTTCAACTTGCTCGATATCA	No	No	No
Ha2.0_c12705	SFW1093	0.988	135	GCCTTCAACATGTAATCAGGACAAGAATNCTTCAACAATCCAGTTTGATGCTTTCCGNGA[A/G]TAATAAGCAGCAGTATCGGTAAGCATGTGAGTTTCAAAGTCTTGGACATAGCAATCCAT	Yes	Yes	Yes
Ha2.0_c12706	SFW1094	0.834	474	NTTCCACNTCANGTTCGAATCCAACATATCCTCGGTTCNCGACCCAGTGTCACACTCAGG[T/C]CCCATAAGCCCGTCTCTTTTCTCCCATCGTGTCGGGGCCCACTTGAACCACCCATTGCA	Yes	Yes	No
Ha2.0_c12728	SFW1095	0.996	186	AGCCCAATTCCTCTTAAACTTACCAAAATACGCATCTGGCGGTTCTTGATAATGAATCTC[A/G]TAATCATCCCTAACGACATCTTCACCGCCACCAGCAACCATGCTACTCATTCTCATCCG	Yes	Yes	Yes
Ha2.0_c12734	SFW1096	1	536	TTTTTATTCTCCGTCAATNNGNAAGTTNAATTTTGATGTGACTGAGTGTTTTAACTGAGA[T/G]GGTGATGGATTTAGTTTTAGAGAGAATTCCGGGAAGTGGGTGTCGCTAGTCCTCTCG	Yes	Yes	Yes
Ha2.0_c12738	SFW1097	1	191	GATGGTCTCCAATGGGATTCTTAGTCCAGAGCTTGCTATTCAAGTACTTGTTCAGTTTGA[T/C]AAGTCGATGACCGAAGCACTTGACAGCCAAGTTAAAAGCAAGGTGACCATCAAGGGACA	No	No	No
Ha2.0_c12743	SFW1098	1	138	TTGCTTCCAGCAACATTGTTGATGGAAGACAATGTGGTTGGCATCACCATAGCTCTTGCT[A/C]GAAAAGATGTGAATGTGGTTTGGTATCTGCTCTTCAATTCTGCAATGGCGTATTGTGTA	Yes	Yes	Yes
Ha2.0_c12745	SFW1099	0.988	1095	GTTGATCCAAGAACAAAATATGTATATCATCGACCGTAGGACATCGCATTGTTCTTGCAT[A/G]CCTGGACCCGGTTCACCAAGGCTCTTCAATTTAACATGGNACTACGGATAAAAGCCNTC	Yes	Yes	Yes
Ha2.0_c12754	SFW1100	0.976	129	ATCAGGGGAGTGTCCGGTCGGCCAGTCGTTCCTNCAANGGCGCGTGCACCATCACGCCAC[A/G]CAGATCAGAAGTCCGATTTCCAAGACATGGTGACAGTTTGGAGGTCGGACAAGGATCGC	No	No	No
Ha2.0_c12755	SFW1101	1	442	ATGGAACTCGACTATAGAGAGTATAGCGGAGGGTGTTCCCATGGTTTGTTGGCCATACTT[T/C]GTGGACCAACAAGTGAATAGTCGATTTGTGGAAGAGGTATGGAAAATGGGAGTAGACAT	Yes	Yes	No
Ha2.0_c12759	SFW1102	1	319	TAATGCATGGTCCAAATCAGCAATCAAGTCATTCACATCTTCAATCCCCACAGAGATACG[T/G]ATAAGATCTTCGGTTAGACCTCTCGCCTCACGAACTTCGGCTGGTATAGATGCATGTGA	No	No	No
Ha2.0_c12760	SFW1103	1	215	ATCCAAACAAGCACNCGGCTTCCTAAACATTCATTCACCACCATTATCCTAAGTTACTAG[T/C]TGTTCAGGCCAACTCCATGACAGGAGAAAGGTCAACAAACTTTACGCACAAAAAAANGA	Yes	Yes	Yes
Ha2.0_c12762	SFW1104	0.996	451	AGTTGCAGGTGGCCCGAAAGCATCAGAAGAATACTAGGAAGTGGGCGTGTTTTGGGATTA[T/C]TTTGTTGTTGATTGTTGTTTTGATTATTGTGTTGTCGCTTAAGCCTTGGGACAACGGTG	Yes	Yes	Yes
Ha2.0_c12764	SFW1105	1	546	AAGAGGCCAGATTTCTGAACTTTTGGAACCGGGTCTGCTGGAGCTTGACCCGGAATCATC[A/C]GAGTGGGAAGAGTTCTTGTTGGGATTAAAGGTTGGGTTACTATGCACAACATCCGACCC	Yes	Yes	Yes
Ha2.0_c12767	SFW1106	1	66	AAACCACAATGACAACCTCCACCCTTCCCACTTTCCTTCTCTTGGCTATTCTTTTTCACT[A/C]TACCAATGCAGCCGTGTTCACTATTCGAAACAACTGTCCATACACCGTTTGGGCTGGTG	Yes	Yes	Yes
Ha2.0_c12778	SFW1107	0.915	417	ATGGACTCCCTCGCGTGGCGCGAAGAAACATGGTTTGACTGCTCGTTGACTTCCACCTGT[T/C]GCGCCACGCGACACCTTACATAGACTCCCTCGCGTGGCGCGAGGGAGTATGGTTTCCAG	No	No	No
Ha2.0_c1278	SFW1108	0.899	811	TATCGCGTGATGTTAGANATGTACCGAATCAAGTTGGTAGTCGATGCTAACATCACGGAN[T/G]GTTGTGGCACTTTGTTAGAAACTTTATTGATTGTAGTTCTTTCTAATGCAGTGTTTAAT	Yes	Yes	Yes
Ha2.0_c12781	SFW1109	1	330	TCGAATTCTGCTAACTGGTAGCGACTCAGTAA[T/C]TCTCGAACTTGTCTAACGGCATCTGGATTTTTGTAGCGACTGAAACGCTTCACATATTG	Yes	Yes	Yes
Ha2.0_c12787	SFW1110	1	91	GTTTGAGAAAGAAGAGGGAGAGTTATCACCAAACGGTGATTTTGATGACGGTGATTTCGT[T/C]GGCTACGGAAATGATAACGGGACGCATGCTAAAGGAAAGCATAGTGTAGAGATTGACCC	Yes	Yes	Yes
Ha2.0_c12794	SFW1111	0.996	113	CGCATTTTTCTTGATTCTGTACTCAAATTTCACATTCACACAATCAGCAAAACTCGATTA[A/C]GCAAGAAGTGAAGGTACTCGCACAAATTTGGGGAAAGTTAGGGCTAACGGAGAAAGAGG	No	No	No
Ha2.0_c12798	SFW1112	0.915	421	CCTATGATACAGAATCTGGAGACCACATTACG[A/G]GCAGGTGCGGTCCCACAAGCTCCACAGTTTAGGCCATCTTCGGTTATTTCAACTCCTCA	Yes	Yes	Yes
Ha2.0_c128	SFW1113	0.996	392	CACAGATGCTGACATGGATGCTGGTAGTGACCATGATGGTCAATATGCGGTAAAACGTGG[A/G]AACACCAAAAGCCAGAAACCGAGCCGCCCAAAACCCAACATAAAGCTTCCTCCCACGAA	Yes	Yes	Yes
Ha2.0_c12800	SFW1114	0.834	637	GCCCAATGACCGGGTGCCAGGCAGTTGCCTGGCACTATTCCCGGCCATGGGTTTTGTATA[T/C]GNAGGTTAATACAAATACAAATACTGAATTTGAGTAAAGGTCAAAACGAGAAAATATGA	Yes	Yes	Yes
Ha2.0_c12804	SFW1115	1	931	CAGGGTCAGCCTCGGCTGCAACAAGCTCCATAAGCAAAGATTTTCCAAGCAAATCGGTGA[T/G]GTCATCTAACCCTTTCGTTAAAATGTTTGATAAGAACCCACCCACGGTCACATTGACTG	Yes	Yes	Yes
Ha2.0_c12805	SFW1116	1	132	AAGGAAATACAGTGGAGAGGTCTGCCTCGAACTAGTTTGAACGATATCGAAGAACTAAAG[A/C]GTGAGCGACTTGCTCTCAAGAACCGAAYTGAGAAGAAAAAAAGCTYATTTAGGAGAGCT	Yes	Yes	Yes
Ha2.0_c12807	SFW1117	0.996	118	GATTAGGCCATACTTGGTTGGCACAGGTGGCGGCATTCTCGAGTTTGTTGAAATCAAGGA[T/C]TGTGATGTTAAAGTGAGGCTCAGTGGCCCNGCAGCCAAGGTGATGACGGTNCGGGTTGC	Yes	Yes	Yes
Ha2.0_c12808	SFW1118	1	489	TGATGTGCTGCTTAATCGCCTCACTGTACTAAGTTCCGAGTATTTGGGTATACAACAGGT[A/G]GTCTTTGGAGGTCGGTCAATCTGCGATTNGGAAGAGGGAATGAAAAACCCTGAAGATGG	No	No	No
Ha2.0_c12810	SFW1119	0.949	284	AGCACCACTTTCCCTGGTTTCTCCACACTTAAACCTCCCACAAATCACCGATTCGTCGCC[A/G]GTAACCTTTCGCGACTTCTGAACAATAACNGTNTACCCATCTTCTGCACTCGGCACGAA	Yes	Yes	Yes
Ha2.0_c12811	SFW1120	1	108	AAGGAAAATAATAAAAAAAGTTGTGAAGAGAAAAGTAGTAGCGAAGAATGCTAACAATAA[A/C]GATAACATTGTAGAGGAAGCAGGAATAACTAGCATAGAGCAAAGCGCACCGTTAGTCAA	Yes	Yes	No
Ha2.0_c12813	SFW1121	1	394	ATAAGGAAAGGTACTCCGACATTGGTGCAATCATTGAATATGCAGTCGAAACTCTCAAGG[T/C]TGAGGTTNTTTTGGTGATTGGACACAGTCGATGTGGTGGAATTGAACGACTATTAGCAC	Yes	Yes	No
Ha2.0_c12814	SFW1122	1	819	AACCGACCCGAANAANTATCACAAAATGAAGGAGAGATTAGTTGGAGTGTCTGAAGAGAC[A/C]ACCACTGGTGTCAAGAGGTTGTATCAGATGCAGGCTAATGGTACATTGCTGTTTTCCGC	Yes	Yes	Yes
Ha2.0_c12816	SFW1123	0.8	232	GAGCTGAACCCAACANAACTCTTCTTCATATGCCAGACTTCCATCACAAGAAGCTTCACA[T/C]GTATACACCGCAATTGTTGCCCAATCAAGTGAGTTGGATTCATTCTTAACATCAAAGTA	Yes	Yes	Yes
Ha2.0_c12817	SFW1124	0.949	237	CGGTACAAGGTCCAGCTCGTGCCGGAGCACCTCCCCTTTCTGCCACTCGTCCCACCGCTC[T/C]GCCAGCCCGTCACCTTCTAACATCCTAACAACGTCTGACATTTTCGGACGGTCCATTGG	Yes	Yes	No
Ha2.0_c12818	SFW1125	1	740	TATTCCTCCTGAATGTTGATTYGMATCTTCACAAGCATATACCTTGACCTCCTTCAGTTG[T/C]GCGGGTACTCCAACAATGCTTAGGAGTGAAGCAAACGATACAAACACGAAAATTGCAGC	Yes	Yes	Yes
Ha2.0_c12821	SFW1126	1	225	GTAATGATGACACACAGCAACGTTTTAGCGACAGTTTCTGCTGTNATGACCATTGTGCCC[T/G]GTCTTGGGGTCAAAGATGTGTATTTAGCCTACTTACCGCTAGCACATATTCTTGAACTT	Yes	Yes	Yes
Ha2.0_c12823	SFW1127	1	262	CAATACATTTACAATCTCATTATATTCTTCCTTTGTGAAAGTGTTTTGATGCTACAAAAG[A/C]TGAAACTATTCCAGCCAATGCAAACCAATCTTCTTGTAACGTCAACAGTCCAGTTTTGA	Yes	Yes	Yes
Ha2.0_c12829	SFW1128	0.965	621	ATCTGATAGTTTCNCAAACTTAGGTTCAACTGAGATGCCGGAAATTTCCCTTGATTTCTC[A/G]ATGTATTTTTTTATTTCGGGATCAGGACTCGCTTTGCGTCTATCATTGTAGAGATAAAA	Yes	Yes	Yes
Ha2.0_c12832	SFW1129	0.965	593	TGGTCCGAACCACCTATATTCTAAGCTCTGTTAGGTTTACAGTTGCGGAAACAAACTAAA[T/C]TTTGTCTTGGTCCAGCAAAGANGCATTGTTCATTCTTTACAGCCTTTCGGTCTTGACGT	Yes	Yes	No
Ha2.0_c12834	SFW1130	1	526	TGGTGGGAGGCTGGTGGCTATACACAGAGTGNTGTTTCACTAAAACAATGTGATCGCGGT[T/C]CCAGATGCTAATTTTCATTCTCTCCCTTCCACTCGGCACAAACAACAGTATATCCTTAG	No	No	No
Ha2.0_c12835	SFW1131	1	574	AACAAGGATCATGACCACCGCCACCACAACCATAAAGATGATTTGGATGAACCACATGAC[A/G]GAAATGACAAGCAGCGAGATGGACCTGATGTCACGGGAAATCCAGGTGTGGATAGTGAT	Yes	Yes	Yes
Ha2.0_c12837	SFW1132	1	48	GATCCANTTCANGTCNCACACCTGCAACAACAATGGCACAATCTCTCA[A/G]TTTCTTCGTATCAACCTCTCATTCACCAGACTTCACACATTCCTACACCAAACNCTTTC	Yes	Yes	Yes
Ha2.0_c12838	SFW1133	1	86	AGNATGAATCCTCTNATTTGGCACAAAGTTGCTGCAATATCTGGAATGGCAGCCCTTGGA[T/C]TAGGCACATATGGGGCTCATGGTTTCAAACCCACCAATCCATCTTACAAAGAGGTGTGG	Yes	Yes	Yes
Ha2.0_c1284	SFW1134	0.748	617	TCTTCAATNCGAGGNNACAAAAAAAGTTTTATTTGCTATTTTATCTGGAGTTATGACCTC[T/C]GGATCCTCGTATATACCAGGTTATGTGTATCGTTATTAACGAATCTATAAGTTCAATAA	Yes	Yes	Yes
Ha2.0_c12841	SFW1135	1	1353	GGAACAAGCAACTGAAGCACTTGTGTGCAAGCATGCAACTACACTTGCAGATTCTATGAT[T/C]CGTATATCCTTTTCTCAGTTGCAGACAATTTGACTAGTCAACCTCTCACCTTGATGGAT	Yes	Yes	Yes
Ha2.0_c12844	SFW1136	1	753	GTCNGGTTCCGGTTCTGGTTTATATCCGGTTCAGAGTTCTGGCTCNGAACYGGATCTTCA[A/G]CACTTAATGGACCAAAAGGAAGCGAAAACGAATGATATCAAACCGCGAATCAGCACGAA	Yes	Yes	Yes
Ha2.0_c12849	SFW1137	1	160	TTTTGTGGCGAAACCGGAGACTCTACCTG[A/G]CGGTACGGTTAATTTGATGATTTGGAGTTGTATCATCCCTGGTAAGAATGGG	Yes	Yes	Yes
Ha2.0_c12855	SFW1138	1	415	CAACAAAAGATTAACCAGTTGTCTCACTTCAAGCAAACACCCTCTAAAACCACCTTCTTT[A/G]TACACGTCGCTTAATCCCGTACCATGAAATTGCTCATCCGCAAATTGTTCCAGATTTTT	Yes	Yes	Yes
Ha2.0_c12856	SFW1139	0.899	162	CAAAAAACACAAAAAAAATCACAGATCTAGAGCACAAGTGACTTAGTAAACGGTTAGTTT[T/C]ACTAAATCGGGCACCATGGCTCTGATACCAATTGTAGGTCCNNGTTTCGGGATCCAATC	Yes	Yes	Yes
Ha2.0_c1286	SFW1140	0.935	598	TCTACATACATCAACCTAGCTACTTTTTCTCTCTCTCTCTTCAAACAAACACAATTTTCT[T/C]TTTCTNAATCCTTATGTGGAGATGGATCGANGGTGGGGCTTGGTTGCGGAAGAGCGGTG	Yes	Yes	Yes
Ha2.0_c12863	SFW1141	0.988	160	TAAAGGTGATGATGCTGTTTGTGATGAGCTTAAGAAACCAGANGATGAGAAGACGCCGTT[A/G]CCGTTAGATGAAGATCTTCCTGGAATGGGTCAATATTATTGTTTACACTGCGATCGGTA	No	No	No
Ha2.0_c12867	SFW1142	1	513	GAGCAAATTTCACATCTGCTGATATGAGAGAATC[A/G]GATTTTAGCGGGTCAACATTCAACGGTGCATATCTTGAGAAAGCAGTAGCCTACAAAGC	Yes	Yes	Yes
Ha2.0_c12868	SFW1143	0.996	518	AATCTCGTGTGACCTTCGTGAAACACGATCTGCAACACCATCCTCAGCAAAGGTCACAAA[A/G]CCAAACCCCCTGTGACCAGATCTCTTAGGGTCCTTTGGGATATACACATCCAAAATACG	Yes	Yes	Yes
Ha2.0_c12875	SFW1144	1	211	CACTTCATTTATGCCTCTAAGCGAACTTTATGATCCCAGCAAAGGCTATCTTCTGAATGA[T/C]ACATGCATAGTYGAAGCTGACGTGACTGTCCGGAAGGTTGTTGACTACTGGTCACATGA	Yes	Yes	Yes
Ha2.0_c12878	SFW1145	0.965	133	CACCACCGCACCGCCGTCCTCCACCATAAACAACCGTGCCATTGCTCCACTATCATCCAA[T/C]TACTCTCCAAAACTTCGAAAAAACACGAACAAACGATCGAATTATCTGCTACAACGAAT	Yes	Yes	Yes
Ha2.0_c12884	SFW1146	1	461	CTTTTGGAAGCATTGTTTGAATCTGAGTTATTCGTATTATCATGCAAGGCTTGTGGATGG[T/C]TTTCCGATGAGATTTGAACCGTTGCAGCCTTGATTGATGTCATTTCAGCTACTGGTTGA	Yes	Yes	Yes
Ha2.0_c12885	SFW1147	1	509	GAGTACAAGNGAAAACAGGGAAGCTGGTGAGAGGCACTCAAAGAAGCCGAAAAAAGCATA[T/C]CGTCTAGAAGAGATCTATAAACAGAAGCAGGAGGAAGAAGAAAAGGCGAGAAGAGAGAA	Yes	Yes	Yes
Ha2.0_c12889	SFW1148	1	335	CTGTAGGGTCATGAGTATTTCAACTGCTACATTGAGATCCCCATCAGCAGCAGCTATGGC[A/G]ACTTCAACCTGCGTCTTATCAAAACCCATTGCTAAAAGCTTTTGAATCTCTTCATCTGA	Yes	Yes	Yes
Ha2.0_c12890	SFW1149	1	367	AGTGTGAAGTTTAAGCAAGCCCAGTTTCCTGATTTCAAATTTGAATTCTGCAGCCAGAGG[A/G]AGAACAGTTTGGACANTAATTGCAGTGTTTTCTTTGAAAATCCAGACATGAATTGGTAT	Yes	Yes	Yes
Ha2.0_c12893	SFW1150	1	374	GATTCGCTTTTNGTTCAAAAGCCGAATCCAGTCCCGTTATATGAGTTTGAAAATACAAGT[A/G]CCCGAGAAGAAGGAGACGAAGGAATCGGTTTATCGAATGATATGATTGAGTTTTTAAAT	Yes	Yes	Yes
Ha2.0_c12894	SFW1151	1	347	CTGCCGCTTCGTTTTGCTAGTAAACATCCAGAAATTTGGTGCTAAATATTTGCATATAAG[A/G]GGCAAAAAGAAAGTGGGTTTGAACTTCAAGTTAGGTGTGGACCATTTTTGTTTGCACCC	Yes	Yes	Yes
Ha2.0_c12896	SFW1152	0.708	408	GGACCGGTTTACCGGNGAGAAGGGTAAAGAGTTGTTGANTTATTTGTACTGGTCAAACGG[A/G]CCGCAGTCCGGGATGCCAAGTGGGTCGAACAAACAGTGTGCGGGGAAAGACTATGTTAC	Yes	Yes	Yes
Ha2.0_c129	SFW1153	0.988	206	CCGGGCTCAACCGATGACCAGCCGGAGATAAAGTCAACAATATCACATAAAACAAACAAA[A/C]GAAGCTCATCGGAGATGGTTTCGAGTGNCTCCGATGAACACGATTCATCAAGATCCCCA	Yes	Yes	No
Ha2.0_c12904	SFW1154	1	113	AAATCTAGTTGCTGCTACTTAGGTGCTCCTAAGTAATTCTCGAATTGCATACGAATTCGG[T/G]TAANNNNGNNAAAAGAAGATGGGAGAATTGACAGGGTTCCAGTTGGGNGTTATTGGTGC	No	No	No
Ha2.0_c12906	SFW1155	1	380	ATGGAGATCCTGCATCTCATACCAGAGCTCTTCCGACTTGCGCTGAACAAATACCCTATA[T/C]GCTCCTTCACCTGGTTTACCGTCATGAACAATGTTTGCNATCAANTCATACTTGGAACG	Yes	Yes	Yes
Ha2.0_c12909	SFW1156	1	533	GGGCTCATATTGTTCAATCCATTCAGCATCGACATGATGAGTAGTAGTTGCAGTAGTGAC[T/C]GAAGAAGCCGGGCTACTAGGGTTGTAATTATCATTATTATCTTCGTTTTCTGGTGGTGC	Yes	Yes	Yes
Ha2.0_c12911	SFW1157	1	262	CGTCTTAATTGTAGTAGGAGCAATCGCCTTAGCCTTAGGGTTTACATTGAGGAACAAGTT[T/C]CAYCACGATGACGACGGTGATTCTCCGGTTCCCGGGCCTCCGGGACCCGTTGCGCAGAA	Yes	Yes	Yes
Ha2.0_c12913	SFW1158	0.8	838	GAGAGAGTGCGCAGTGGGAAACCGATGGTGCCTCTTGATATGTCAAGGTATGGGCTTGAC[A/G]TTCCAACACGGAATGATGAAACTGCTTGGAAGCAGGCACTTCAGAAATCTCAACGTTCA	Yes	Yes	Yes
Ha2.0_c12921	SFW1159	1	278	TGGCAGTGGCGTTTGATGATCAGCCAATGAAGAGGATCGTTCACAAGTCCCGAGTTGACA[A/G]TGACAGCTTGGCATCTCCACGTGGACGTCATGTTGCCAACCTCGGCACCNGTGAACGTG	Yes	Yes	Yes
Ha2.0_c12926	SFW1160	1	1146	AGTTCCATACAAATACGGAGAGAGGTCTTCCCANATGATGAGTTCAGCTGGTTTCCGTTA[T/C]GTTACATTCAAAGGCTATGAAGGGTTAGGACATTACACAGTTCCTCAAGAGATGGAAGA	No	No	No
Ha2.0_c12932	SFW1161	0.976	304	AATGAGCTATACGTGTTTTCATGTCGTTGGGGACTTGGTGGCACTTATAGACTCGATGGG[T/C]GGTGAGGCGGTATACCTGGTGGCCCATGACTGGGGTGCCATGATTGGGTGGTATTTGTG	Yes	Yes	Yes
Ha2.0_c12933	SFW1162	1	681	AATATTTTGAATTGGTTGATAGCTAACTTTTGCAGGGCTGCTGAATCAAACGACGATGTG[A/G]GGTGNTGCAAATGTAGNTGAAGAATCGCATCGATTGATCTTGTTATTAGAGGTGTTTGG	No	No	No
Ha2.0_c12943	SFW1163	1	336	GTGGTTTCGTAGGGAGATGCTGAAATCGGGAATTTGTCCAAGCAGGATCGATATAGTGAC[A/G]GGGTGGGGCCGGAGGAGTAGGGTTACGGGGAGCTCGTTGGTTAGGCAATCTGTGCACGA	Yes	Yes	Yes
Ha2.0_c12954	SFW1164	1	419	GTTCAAACCAAAAACCCTATACCAACAAATTCAACCACCAAATTACGAAAACGGACCGTC[A/G]TTAAAAAAAGCAACCGGTCCCTCGCCTTCTCGCCCGCCTTGGAAGACTGCTGTGAGCGT	Yes	Yes	Yes
Ha2.0_c12955	SFW1165	0.996	151	CTTCCNGTGGCGCAATCAAATCCGCACTCGCATTCGTTGTTCTAATGATCTCCATCACCG[T/C]GGTTCTTGGTAGAGAATACGCCGAGTTCTCATTAGCACCGGCTCCTGCTCCCATGGAGG	Yes	Yes	Yes
Ha2.0_c1296	SFW1166	1	583	GATGAAATCGACGAAGATATTGAAAAACTAGAAGACGAAGAGAACGCTAAATCGAACGAC[T/G]TTGTATCAGACAAAGATGGGAAGGTAACCGAGAACGGAAAGAAGAGAAAACGAAACAAG	Yes	Yes	Yes
Ha2.0_c12963	SFW1167	1	384	NGACCAAGTTTCTTCCTCGGAAGCGGCACATTCTTNGGTTTGTTCTTATCTTTCACATCC[A/G]TAACAGAAGTCCTGCCGTGAGGCAAAAAGTCAACCGGGAGCATTTCTTTTCCTTTAAGA	Yes	Yes	Yes
Ha2.0_c12965	SFW1168	0.965	321	AGCCCGCATCGGATATTATATCGAAAATGGAACAAATCGCCACCGGTTTAAAGATGGAAA[T/C]TGGTAAGAACAAAGGAGGCTTGTTAAAGTTTAAGAAAGTTTGTGAAAGTGGAAACACTT	Yes	Yes	Yes
Ha2.0_c12966	SFW1169	1	420	TGGAATACACCATCTTTTTCGGTGTTGCTTTTTTGTCGTCTTTCTTCGTCTCTTTGTCTG[T/C]CTTNGACTCAACTTCTTTGGCGCTGACTTTGTTTTCACCCTCGGCCATGTCCGGAAGAA	Yes	Yes	Yes
Ha2.0_c12967	SFW1170	0.935	59	ATCTCAATNTCAATTTCAATTTCAAATTCATCATGGAGTGCAGAACCTTAGACATCACA[A/C]TAATCTCCGCAAAGGGCCTSAAGAAAGCCAGTCTGATCGGSAAAATGGATGTWTACGCT	Yes	Yes	Yes
Ha2.0_c1297	SFW1171	0.976	713	GCTGGATTATTGTTGTTATTGTCATGACATGGGTTATGATACTCATGATCAAGCNGAACT[T/G]TTGAAGGCTGATTTGGCATTTCTTGAGTGTTTGGAGAGGCCCCACATGGCTACGAAAGG	Yes	Yes	Yes
Ha2.0_c12974	SFW1172	0.996	689	GTCTGCCTTCNGCATCAGTGTTGTTAACCTCAATTGTCTTTCCATTTGAGGCTGTTAATA[T/C]GTCTCCTGGCCTCATGCCTGTTCCACTTATCATATTTTCACAAGCTGCCACAATAAAAT	Yes	Yes	Yes
Ha2.0_c12978	SFW1173	0.935	322	TTCCTCTTGTGTTGAATGAAAGTGATTCAGTTGTTCAATACTATGTTCCTTATTTGTCCG[A/G]CATTCAACTTTATGTAGATCCGACAACACCCCTAACCAAAASAAGGTGAGTATGTTGCA	Yes	Yes	Yes
Ha2.0_c12979	SFW1174	1	185	GGAGGATTCTAGGGTTGAGGATGCTGAAGACATTCCTAAAATGGATGCAAGATTAGCCGA[A/G]GGTCTAGTTCGTAAGTGGCAGAGCATAAAATCCCAAGCCCTTGGACCTGAGCATTGCCA	Yes	Yes	Yes
Ha2.0_c12985	SFW1175	0.813	476	AACAAATTAGTCAACGATCTTAATATTACTAATGGCTTGTATAATTTTGTCAGAGTTATG[A/C]GAACNAAATTTCAAGAGGTTTCAGCGGGCGTTTATTTTGCAGGAAATTTACATGAAATT	Yes	Yes	No
Ha2.0_c12989	SFW1176	1	94	TTGCTCGCCTATGTTTGCCCTTCAGTTAACGGTTGTTCTAGTCGGACCGCACTATAAAAC[T/C]GACATGCATGTGCACACAAACAAATGGAGAAAGTTTTTCAGAATTACGTCTCATAAGCA	Yes	Yes	Yes
Ha2.0_c1299	SFW1177	0.915	723	ACAATCGCTGGAAATGGTAGTGGTCAAGGTGAACCCGGAGCTTGTTACGATGGGATGACC[A/G]CATCATCGTCCACATGCTCGAAGGAAGCGGAGAAAGCGACGAAAGGTGGAGCCGGCTGG	Yes	Yes	Yes
Ha2.0_c12994	SFW1178	1	313	CAGTGCATAATGGTTTGATAATGCTTCAAGTTCCTCCAGCTGCTCTGGACCTCCATAGAT[A/G]TAAAAGCATCTGTCAAAAGTGACCTCCTCCATCAACTGATCCACTTCAGTTCCGTTTCC	Yes	Yes	Yes
Ha2.0_c12997	SFW1179	0.988	129	TTTGAAGTCTTCGAGTGTGAGTTCATCGCAGCCTGAATCGGGTGGCTGTGCTTGTTGATT[T/G]ATGGATGCTAATCTTGATAATGGTTCGACGATTTTCAAGGTCAGAAACAGAAGTATATC	Yes	Yes	Yes
Ha2.0_c130	SFW1180	0.976	148	TACTCACCTCATCCCCTCTCTTACAAACCCTATCCCCATTCCCCAACAACAAACTCACCC[A/C]CTTCCACTTCCACTTCCGCTTCCACCATCAAACCCTTAAACACGGGTTCCGAATCAAGG	Yes	Yes	Yes
Ha2.0_c13000	SFW1181	1	142	GTTCGATGCTTAACCATGATAGAGCTCTAAAGAAAGGTGCTACACCGGTTGCAAAAAAAG[A/G]TACAATAGTAGNACAGGCTATGCATGATTAAACGAAATCCCAGGAAGCTTGTTTTCAAG	No	No	No
Ha2.0_c13002	SFW1182	1	319	YCAAGATATAAGCCTACCATCGATATACTCAACTTCTGATGAAGCAGATGAGCAGCAACA[A/G]AGTCTCATCAACGAGAGAAAGCGGAGNAGNATGATATCNAACAGAGANTCNGCGCGNAG	Yes	Yes	Yes
Ha2.0_c13006	SFW1183	0.915	435	AATAGTTCTCGCACTCGCTTTCGCCGCCCTTGTAGCCTTTGCTACCGCCCACACAACCAT[A/C]ATCACCACCACCATCGAAGACGAGAACCCGATCTCCGGACAAAGGCAATGTAGCCTACG	Yes	Yes	Yes
Ha2.0_c13008	SFW1184	1	474	CGACACCGGACCCAACTAACCCTGCGGCTCCATCAATGGCATCCATGGTGCTTCCAATTA[T/G]TCCTTCTGCTTTGAGTCTCTTTTTCTCTTCCAGAATCCTCTTCTCTTCTTCTATAGCAG	Yes	Yes	Yes
Ha2.0_c13009	SFW1185	1	95	TGCCATCGGATTCGTTGTCATGGGATTCGTTGGCTTCTTCGTTAAATTGATCTTCATTCC[A/G]ATCAATAATATCATTGTTGGCGCTACTTAGGGCTGCATGGAGGTTNANGNATGCAAAGA	Yes	Yes	Yes
Ha2.0_c1301	SFW1186	0.858	845	GGAGAGATGTTTTTATGGTATTTGATTCTTGACAGTGTTAGATGAATGTTTG[T/C]AACTTTTTAACTACCTTTTGTATGAATNTTAAGTTTCCTATCCTATTTAGATAGTTGCT	Yes	Yes	Yes
Ha2.0_c13012	SFW1187	0.935	182	CAAAATCACCTCAAATCTTCATAATTCAGTGTCTTTTCATGACAGAATTCTTCTCCAGCT[T/C]CACNAACTNTTCAAGGGATACAAGAGACCATCCANCTTCAACTTTAGCAAACACTTTTC	Yes	Yes	No
Ha2.0_c13013	SFW1188	0.949	498	NCCGACCACCATTAGCCAATAAAGCAGCTTCGCCAGTTCCGGGGCACTTGTCTCTGTCAC[A/G]CTAGTCTTCATTTGAGTAGGATCTGAAACAGCTAAAAGACGTTTTATAAACGTGTTCAT	Yes	Yes	No
Ha2.0_c13014	SFW1189	0.976	248	AGTCAAAGCAGATGGTCTCCNTTCATGAAATTGACCCGGGTATTATTACAATTTATTTAA[A/G]GTATGTGAACTGGAGCGGACAAGGGGATTACACGACGTCGTTTGGTGTAACGGAAACCG	Yes	No	No
Ha2.0_c13020	SFW1190	1	561	CATAGCCATTGATGTCGAGTACACCTTCACGATATTGTCAGCATACTTCATTAACCATGA[A/C]ACNAGAAGACCAGTGGAACCTAGATTTAATACCACCAGCCATGTTGTGATGGTGTAGCC	Yes	Yes	Yes
Ha2.0_c13022	SFW1191	0.988	368	CACAACTAGTTTTCTAACAAAGAATTGNCCCCAAAAACCNGCTAAAACCGATACCGACAT[T/C]AGGTATAATGCATAAGGGATAGGAAACCGCTTGAGCAAATAAAACTCAACCACGGATAA	No	No	No
Ha2.0_c13024	SFW1192	0.965	624	CACCYTATCTCTCTTTGGACATAGAAAGAAAGCAAGTGACTTTCTAGGACTTTTGTTGTT[T/C]ACAACNGCTCTATGTAAGCAACTTTTGTATCTTCCATTTGAAAGTGCCACGAATGTGTC	Yes	Yes	Yes
Ha2.0_c13033	SFW1193	0.988	257	GTCGTGAAGAAAGTTCAGCACATTTTCTTTTGGTGTCCGCAACTTCTTTCTCTAAATCAG[A/C]CACCGTAGATTTCAACTCAGTCTCCCTCTGCATATACTGCTCGCACCTCATGAACAGTT	Yes	Yes	Yes
Ha2.0_c13034	SFW1194	0.915	279	TACAAGGGGATTCACAATGGGACGTGGACGGGCTCTAAGTTGACATTTGCGTGCCCGATC[T/C]TGCCTTTGTCCAGGTTATTTTTTTTATGCACCAAATATGCAATCAAAATCTGGNTTGGG	Yes	Yes	Yes
Ha2.0_c13036	SFW1195	0.996	116	CTCGAAGCTGCAATCCATCATAACCGTGTGAGGAGACTGCGATCGGAATGCAACTGCTTG[A/G]TGTCCAGCTGGCCCGATTGTGTTTCTGAACGTTATTCCCTTAGCCATGAACCGTTCTCC	Yes	Yes	Yes
Ha2.0_c13042	SFW1196	0.935	323	GCTGTGGAAATCATGAGGCTCCAACATATCATAATCCTTCAAAATAAGGTTGATCTAATT[A/C]AAGAAAATGTAGCCATTAATCAACACGAGGCAATTCAGAAATTCATTCAGGG	Yes	Yes	Yes
Ha2.0_c13044	SFW1197	1	353	TAGGGGACTTCAACATCAATGAGTTCCCAGTTGTCAGGTTCATCATCGACCTTCTTTCGT[T/G]GAATTTCGTCCTTTTTGGCCACTGGTCGTTGACGCCTTCTGGATCTCCGCCTAGCAGCA	Yes	Yes	Yes
Ha2.0_c13045	SFW1198	0.858	386	AAGAAGTGATCGTNNTAAGATCATCAGTTTTGGTTCTTTCAGGTCAGATTGTTGTTTTTA[T/C]TGAATATCCTAAGTTTCAAACCAACATTTGTTTTCATTCCTGTTGCTTTAGTTTTAGTA	No	No	No
Ha2.0_c13051	SFW1199	0.714	140	CTATGCTTCGTTAAGAGAGAAATTAATGAAGATTATTGGATCCGATTTCTTTAAAATAGT[A/G]CCAGAGGTGATAACCACTTTTGTTGTTGCTGCTGGGAATTATGCATTCCAGGTCAAAGC	No	No	No
Ha2.0_c13054	SFW1200	0.996	304	GGAGTTGAGAAGGGTTCGGTCCGGTATTATGGGCGAGAAGGATAACATGATTACCATGCA[T/C]GATGTTATGGATGCTCAATGGATGTATGATAATTATAGAGATGAGAGTTATTTGAGGCG	Yes	Yes	Yes
Ha2.0_c13055	SFW1201	0.949	78	TGACGGCGTTAGGAAGGGCCCCATCACTATCCACCATCCGATTATCNTCATCTNCAACCG[T/C]ATCCTTACCTACAACCACCGTCTCCGTTACCAACCACCGTCATTTAGCCGCATTTCAGT	Yes	Yes	Yes
Ha2.0_c13056	SFW1202	0.996	197	GTATCAGATAGTGTGCCTAACAGACTTGGAGGCTGACTACATGAACCCGTATGATTCATC[A/G]GCTCGCATTAACGCAGTGGTGATTCCCGAGATGNTGGTCCATGGTNTATGGTGTGCTCT	Yes	Yes	Yes
Ha2.0_c13061	SFW1203	0.915	192	CTCCGAAAAAAAGGAGGTCACGGCGGCAAGTTCACCTGGTCCGGTGATAACAACTTCTCT[A/C]CGGCTGAATTAGGTGGCTTCGATCGAGCTGTTGTNNNTGATGNNNATGACGTCATCGCC	Yes	Yes	Yes
Ha2.0_c13064	SFW1204	0.996	139	TTCGAGGATGAAAAGCTCGCAGGCTTTAGCGAATAATATAGGGGCTTCGGCGGAGATCAT[A/G]CGGACGTCTTCATCGGCTTTCATGATTTTCTTGATCCGGGCTAGTGGGAGCTGGTGGTT	Yes	Yes	Yes
Ha2.0_c13065	SFW1205	1	398	ATATACAAGTTGGAAATGCAGTGGCTGNTCC[A/C]GTTGCACGAGCTTTAGGCTACTCTCTAGCAATGTCATGTAAAGGTACTGCTATTGAAGA	Yes	Yes	Yes
Ha2.0_c13067	SFW1206	0.988	398	GTCTTGTTTTGGAACTTCTTGTTCCACTTGTTGAGTTCATTTTTCTTGAAAGTTGCTTGC[T/C]NTTTGAAGATGGTCATGTTGTANAATAANAGTNTGAGTTAGTCTTGAATGGCAGTTGAT	Yes	Yes	No
Ha2.0_c1307	SFW1207	0.935	471	AAAATTTGAAACCTTTGTTGTGCTGAAGAATTATACATTAGATCAGCTAGGTTTTCGATT[T/C]AATAAGAAAATATTAGGTTCGTTACATTTACAATCTTGTTGAAAAGGGTTACTACCAAG	Yes	Yes	Yes
Ha2.0_c13070	SFW1208	1	465	TTTCGGTCAATATATGAGAACAAGTCAAGCCAGTTATTTATCGGAGGCTTATATCTTCTA[T/C]GAAGCAGTGCTAACACGCGAGTATTTCAAAGATGGAATATTCCAGGATCTTAACCTTGC	Yes	Yes	Yes
Ha2.0_c13073	SFW1209	1	486	AAATGCTGCAACATTGGCCCTTGCAGATGCTGGCATTCCGATGTGTGACCTTGTTACTTC[A/G]TGTAGTGCTGGGTATCTTAACAGCACACCTCTGCTTGATCTAAATTACGTGGAAGATAG	Yes	Yes	Yes
Ha2.0_c13076	SFW1210	0.965	667	AAACCCGAAGTATCTTTCAATGTTGAATCACCTTCGGTTTTATCTCCCTCAAGTTTATCC[T/C]AAANTGAACAAAATTCTTTTTCTGGATGATGATATTGTGGTTCAAAAAGACTTAACGGG	Yes	Yes	Yes
Ha2.0_c13077	SFW1211	1	276	ATTAATGGGCACGAACATAAACCATCGCGACGATCATGAACCTTACGATGTGACACAAGG[T/G]TTCTACTACAAGCTCTATGACGATGCATCCATGGACAGTTTCAGCAGTTTACAAATGAG	Yes	Yes	Yes
Ha2.0_c13079	SFW1212	0.988	175	AATGGGTCCACCCAACCCTTTTATCGATTCAGGGTYTGGCCCGTTCCCGGTCAACAATAC[T/G]CATACTCAAGTCACTAATCCGTTTGAGACGGGTTTGTTATGATGAAACTTGTAGAGGAT	Yes	Yes	Yes
Ha2.0_c13080	SFW1213	0.899	575	GTCCGCATCCAATAATGCTCCTTTCAGATCTCCCAATTTNAACTTGCAAGCAGAGCTGTT[A/G]GTAAATATTTGAGACTTTGTTTTCCTTAGAGAATCCGTTTTTCCTTCATCAATATCTTC	Yes	Yes	No
Ha2.0_c13086	SFW1214	1	337	GTAACAATCATGCACCAGAAGA[T/C]GTGCCTGTAGCATTGGAAAACACTTTGAAAGACTTGCAGCTTGATTACATTAANCTGTA	No	No	No
Ha2.0_c13092	SFW1215	1	601	CTTGTTGTAATTAAGTAACACGATTCTCTGGCATGACGAAAGTTTAACCGTGTTGATGTC[A/G]ATGGCAGGGAATATGTTTTGAAACATAATGGTAGTCAACTTCAAGTGTTGCTCCCCGGT	No	No	No
Ha2.0_c13095	SFW1216	0.996	37	TTTCGCGCGGCGTATTACAATGATGCCGATAGGGACA[T/C]CTAGAGTACCATATAGGGTTCCTGGTGAAGGAACCTGGCAATGGGTTGATCTGTGGAAT	Yes	Yes	Yes
Ha2.0_c13097	SFW1217	0.949	617	CCCATCACCCAAGGTGTCCGACACAGTGGTCGAGCCCTACAATGCCACCCTATCGGTGCA[T/C]CAACTGGTCGAGAATGCAGACGAATGCATGGTCCTCGACAATGAGGCTCTTTATGATAT	No	No	No
Ha2.0_c13103	SFW1218	0.949	262	TTATATTCTTCTTGTTTTCCATGAATTTGATNACCTCTGAGCGAGCCTTTTCCAATTTAT[T/C]TGGGTTGTGAATAAGCTCAGCCATGGCCCATTCCAACACGCTCGATGTTGTATCAGTTC	No	No	No
Ha2.0_c13104	SFW1219	0.787	120	AGTTGCTCATCCGGTGTTGAAAGGCCCTAGCGTGGTCAAGGAGCTGGTGATTGGAGCGGT[T/G]CTTGGGTTAGCNGCTGGTGGTTTGTGGAAGATGCACCACTGGAACGAGCAGAGAAAAAC	Yes	Yes	Yes
Ha2.0_c13106	SFW1220	1	348	GGAAAGGCGCTTGTTATGGGACAGGTGAAGATATTGAAACGCGGTGAACCGTTGGATGAT[T/C]TATCCACGGTTTTGAAAGATTTGACCGATCGGAGCGTTACAAACGNGACNGCGACCACG	Yes	Yes	Yes
Ha2.0_c13109	SFW1221	1	449	TTTGGTGATCATTCCCTCTTTGCTAGCCTTTGCATGTTTCAAGACTGATAAACTCTGCTC[A/G]TATCCAGCTCGTGGATCTCTTACAATTCTCTGGAGCCGTTTAACNGTCTCAATGTTATG	Yes	Yes	No
Ha2.0_c1311	SFW1222	0.976	67	TTTGGCATTTTAANCTCCTCGGCGACCGCAGAAGATATTCCAATGGCTCGNGTTGCTTCC[A/C]ATCCCATCGGACTCCATAAATTCCGGCCATCTCATTTTCATCCGGCCACAACCTCCCTC	Yes	Yes	Yes
Ha2.0_c13110	SFW1223	1	203	GTTCATGAAGAAGCTTAAAAAGGGCGGGATCGTCCAAAATGAGACAGATGTTTTTTGTTC[A/G]AAACCTTCACACGCCTTTATATAACAGTTGAAACTTGGGTATTCGTTCTGGAGGAAGTG	Yes	Yes	No
Ha2.0_c13118	SFW1224	1	705	CAGTAAGCGGGTGCGTTTGGTTGGTAGATAGCTTCTGATAGCTAGTTTGAAATGCTTGTG[T/C]GATTTTATGAAGGTTTCGTTGCCCAACAGCCCTTGCACAATTCGCTGGTTGCTCGAATG	No	No	No
Ha2.0_c13120	SFW1225	1	214	CCTAAACCGAACAACCTTCTTGCTCCTCCTCACTCTCCTCATCATCCTCGGTGTCTTCTC[A/G]CCCTGGATCAGTAACAGTTCCACGTTTTTCACACCTTCGATTGAAGCCAAATGGAGAGG	No	No	No
Ha2.0_c13122	SFW1226	0.834	166	GTTCGAACTGAGGCGAAANCTCTACAAAGCGTTCACAAAAGACACCGATCTTCCTAACGA[T/C]GTGCGCGAGAAACACCGCTGTAAGTTAGCCGCGTTGCCTCGCAACAGTTCGTTCACTCG	No	No	No
Ha2.0_c13125	SFW1227	0.996	680	TTCACCGGCTAGATCTTCATCTCCTGCAAAGATCCCGAAGCCAGGTGCAAAGAAGAAACC[T/G]GTCGGGTNAAAGTTGACTGTGAAGAAGAGACGAAAAGAATTCSRATACTGARGACYCGA	Yes	Yes	Yes
Ha2.0_c13126	SFW1228	1	399	CGGTGGGAGAATCCCCGGTAGGCTTTGTCCTTGAAGATTTATGCTAACGACGTGGCATAT[T/C]GTGCTGTTTGGTTCTGCGATGCAAGTGACATTATTCTCCCGTTCTCCAATGCTAGAAAT	Yes	Yes	No
Ha2.0_c1313	SFW1229	0.765	793	TATCCTCCACCGTATTGANGTAGAACTCATATCCGTTGACCATCC[T/C]TAATGTGTGTGCGAGTTATGTTTTAAAGTGTATATTTTGTTTTAGTTTCAATTTCAGAA	Yes	Yes	Yes
Ha2.0_c13131	SFW1230	0.9	119	AGCTATGGAGCTCGTCAAGTGTCTCAGCGAATCTGATTGTGTCAAGGTTGANAATCGNTC[T/G]TTTAGAGAGTGCGCTAAAGAGAAGAGTCCCTTAATCTCTAGTGAGTGTGTTGGACTCAG	Yes	Yes	Yes
Ha2.0_c13133	SFW1231	1	290	GAAAAGGGTTCAGGCTGATGAAACGGGCCACAAACATTGCACTGGACANTACTTTGATTA[T/C]TGGCAATGTGTCGACAAATGTGTTGCACCTAGGCTATTTGCAAAACTCAAGTAAAGAGG	No	No	No
Ha2.0_c13135	SFW1232	1	432	GTCCGCTAACTCGATGTGCTGATCTCCTTCCCGTTTTCATTAAGATGTCGTTTTAATCTT[T/C]TGAGCCAAATTTCGTAATCCATTGGATACGGTGTTCCACATAGACTATCAACATAATCA	Yes	Yes	Yes
Ha2.0_c1314	SFW1233	1	555	AGTGACATTGTGGATACTGATAGTGGTGTTCACATCATCAAAAGAACTGGTTAACCAATG[T/G]TAAGGACAGATATGAACTGTCGAACTTCCCTGTTGCAGTTTCTTCTTCGACCTCTATTA	Yes	Yes	Yes
Ha2.0_c13141	SFW1234	1	26	AAAACTATGGGTTTATGGATCATATA[T/C]TGTACTTGCTTCACAATGGTGGAGGTTTTCGGTTCAAGAATCCGCGTTAATGGCTGCAT	Yes	Yes	Yes
Ha2.0_c13142	SFW1235	1	582	GGGAACTCTAGCACTAGGTGACTAGTATATCTCGTCTGTTAGAGGTGGCAAAATGGACAG[A/G]TGAAGAANGGACGGTGCGACATATGATACTTGAGCTGATTTTCTTTCTTAAAAACTTTT	Yes	Yes	Yes
Ha2.0_c13144	SFW1236	0.965	266	GTTTTCTNATAACATAATGTGGGAACAAGCCTTGTATGTTGGATTTTGGAATTTCTATGC[A/G]TTNCNGTGNTTGCGCACACATAACAACATATGAACNTAGTATTTTACNATAATGAAATG	Yes	Yes	Yes
Ha2.0_c13149	SFW1237	0.858	383	TTCTCCACCATATTCCCTTATGTTTATTACTTTACCATTAGTTTATCATCATAGTTTTGT[T/C]ACAGTTGGTTTGTTTTGATAATTATACGTTCTTGCATTGAGTGTATAAGTTAGAAACAA	Yes	Yes	Yes
Ha2.0_c1316	SFW1238	1	315	AGTTATGACAGAGTTCATGGTGGATATGAGTTGTGAAGGTTGTGTTAAAGCTGTCAAGAA[T/C]AAGTTGCAAACAGTCAAATGGAATTAAGAGNGTTGATGTGGATTTGAGCAATCAAGTAG	Yes	Yes	Yes
Ha2.0_c13162	SFW1239	1	559	TTTCGACTACAACTGGTGACTACACAAAGAAATATGAATTAGAAAGTAAGTTTCCAGCAT[T/G]TTGTTCATCATTCATAACTAAAGGCTTTGGTGGTGACTGGTTCATGCTTGCTGTTTTCA	Yes	Yes	Yes
Ha2.0_c13166	SFW1240	1	289	ATCACTACCAATGGCATCTCCAACACCAAACCAGCAATGAGAACCACGTATGGTTACCTG[A/G]GAGCGAGGCCCCATGAAATCAGCTAAGCTATCAGACAGATTACCAAATGAGTTTCTCCA	Yes	Yes	Yes
Ha2.0_c1317	SFW1241	1	346	GAAANNNAAGAAGAAGAAGAAGGACAAGGATGATGAAGATGGTGATGCAGGGGTTAAACG[T/G]AAGTTAGAAGATTTAGAAGTTGAAGAAACACCCGTGTCCAAGAAAAAGAAGGTTGAAGC	Yes	Yes	Yes
Ha2.0_c13176	SFW1242	0.858	688	TGAGCCCCTGCAACNAGTATCTTNGAGGCTTTTTTAGGAAGTGGTAACANTGGCNTCTTT[A/G]AAGATTTACCGTTTTTCAATAACACAAGTGTTTTTTTTACAGCTTTCCCTACCCAGATC	Yes	Yes	Yes
Ha2.0_c13177	SFW1243	0.996	410	CGCCACCATGTACCAAGCCACCGGCGAAGCCCCYGGCACCACCGGATTCGTTCACATCAC[T/C]GACGCTAAAGGTGGTAAAGTTCGGTTCACCCCTGAAGATAATCCCTCTCAAACCGACGT	Yes	Yes	Yes
Ha2.0_c13180	SFW1244	1	164	TTCATAGAAAGGTCTCTTTGGATTTGATCCTCAGTCACTTGCGGATCGTAAATGCTTAAC[A/C]GAGCCTTGTCACCTAGCAAACCCTTGCAAACGTCAATCGCTGGGGTTTCACGGGTGTCA	Yes	Yes	Yes
Ha2.0_c13183	SFW1245	0.858	807	TGAAGTTTGATCTTTTTTTACAACTTTTTTCGTTCAGTCAGTTGTCTGTCTATTGATGAT[T/G]ATCCAAATCTCCTTTATTTCANCTTTTTGTTTGTTTGCAAGAGAGACCGAACCTTCTGT	Yes	No	No
Ha2.0_c13186	SFW1246	1	109	TGGTTTTGGCTTCGAAGGACCTTACTGAACACACTGCGGTCTTCTTTCGTGTCTTTAGAA[T/C]NGCTAACAGTTTCCGAGTGCTCATGTGTGCTGACACAAGCAGGTCGTCTTTAAAACCAT	Yes	Yes	Yes
Ha2.0_c13188	SFW1247	1	108	GATTCTGATTCWGATTCRGAGGAGAAGGAGTATGGATTGAATGATGGTGGTAGTGATCCT[T/G]TAGATGTGGTGAAATTCATATTGGAGGAGTTTCCTGCTGTAGCTGATGATTTGGAGCAG	Yes	Yes	Yes
Ha2.0_c13192	SFW1248	0.965	134	AAACAATGCCTGAGCAACACTCTTTAAAAAGCTTGCTTGAGATTGATGCTACAAAGCAAG[A/C]AGAAACAATTGAAGAAAGAATTCAAGAATGGTGTCTAGGGAGCACAAGAAAGCTGCACT	Yes	Yes	No
Ha2.0_c13193	SFW1249	0.988	504	GCGGTTGCAGCGTCTTTCTGCTTTTCAAACCCTCCAAAAGTAAACCTGAACATMGA[T/C]AGCAATGCATCAAAGTTCAGGCAGAAAGCACCCAAATTAAAAGGAAAAAGCCGAAATGG	Yes	Yes	Yes
Ha2.0_c13197	SFW1250	0.996	480	CATTCCGAAACCTCAAAAAAAGCCGAAGTTTGTNATACATGCAGCTAGTGATGTTGGAAT[A/C]TCAGCCGATGGTTATAGATGGAGGAAGTACGGTCAAAAGATGGTGAAGGGAACTCCTCA	Yes	Yes	Yes
Ha2.0_c13198	SFW1251	1	282	CCAAGCGACCGAGCATTGCAAAACACCGTTTATTGCACGGGTTTTTGCTAATGTCTCGGA[T/C]TTCTCACAGTCTTCCATACCAGACCCTGATTCACTACAAGACGTGCACGAGCGTGAGCA	No	No	No
Ha2.0_c13199	SFW1252	0.996	174	TGGAGGCACCTTCAACACAACATCCGGTCCCCGACAATTCCGCCTGAGAAAATTATACGC[A/G]AAATTAATCGCTAACCTCTTANAAACCGATGATCCCTGCTTNGTTTNCACGTGCGAGTG	No	No	No
Ha2.0_c132	SFW1253	1	116	GAAAGCTGTGTGTTTGGTTCTGCTATTTGCCCTAATAATAATCTTCATACCATCAGAATC[A/C]TCATCCAGATCATCATCAATCACCCTAAAACCTCAACCTAACCCTAACTTCAAGATCTT	Yes	Yes	Yes
Ha2.0_c1320	SFW1254	1	514	CATCTCAAAGCATGAACCCGAGATTGACCGTACCTTGTCCGAATTTAAAACCCGGGCTGG[T/G]GATTCGGCAGCTCTTTACTTCCAGAGAGTTTTAGCCTATGCTCAAACAAGGTCTTTTGA	Yes	Yes	Yes
Ha2.0_c13202	SFW1255	1	995	GGGGCGAGATCGTGCAAAAAATAAAAACAAAGGTGGTGGGTCATCTTCAACCAACCCCGA[T/C]ATGCAAGCCCAATTTGAAAGTATCAACGCGAATATTAAAAA	Yes	Yes	Yes
Ha2.0_c13203	SFW1256	1	129	GACGTCAATTCTCCGTTGTTCCGTTCCTTCCTNAGCCAGAAGGGAGGCTCATCTGATAAN[A/C]GGAAAACTGAGGAGCAAAGGCCTAAGGAACACAAGCCAAAAGCTAATGAGAACAAGCCT	Yes	Yes	Yes
Ha2.0_c13204	SFW1257	1	540	GGTATCTTCAAGTTTNNGTTCAAGTTAGATGTCGGTTCANGTGNGGTTCGGTTCACCTCA[T/G]AATTCAGTTCAGGATCTCGGGTCTTTTGGTTCATGGTTCGGGTCAGTATCGGCACGGTA	Yes	Yes	Yes
Ha2.0_c13205	SFW1258	0.976	509	AACCAAATACACAGAAGCCTCGTGAAAGAAGTCAAAATACGTGCTGGTTTGGGGCGCAAG[T/C]GCAAGGCATTCCCCNCAACATTGTGGCCTTAGTCATGTTCTTCATGATGAGGATGTTGT	Yes	Yes	Yes
Ha2.0_c13207	SFW1259	1	112	CCAATCGCAACCTTCAAACTGATGTGGATCAAGCTGAGTATGTGCTTATGGCGACTTGTC[A/G]CCATTTCCGNGATTTTTTGCCAACTGGCTGGAGATACGCGCGGGAGCATGCCAGGTCTC	No	No	No
Ha2.0_c1322	SFW1260	1	881	AACTCCCACTTGGAAGAATTTGTAAAGACCGGGTGCTCAAACATTGTCGGTATCATATCA[A/G]TTCGTTCACATCAATACATATTGTTTGTGTGATAATATGATCAACAACTTTTATCTTAT	Yes	Yes	Yes
Ha2.0_c13223	SFW1261	1	130	ACGGTACATCGTGGGAGGAAACATGGGCTGGACCACCAACTATAACTACACTCTTTGGGC[T/C]GCAAACCAAACATTCTACCGTGGTGACTGGCTTCTTTTTCGTGTATGACCGAAACCAAA	Yes	Yes	Yes
Ha2.0_c13225	SFW1262	0.996	519	AWGGTGGAGGGTATGCCGACATAGAGGGAGCAAGGAACAAAGTCCCCGAAGATATGACTA[A/G]AGAAAACTGGCATAAAGCAATTCGTCATTTCTTAACGCCNGAACATATCAAACRGTCNT	Yes	Yes	Yes
Ha2.0_c13230	SFW1263	0.996	519	TTACCAGCAGAAACAATGATCGAACGGTTCGTNACAGTTGGAGCCTATTGCCTACTN[A/C]GGTCTTGCACGATCGAGCCAGAGTGCATAATCGGTCAACATTCAATACTGATGGAAGGG	Yes	Yes	Yes
Ha2.0_c13236	SFW1264	0.996	211	CCTTTCACACAACCAATAACCAAGATGCTCACCCTCTCTTGTGCTTCTTCAACCTCCACC[A/G]TTATCACCCCCAAAACCACCTTCACATCTTCACCCATCACCCGCAAATCTTCCTTCAAT	Yes	Yes	Yes
Ha2.0_c13241	SFW1265	1	724	GTCTCGGTTTCTTCNTCCAGAACAGCGAATACCGGGTTGTTACGTAAACTTCTAACATGT[A/G]TGTCACCGTTATCGTTCTCTTCATGCTTTGTTACCTGTACTTTCGGCCTTAAAACTTGT	Yes	Yes	Yes
Ha2.0_c13243	SFW1266	0.988	89	AGATGTTATATATGCTGTTGACTTTAATCATCGCAAAGAGAGGCATTTAAATGGAACAGT[T/C]TTGGAGTCTTTTGTTCGTCCTGCAGTTCTTATAACAGATGCATATAATGCTTTGAGTAA	No	No	No
Ha2.0_c13244	SFW1267	1	243	TTTAAAGGCAAAATTACTTGCTAAAGATAGTTCAGTTAAAGAATTAAGCAGAGGAGTTCA[T/G]AGGGAAATGAGTGCTGGAGTTGCTAGAATCTTTGGACGTTTGGATTCTACGCTAAAAAG	Yes	Yes	Yes
Ha2.0_c13245	SFW1268	1	224	CTGGAACAAAAACCGATGCTAAGTTGACTGTGAAGAAAACTNGNGCTAAGGGGAAAGCTA[A/G]TAAGGATCCTAACAAGCCTAAGAGGCCTGCTAGCGCTTTCTTCGTGTTTATGGAGGAGT	Yes	Yes	Yes
Ha2.0_c13247	SFW1269	1	427	AAATTGACAATGATCTCCGTATGGGCATGCACCNGTTTGTTGCCATTTGTTGCATAATTC[T/G]GTCTTTGTCATACCTTGATTGTATACCTTCAGCTCCAATGGTTCCTCCTCTTTCTTCCC	Yes	Yes	Yes
Ha2.0_c13248	SFW1270	1	154	AAATATGGCAAAAAGTATTCCAGCGACCCCCCCTATTTTTTTTTCATTCCGTTCAGTATT[T/G]ATAACACACTTCTCAATTTTGCCCTCATCCTCACCTATTTTCCCTCGCTAATCCATTTC	Yes	Yes	Yes
Ha2.0_c13257	SFW1271	1	129	GTATATAAATGGACGATTTGATTATGATGAATACTTTCAGCAAAGTGAAGAGTCGAGCCA[A/G]TTCAGGAATGAATATGAAATGAGAAAGATGAAGCAGGATCAAGGCTTGGATATGANATC	No	No	No
Ha2.0_c13259	SFW1272	1	271	GCTACCGGCGAACGAAAACGGACATCTTAAACCTCATCCGTCGCAACAAAATCCGTCTGC[A/G]AAGTTGCTGACGTTGCCTACNATTTTGACTATTGCTCGAGTCGCATCTGTTCCTCTTTT	Yes	Yes	Yes
Ha2.0_c1326	SFW1273	0.915	308	CAGATGATGATCTTCCACCGCCACATCAGCAGAAATTCCGAAGTGCGGGCC[T/C]GGGTACCGGGAACGGAAGAACTATGGCTGTTGGCAATGCTCCATTTCCAAGAATTCAAA	Yes	Yes	Yes
Ha2.0_c13261	SFW1274	0.988	85	ATAGAGAGTTGCATCAGATAATCTTTGAAATGGTATTGCAACCAGTGGTTTCNTTTTCTT[T/G]GTCACAAATCCAAACTCATCTGAAAGCTCAAACTCTTCATCTTTAGGCAAGATCCACTC	Yes	No	No
Ha2.0_c13269	SFW1275	1	376	AGCGGCAAACTCTTTCGCACTCTCCGAACACATTTCTTCAAATTTCAATATAACCTCTAT[T/C]TCACCATCTACACTTTGAAGATACGGTTTTAACAGCTTCCCGTATCGCGACATCACATC	Yes	Yes	Yes
Ha2.0_c13273	SFW1276	0.996	142	CCGTTTCGTCTTCGCACATCTGTCTTGCTTCAATTCAAGAACAAATTCAACTCACCTCTT[T/C]CTCATCACTCATCATCCCCCCTTTGTTCCCTCTCTGAAAGTTCAACTACGGAAGGAGTG	No	No	No
Ha2.0_c13278	SFW1277	1	311	ATCTTCACGTTGATGGTGATACCGAATTGATCCATGATCTAGCACACTCGTATTTGGTGC[A/G]ANTAGACACACGGAAGTGGANTGGAAAATGGTTCANGCTAAAAGGGGCATAACTTTCAT	No	No	No
Ha2.0_c1328	SFW1278	1	368	TCCTTATATGGTGAACATTGTGCTAGCNGGCTATGA[T/C]AAAGAAACAGGCCCATCTCTATACTTCATCGACTACATTGCAACCCTGCACAAGGTCGA	Yes	Yes	Yes
Ha2.0_c13283	SFW1279	1	432	TCAAATCCCGACAAGGAGTAAACCATTTGGGTATAGAGGAAGTCGATGTTAAAGATCCGG[T/C]GACGATGAAAAGTGTCCCGTGGGACGCTAAAACAATAGGCGAGGTCATGTTCCGTGGAA	Yes	No	No
Ha2.0_c13291	SFW1280	0.996	441	GTTGAGRGATATGGAGAGCGAGAATTTGCTGGATTCGTTGGAAGTTTGTTTGGATTTTAT[T/C]GATGAAAGTAGGAAAACGGGTTCGGTTTTGGTGCATTGCTTTGCGGGTGTATCCAGAAG	Yes	Yes	Yes
Ha2.0_c13294	SFW1281	1	478	TTCTTCATGTGCCAGTCTCCAATCGCACGGGTCACACTTAKTTGACCGTTCAGGTACCCG[T/G]CTTCATCAAAGTAACCACCTAACCGCTCGCATCTTTCCTTTTCTTGTAAACAAGTCGAC	Yes	Yes	Yes
Ha2.0_c13295	SFW1282	0.915	215	TCCGGTCAGGTACTCNACCCTTGTTCATCGACTAGAACAATCCGCGCCTCCGAGTTCAAC[A/G]CGCGCATGCATATCACTGATGCTGCTGAGGTTGTTGCTGTGTCTGTGGAGGCTGCTGNT	No	No	No
Ha2.0_c13299	SFW1283	1	115	GGCGTAACTCAAATAAGCCATCAAAGTTGGGAGGTCAATCACTTGCTGCTCAGAATTCTC[A/G]GGATTTTCAAAATGCAGTGCAACTATATGTTTTGCAAGGCGCCTANTCGGTNGTNCNTG	No	No	No
Ha2.0_c133	SFW1284	0.988	256	CTGGGNGCCTCCGGTACAGTCAGATGTACGTCCAATAATGAATTCAACCAATCAAATTAG[A/C]GATCGTGGGTTGAGTTCAACCAGTTCCAGTGGTCANAGCACCGGGGCTTTCAGGTGCTG	Yes	Yes	Yes
Ha2.0_c13301	SFW1285	0.877	474	CCCGCTGTCAATACTCTTCCCCTCCGCCAGATTCCGGCAAATCTCCTGCAGCTTGGCGTC[T/C]ACTGAAGAGTGAAGCGGCTTGTACACGCCGGACTCACACCCGATGTGAGAGCCGTTATG	Yes	Yes	Yes
Ha2.0_c13302	SFW1286	1	370	CTGTGAATAAATTGATGAATTCATGGACAAAGCAGAAAGGTTATCCGGTTGTCTCCGTTA[A/G]CGTGAAAGATAGCAAATTGGCNTTTGAACAG	Yes	Yes	Yes
Ha2.0_c13304	SFW1287	0.988	90	CTTGTGGACATTAAAGGACC[T/C]GCGTTAGCATTTTTACCTGTTTTTGTCATTTGAAGGAGGAACTAGAAGGAACATACCNA	Yes	Yes	Yes
Ha2.0_c13305	SFW1288	0.899	109	TGTTGAGCTTCGTAGATTGATTAATCAAAGAGAGGAGCTAGCAAATGANAACGATAAAAT[T/C]GTTAAGCAGAAACAACTTGATCTCGAAGAAGAACAAAAGAAGATTGAAATCGGTAATGC	Yes	No	No
Ha2.0_c13309	SFW1289	0.996	469	CCGAGAGTACNTGAACAANTACTTNTCNGGGGAGACTGTTCCGGACACGTTGATCATGAA[T/C]TCGGGGTTGCACGACGGGGTTTACTGGCCGAATTTGAGAAGATTCATAAAGGGGGCCGA	Yes	Yes	Yes
Ha2.0_c13317	SFW1290	1	509	CAGTCGCTTCTTAGTTTCTTTAGAAATCAGAGGCATGGAAATGGAGGGAGGAGATGAGGG[T/C]TGGTTTTTCAAGTAGGTTTTGTATACTGGTGTAAATTTAGTGTTGATTTGTGACAGAAA	Yes	Yes	Yes
Ha2.0_c1332	SFW1291	1	225	TGAAAATAGCCAGTTTTGCAAATTCGCAAGATTGAAGCCGCTATGTAATAGAATGGTTCG[T/C]GGTGGAAGAAATTATAAGGAAGCATTGAAAAACGCTTTTCGGCGAACTCTTCTTCTTAA	Yes	Yes	Yes
Ha2.0_c13323	SFW1292	0.996	635	ATGAGAGAAGCACTTGACTTGCTAGTAGCCCGACTCGAGACGCCAAATAAGTTGGATGAT[T/C]NACTGTTTGATTGATTGATTAAAGCACCTTGGTTTGTAAATAGAAGGATACTTGAAGCT	Yes	Yes	Yes
Ha2.0_c13326	SFW1293	1	383	TGTAGTGCAAGATGATTGGGTGGAATGGTCCCAGAATAAGTTCCCTCNGTTTGCTGCTGC[A/G]TTTATGCTTCCAGCCATGCAGGGGTTTGACAAAAAAAGTCAGGGGGTTGACTTTCTTGG	Yes	Yes	Yes
Ha2.0_c13327	SFW1294	0.841	430	GAAGAAAGGTGGATTTTGGTCAAAGTTGATACATTCAAGAACTATGAGAGAAATGTTGAC[T/C]ACNAGNNTTTGACTTGAATTTAATTATCAATCATCATATTTCTTAATTTTATTTGGAGA	Yes	Yes	Yes
Ha2.0_c13328	SFW1295	0.996	260	ATTTGCTATATTGGTTTTGATGGCTCTTGTGACAACATTCATCACGACGCCTTCAGTGAT[T/C]GCGGTGTATAAGCCCGCGAAAAAGCTAGCAAAATCGGAATACAAACACCGAACGATTTA	Yes	Yes	Yes
Ha2.0_c13332	SFW1296	1	340	AAGTTGCGCAGATAAACGTGTAACATGGGCGAGAGAATTAGTTGATGAAGAAGCTGACCA[A/G]TTCCTGATGCATTCTTTCATTGACCCGAACTCAGAAAGGCCTTGGCTGGCTCAAAGAAT	No	No	No
Ha2.0_c13334	SFW1297	0.877	391	TTTTTTATATGAACGATCTCGACCCGGTCACCAGTTATGATCTTGGTGGCTCCCTGTGTG[T/G]AGTCAACATGTTTGCAGGTTNTTGAGGCAAAATGATATCTTATGTACTTTTTCTACAGT	Yes	Yes	Yes
Ha2.0_c13335	SFW1298	0.935	720	GCGATNGTTGTTTTGTAAATGNATCACTTTTAGCGTTTGAACGGTATTTTAGTAGAAAAC[A/G]CGGTTAAGGAAATAGTCTTCCTGTAAAAGTATCACACACATAACTGATATTTTATGGGT	Yes	Yes	Yes
Ha2.0_c13339	SFW1299	0.988	266	ATCTTAATGATTTCTTGCAGATTTGTGCATTGGAATCACTCAAAAAAGGCCACTCATTGT[A/C]CATCACTCTCGTCATCTCGATGTTCTTNGAGTCCTTTCNAATAGCATGCTTGAATGCAG	Yes	Yes	Yes
Ha2.0_c13340	SFW1300	0.996	37	GAGGGGTAAGGTTAGTGGGAGTTTTTTGAGTGAGGTT[T/G]CTTTGGGTGATGTGAGATTGGACCCTGAGTCAACTCATGGTCAAGCTCAACAGACCAAT	No	No	No
Ha2.0_c13343	SFW1301	1	573	GGTGAAGAAGTTGCATCAAGGAATGGAGATGAGAAAGAGTGGGAATCTGGTGTTTTACGC[T/G]GGTGAANCGGAGGTTTATACGGTGGAGCAGTTGATGAGGGCATCGGCGGAGTTGTTGGG	Yes	Yes	Yes
Ha2.0_c1335	SFW1302	0.949	650	GACTTTCAAAGCAGCACCGATGCCGAGTTTTTACAAAGAGCCCCCTCCTAAAGTGGAACT[T/C]AAGAAGATACCAGTCACGCGNCCAAAATCTCCNAAACTAGGNAGAAATAAGAGCTCTGT	Yes	Yes	Yes
Ha2.0_c13353	SFW1303	0.996	581	TAATCAAGCAAGACAAGCAGGAGCTGAAGAACGACCTCTTGATCAATTTCAACCGTCTTC[A/G]AGCTCTAGAAGCTTCGCTGGAAGAGGAAGACTTTTATCTGGAGAGACGACATCAGCTCC	Yes	Yes	No
Ha2.0_c13356	SFW1304	0.915	169	GCTTAAGGAACTAGCAAATGATGAGGGTGCAAGANTNGCAGACTATTTTGATGTAATTGC[T/C]GGGACAAGCACCGGTGGTCTCATAACTGCCATGTTAACGGCTCCAGATGAAAACAAGCG	Yes	Yes	Yes
Ha2.0_c13364	SFW1305	1	26	GACGTCTGGTAGTTCGCAATCTAAGT[T/C]TTCGAGTTCATCGTCAAGGAAACAGAGATTAGGAGAACGCTTGAGGAGCACTTTGGGCA	No	No	No
Ha2.0_c1337	SFW1306	1	651	GANTTTGCGTGTAAAGCTCCGGTCATGGATCCTAAATCTCTTGAAGCTTTGCTTTTATCA[A/G]GGAAAGCTTAGACGGTGTGCGACTAATGTTTTGTTGGTCGAGTGGCTAGCCACATGGTN	Yes	Yes	Yes
Ha2.0_c13371	SFW1307	1	189	ATGCAGATTCGAATACGTACCACCCGTACTCAATCTCCATTCGGGTGAGTTTGGAGCTGT[T/C]TATTCAAATTTTGGGCATTTATCGGGCATGCTAGTTAGAGTCGAGCCGATCGCGAANGA	Yes	Yes	Yes
Ha2.0_c13377	SFW1308	0.988	471	AATCGGGGTTTTACGTGAAGAAATCGAGGGTTTGATGAAGTATTACAATGAGGGTTTTGG[A/C]GGGNANCGGTTGATTGATGTGGGTACAGTTAAGGAGGGNTGTTCGAGTAANATGATGAT	Yes	Yes	Yes
Ha2.0_c13381	SFW1309	1	239	TGCCATTTTCGTCCCTGAGGTTTGACTACTTTTGCGAATTTCGTCCAAAGGTTTGTTGTT[T/C]CNCATCTGGATCCAAAAGGTTTNAAATCTTGKCATTTTCCKCCAACTCGTAAACTCGAA	No	No	No
Ha2.0_c13382	SFW1310	1	84	AGCTCCCGAAACGTTTAANGGGAGTTTAGCCGAGTGGGTGATGGAGTTATCTGCTGAGTC[A/G]AGACTTGAAGAGTCAATCGACGAGTCGATAAATGAGAAGAGATACAGTAGTGAGGTTTT	Yes	Yes	Yes
Ha2.0_c13386	SFW1311	1	260	TGATTCNTTTGTACCGACGAAGATAAAGTTCTCTTTGACGCAAATCGATTGTACGCACAC[A/G]AAAGGTGGTCTTTCTGTAGACTCGGTNGTTATATGCCCTAGCAGTTTNGTTAAAGATTT	Yes	Yes	Yes
Ha2.0_c13389	SFW1312	1	467	AGTCGGTCCATGTCAGACAACAATTTCGCCCGCAAAAAAGGGTTTTTCTGGGCAAGATCG[A/C]GCAAGGAGTGACCTTACGTTGCTCTAAANGTTGTAGGTGGATCNGACGGTTGGTCTCTC	Yes	Yes	Yes
Ha2.0_c13391	SFW1313	1	195	NGAGTCGTTGATGGAGAAAATATCGGAGAAAGTACACGATCTCAAGAACGATTCTTCCTC[A/G]TCCTCAGATTCAGATGACGATAACAAGATTTCCGCGATGAAAGCCAAAGTTTTTCGCCT	Yes	Yes	No
Ha2.0_c13393	SFW1314	1	259	AAACAAAAATTCAGCTCNAGTATAGAACGGGATCCTATGTTCAACGAGTTGTTAGAAGAC[A/G]TTGGGGAAAAGTTCTATGGAGTACGCCGTAAAAATCCCTTACAAGGGATGTTTGGAGAA	Yes	Yes	No
Ha2.0_c13399	SFW1315	1	402	CTGATGTCCCGAATTCCGAAGCGCCAATTGATGAAAAACGGGCTAAAAAAATACCTGNAG[A/G]AAAACGATGGTGATGATGTCATCGTTATGCTTGATGACGGGAATGATGATGACATCACT	Yes	Yes	Yes
Ha2.0_c1340	SFW1316	0.996	340	TGGGATACAATATCCTGTACCTGCGCCTACAGTATCTTCTGCAGCGACTTCNCTAACTGT[T/C]CCTTCTGGTGAGATGCAGCAAAGTGTTCAACCTGCATATTCAACGCCTACATATGCCTA	Yes	Yes	Yes
Ha2.0_c13406	SFW1317	1	81	TCCGACTGATGGCNNCTCGCGACGGGGACAATGGCTGCGTGCCGCTGTTCTTGGAGCGAC[A/G]GATGGTTTGGTTTCTGTAGCATCTCTGATGATGGGTGTTGGAGCTGTCAAACATGATGT	Yes	No	No
Ha2.0_c13407	SFW1318	0.988	169	GACTATGGTAACAGCAGAGATCAAGGCAACGTTAGTAGAGAAATACAAGTGGTCAAAATA[T/C]GCCGTGAAAGCTCGATCGAAGGTTAAACAACTCTCGGCAATNC	Yes	Yes	Yes
Ha2.0_c13410	SFW1319	0.996	504	GATGATGACGATGATGAGGTGCCGGCCTCATTTGAAGTATGATTGTTGCAACGGTCTCCT[T/G]GTTCGCTTTCNGGAGTGGAATTCGTTTTGGAGGTTTGCCCTGTACAAGGTTTGGGCTCC	No	No	No
Ha2.0_c13411	SFW1320	0.915	194	GGTGGCGGCGACGATTATGGAGGTGTTTGAGGTGGAGTTTGGAGGNGGTGGAAAAGAAGG[T/G]GCCGGAGCATGTGTTGTCGTTGACGATGAGGATGAAGGATGGGTTGAAGGTGAGGGTTA	Yes	Yes	No
Ha2.0_c13413	SFW1321	0.996	405	TGTTGGATCTCCACTCGGATTGCGTCTCTAACACGTGTCTTCTCTTCAACTAGCAACTGT[T/G]CACTTCTAATCTGGTCCCGAAGGTTTTCNTCCTCGCATCTAGGTATCTTTATCAAGAAG	Yes	Yes	Yes
Ha2.0_c13416	SFW1322	1	178	TTGGTTGGGATGAATGGTGGGTTGATGAGTCAGTATATTGAGTTTGTTGCGGATAGGTTG[T/C]TGGGGTCGTTAGGATGTGAGAAATTGTATGGCGTNTCGAATCCGTTTGATTGGATGGAG	Yes	Yes	Yes
Ha2.0_c13419	SFW1323	1	81	TAAGGTTATTGATGATTTTAATGAAGTAGTAATGGGTGAGCATGGCTTAAAGAGGCCCCG[T/C]GCAACTGAAAAAGACGAGAGGACNCTTCAAAATGGGTGTAATATTCTGAGACATTCACA	Yes	Yes	Yes
Ha2.0_c13420	SFW1324	0.915	465	GGATGTTGAAGTGACCAAATGGGCCCGGTTAGAAGTGGGGTCTGATGCAAGAGTACAGGT[A/G]NCAGAAGAGGAATCAAATATAAGGTCACATCTTAACCTTGCATTGCTCGANGTNGAGGA	Yes	Yes	Yes
Ha2.0_c13435	SFW1325	0.996	394	GTTATCGGGTAAAACGTTGCTTGATGTTCGTCCATCTACCGAGCATGAGAAGGCATGGGT[T/C]AAAGGGTCAACTTGGATCCCAATCTTTGANGTCGACACTCAACTTGACGCTGGAACTCT	No	No	No
Ha2.0_c13444	SFW1326	1	181	AGTCAACCCNTTTGAAGATTACGATAACACCCCTAATCTCGACATAGAGACACCGGTGGC[A/G]GTNGAACCAGAACCATCTCTACCAAACGGGACAACCGCAAAAGACAACACGGCGCCTTC	Yes	Yes	Yes
Ha2.0_c13446	SFW1327	0.976	402	GACCCTAATATTCATTCACTNGATCAAGAACAAGCAATGCTGTGCATCACAACTGCCCTC[T/C]TATGTCTGCAGCGATCTCCCGTTAAGCGTCCTACGATGAGAGAGGTTGTTGGTATGTTG	Yes	Yes	Yes
Ha2.0_c13447	SFW1328	0.877	176	AGAAGTTGTACCATTATNGCACCATAAACACAGAGTTATCGGTGCTGCATCAAAGAGGAC[T/C]AGGAAATGTGTATCGGCAGCTTCTCCGGACAGCAATGGAAGCCCTCCGACCAAGTTTGA	Yes	Yes	Yes
Ha2.0_c13448	SFW1329	0.899	785	TGNAAGCCTTTTGGCATTGGGCTTTATCTGGTTTAGGCTTATCTAAACAAANCAGGGTGA[A/G]ATACAATGAATGGATGAGATATTCGTGTTGTAAAGCAGGCTATAAATTGTCGGTTGTAT	Yes	Yes	Yes
Ha2.0_c13449	SFW1330	1	58	ATCGACACATCTGACAAATGTTCGGGAGTTCCTCTATGCAATCCTTTTCCTTCTTCTT[T/G]TTGCTGCATATCTCGTTTGTACACATCTTCTCTTTGTTTTCGGGGCCTCTAGTGAGTTA	Yes	Yes	Yes
Ha2.0_c13450	SFW1331	0.834	570	CCACCGTCCACCATGACTGCAGTTGTACCCGAGGTTGTTCCCCGTGAAAGCACCGGCACA[T/C]CAAANTCCTGGATACACTTCGCCATCGTGGGCTGWYGATGACCTCCTGCAGCTTTT	Yes	Yes	Yes
Ha2.0_c13453	SFW1332	1	488	TCAGATTNTCAACAATGAGAGGGGAGCTTCTGAAAGTAGTTCAAGTGATGAAGATTCTTG[T/C]AAGAAACCTAGACAAGAACAAGGCATGAANGCCAAGATTGAAAGGGTTTGTTATNGTAC	Yes	Yes	Yes
Ha2.0_c13454	SFW1333	0.976	103	ACAATACGCATATGAAAACCTAAGCACACGCAAGCCTTACTTGTACAAATTTACACACTT[A/G]TCCCTATCACTACAACCCTCACTTCTTAGACTTCTTCTTCGCCGGCGACTTAATACTCT	Yes	Yes	No
Ha2.0_c13460	SFW1334	0.965	891	ACAAAGCGCGTTTTGGGCTTAAGGGTATCTGAAAAACTTAATCTTGGGGGAATTTGTAAG[A/G]GATATATACAAGNNATGAAAAGGGAAAATTCGTTTTGGANNNNCGGATAGAGATGGAGG	Yes	Yes	Yes
Ha2.0_c13465	SFW1335	0.976	213	GGCTACAATCAAGGAGGCGTTGGAGGTTACAGGCMAGGGACCGGAGGACAAGTATGATCA[A/G]GGTAGAGGAGGACAATATGATCAAGGTAGAGGTGGACAATATGGCGGAGGAGGTTACGG	Yes	No	No
Ha2.0_c13468	SFW1336	1	512	AACCAGAACTTGGAAGCAAAGTGCTTGAAGCTTTGAGGGAAACAGACAGAGCTACTGGGA[A/G]AAAGAGATCTGGTCTTCCGGAAGCACCGACAAACTTGTTAGATGACAGCAAACGAGGAA	Yes	Yes	Yes
Ha2.0_c1347	SFW1337	0.965	368	TGTGGAAACGGGTACCCGGTCTTTTCTNAAAACGGGTGTGTATATAGCGGATATTGGGAC[T/G]AAAGGAAGACAGTTTCGGCTAAAGAAGTATGCATTTGATCTTCTAGCATTGGGAGACTT	Yes	Yes	Yes
Ha2.0_c13471	SFW1338	1	445	CTCGGCTGCAGGATTTGGTCCCAAATTGCTAGGAACATTTGAAAATGGGATGGTGCAGTC[A/G]TTTATACATGCTCGCACTCTAAATGCATCAG	Yes	Yes	Yes
Ha2.0_c13473	SFW1339	1	264	CGTCATTCTCGCNGANTACACAGAGTTCACCGGCAATTTCACCTCTATTGCTTCNCAGTG[T/C]CTCCAGAAGCTTCCTGCAACCAACAATAAGTTCACATACAACTGTGACGGNCACACNTT	No	No	No
Ha2.0_c13476	SFW1340	0.965	183	ATATTTTTTTTATACATGCCAAAGTGATGGAAAACAAAGAATATCTTTTACATATCCTCC[A/G]AGTTTGTCAACTTTTGGAGAAATGATAGCAAGAAGGATATCGTTGTCTACATTAGAAAA	Yes	Yes	Yes
Ha2.0_c13477	SFW1341	0.915	429	GTACAGNNGGGTCNGGGATAAGAAGCTGACTAAACCCGAGATGGGTCACTTGGAGAAATC[T/C]GGGGTGATTCCATTGAGGCATTTGCAGGAGTTCCGGTTGCCGTCAGTTGATGGGTTTGA	Yes	Yes	Yes
Ha2.0_c13480	SFW1342	0.949	66	CCCACACCCAAACCCCACTTCAATCCACACCCCACCACAAAATGACCACCTCACCGGAAT[T/C]CGAGCATCCGATCAAGGCCTATGGTTATGCTGCTCGTGACACTTCTGGATTACTTTCCC	No	No	No
Ha2.0_c13481	SFW1343	0.915	25	GTGGTTGTATAACAGCAACTTTGAC[T/C]TGTATGCTGCACCGGTGACTAACTGGCGAGACACCTTCTACTGCACCATGGCTCCTAAC	No	No	No
Ha2.0_c13482	SFW1344	0.915	128	CCAACCTACTATGGTGGTGCACCACCACCACCGGACCCTATAGTCCCGTGGTTCCCTTTT[T/G]ACTACAAGGACCCGCCACGTAACCCTGGTAAATCGTCGTCGGATAGGCAAAGTGGATCG	Yes	Yes	Yes
Ha2.0_c13484	SFW1345	0.965	168	GGTATAATATACTATATATGTTGAATCAAAACAAGAAAAGCCACAGCTGGGGATGATCAA[T/C]CTTTTGTACAAAGAAATTCGGACGAGAAACAATAGTACTGCAAGACGAGNGNTTTGATT	Yes	Yes	Yes
Ha2.0_c13486	SFW1346	0.965	559	GATTGTCAGCAGGGTGCAATTTTGGGACTTAATGTTCTAATGNAGAAAAGCAAAATCTAA[T/G]TTGTGTTTCACTTTGGTGGTTGTGTTTAGGTGTGAGGATAAATAAATGCTTGTTGTAAT	No	No	No
Ha2.0_c13487	SFW1347	1	524	RTTATTTCTTGCTCAACGAAACGGAACGGCGCCAAATTGTCCATTTCAAGTGAACAACCA[T/C]TTATACAAACGCGGGTATTATCTTACTGATGGGATCTACCCTACCTGGTCCGTGTTTGT	No	No	No
Ha2.0_c13488	SFW1348	1	367	ACACTAGTATCTGAAAATACCAAGTCTCCAAACACAACATCACGGCTGACCCACTTGACA[A/G]TTTTACAAACTCCCAAAGTCCACCGAACGCCTTTGAGTTTGGACCCGGTCCATTGTGGC	No	No	No
Ha2.0_c13491	SFW1349	1	553	GGTGGTTTTTATTCCCTCAATCTTCAATGTTCAGATGCATACATTAAACTTTGGAGGTCA[T/C]CATGCACTGCAGAGAGATCGTCATGAAGTTTCACCGCTTTTGATTGTTGGGCTTATATT	Yes	Yes	Yes
Ha2.0_c135	SFW1350	0.988	506	GCCGATTAGGATTGTTCAAAAGATGAGTCATAGAGGATTGAGTGGAGATGATATGACGGA[T/C]TGTTCTATGGCGTTTTTGTATTTTTTGTGTTCGATTAGTATTCGCACGAATTTGCAGAA	No	No	No
Ha2.0_c13500	SFW1351	1	157	TCAAAGACTGAGGAAAACCGAAGAAGAAAACCGCATTGTGAGGGAGAGAACACAACAATA[T/C]CATGAACAGAACAAGGAAGAGATGGATTACCAAGAACAATTCTTNAAAGACCAGCTG	Yes	Yes	Yes
Ha2.0_c13502	SFW1352	0.949	408	NCAACTGAACTCTGACCTACGNAAGCTNGCGGTTAACCTAATCCCATTCCCNCGNCTCCA[T/C]TTCTTCATGGTGGGATTTGCACCCTTGACTTCTCGTGGGTCCCAGCAGTATGTCTCTCT	Yes	Yes	Yes
Ha2.0_c1351	SFW1353	1	463	GAAATTACTGCCAGCCAAAATGTGCNGAGCCTTGGATTGAGGTGAAATTCGAGGACGAAA[A/G]GCAGGGCAAAGTTCAAGTGGTGGCTTCACCGTTAATTCGTTTGACCAATAAACCTAACG	Yes	Yes	Yes
Ha2.0_c13511	SFW1354	0.915	589	GTTGAAAGTGCGGTCCCNGACCTAAAGACCTCACAAGTG[A/G]CAGTGAAAGGCATTTTTCCGGCAGCCGAGCTGGTGGACTACGTGACCAAAAGAACCGGA	Yes	Yes	Yes
Ha2.0_c13515	SFW1355	1	639	TATGCATTCTCCAGGGCTGAGTCAACTCGACTCGAGTTCAAACTCAAACTCGAATGTAGA[A/G]CCCAAGACTGTTAAAAAGAATAAGCAGAAGGGCATACAACGGTTTCTTCGGTGGATTAG	Yes	Yes	No
Ha2.0_c13517	SFW1356	0.996	104	TAAAAGTTAACCCAAGTCCTCGTGGTTCGCCATCCTAGGGTTACCCACCCATCTGTGCAC[T/C]GCTGTATGAGCACCATTCTCTATGGAACCACCACACTCACTTACCTTTGGATTGGGATC	Yes	Yes	Yes
Ha2.0_c13518	SFW1357	0.9	335	CACTATTCCTTCCAGAATCCCATCAGTCCCAAAATTCCCAGAAAATTGTTGAGGATCAAC[A/G]GGCCCCGGCAGCTTAAACGAGACAGAAAAGTGGCCCGGAGGACAAAGGTTCTGAGACTG	Yes	Yes	Yes
Ha2.0_c13521	SFW1358	1	463	TTTATATGTCATAATCTCGATCACAGGACGCCAAGAAGCCGTAGCTGGTGTANAGGTTAG[A/C]TTGATGTTGCTGTTGTTAAACTGATGCGGGTCATGGATGTGCTAAATCAGCAGCTACGG	Yes	Yes	Yes
Ha2.0_c13526	SFW1359	1	516	AGCGTTTGCTGTTGCCTCGTTTGTTTGAACCAATTCTTTCAGGATTTGATTCTCTATATT[T/C]AGAGATTTCACTTTTTCCTCTAGCGTCCAGTTTAACCGTCCGATTTTCAGATATTCGTC	Yes	Yes	Yes
Ha2.0_c13527	SFW1360	0.899	71	ACTTCACAACCATTCAAACTCTTCACTACTTCACCTATATATTCACATAACACCTACATA[T/G]TCACACGTACAATAGTCATTTCAATTCCCACGTGTGNTACNTTTTTTTTNNNNTTANTT	Yes	Yes	Yes
Ha2.0_c13528	SFW1361	0.965	200	TGACGGCTCACGAGGACATTCACAGCCTCGGTTTTACGGTCAAACTAGACAGCAAGGTCC[T/C]AGTTTTGCAAATGGAAGGAGAACCAGGTTAGAATATTAATCTGGGCTTAAAACAATACA	Yes	Yes	Yes
Ha2.0_c13530	SFW1362	1	612	AAAGAGGACCAAGAGTACCACAACCACCACTGCTCAAACAGAGGACTCTGTTTTAATCAC[A/G]CCGATTCATCGGTATCCGGATAAGAACGACGATGCTGCGGATATGACNATATGTCTATC	Yes	Yes	Yes
Ha2.0_c13531	SFW1363	1	423	GCCGCAGTCGTTGTCGCAAATTAAGCAGCAGCAGCATCAGGAGCTTGTGAGTCAGTATAG[A/G]ACTGCTTTGGCTGAGCTTACNTTCAATTCGAAACCGATTATTACGAATTT	Yes	Yes	Yes
Ha2.0_c13532	SFW1364	1	126	GCTGTAGCAGAAACTAATGTTGANACTGTANCAGAAACTAATGTTGAAAAAGAACGNTGT[T/G]CGCCAAAATCTAACAAGAAGCAAATACGGACACTTACTCCGACTCCAGAGCAGCTAGCT	Yes	Yes	Yes
Ha2.0_c13536	SFW1365	0.988	184	ATTCCAAAAATTCTGCTTCAAATAACCATGAATCATGAACCGATCATCACACCACAACAA[T/C]CACCCCCTCAATCCTCCCTTGCACCCGGGTTTCGTTTCCACCCGACTGATGAAGAGCTT	Yes	Yes	Yes
Ha2.0_c13539	SFW1366	1	407	TGATCCTTTCATACAAATTCTTAGCAGGGGAGCAGAGCCTAAGCAACTTGCATTCTCCAC[T/G]GCACTCGGGATTTCGTTAGGATTGTTCCCAATTGTTGGNGTGACGGTGTTCCTCTGTGG	Yes	Yes	Yes
Ha2.0_c1354	SFW1367	1	304	CTCNTNNCTCNCNCNCTCTNCTCTCTCTCTCACNTTTNCTCTCTCTATGCCTCTGAATCT[T/C]TCTTGGCGATGAGGATCTCGTTCTGTATATAGTATTTCCGAGCATAAGTCACCGGACAC	Yes	Yes	Yes
Ha2.0_c13540	SFW1368	0.765	100	ACAACTGAGCAGTATATAGTAAGGTCTTGCTCAATATGACAAAAACTAATTGTTTTGTTT[T/C]AAAAAAAAAGTAAGACGACGATGTTGAGAAAAACAGTATATTTTGTTTTGACAGCRAAA	Yes	Yes	Yes
Ha2.0_c13542	SFW1369	0.935	336	ACATGACTTTAGTTGTTCTATGCATTAAGGTTGTTACCACATTAACGTTTTACGCGTTAT[T/C]GTTAGCTNTAATAAACANGATTTGTTCTGAGGATCTAGTCCTAGAATCTATGGTTTTTT	Yes	Yes	Yes
Ha2.0_c13547	SFW1370	0.949	41	GCAAGAACTGAGGGATGAGGATGAATTACTACTTATTGGTA[A/G]CGGGTTTTCGGTTGTGTTTCCACCAACGGACTTGGCTACCGATAATCGCTTCATTTCAA	Yes	Yes	No
Ha2.0_c13550	SFW1371	0.988	108	GTGATCCAGAATGCGGATATCATTAATCTTACTCTCAAGGTCGGGACGTGTTGATTTTAT[T/C]NTTGCAATGAATCGTTTATCAATTTCTTCTATGATTTCCATGTGGCGAGGAAGAAGCTT	Yes	Yes	Yes
Ha2.0_c13564	SFW1372	1	333	TTCTTTCCTCTCCTTCTTTTCCTTCATCCATAACTATCTTTACAGCTTTACAAACATTCT[T/C]CCTTTTCACTTGCATCACACCAGCATCTTCATCCTCTAAATGAAACACTCTTTGAGCCC	Yes	Yes	Yes
Ha2.0_c13567	SFW1373	0.988	419	GAGTCTGATTTGGTTTTCGTTGTTTGTAACAGCAGATTTCTCATTCTCTTCATCCATCTC[A/C]TCATCACTATCTTCCTCATCCGTGTCATCACTGTCACTATCATCCACTTTTCTCTTACC	Yes	Yes	Yes
Ha2.0_c1357	SFW1374	1	410	AAAACGTTGAGTATTCGTCCTGATGCTTCTGAATCTGAGGTTAAAAAGGCGTTTAGACAG[T/C]TAGCGTTGAAGTATCATCCGGATGTGTGTAGAGGAAGTAATTGTGGAGTTCAGTTTCAT	Yes	Yes	Yes
Ha2.0_c13581	SFW1375	1	360	CTGTTCNAATCGACTAAAGTTAACCCGAAAGATATCGGAATTTTGGTGGTGAATTGCAGC[T/C]TGTTTAATCCGACTCCGTCGTTGAGTTCCATGATAGTTAATAAGTATAAACTCCGGGGN	Yes	Yes	Yes
Ha2.0_c13588	SFW1376	0.996	393	GGGACCCAGATATTCAAATAGAGGGAAATGAAGCAGTGTCGGGTGGTAAAACGGCTCCCC[A/C]ACGGGGTTTTGATTYTCTGCGTTCGCAGATTTCTAGGTTGTCGTTTAGGGAGACGAGGC	Yes	Yes	No
Ha2.0_c13589	SFW1377	0.965	758	AGTTCTGCTTTGGATAAAGTCTGTGGTAAATGAATGTGGAGAGAACATAAGCAAAGATCA[A/G]TTGAAAGATTACGTCTGGAAAACCCTCAATAGCGGGAAG	Yes	Yes	Yes
Ha2.0_c13592	SFW1378	1	256	ATTTAATCTCACTAATGCGTCAATCATAGAACTGTAACCGCGGTTGTATACTTTACTCCA[T/C]GAGGTTTTATACAAATTCCAAATACGATAAACATCGTCTTTTTTACCAATAGAAGCATA	Yes	Yes	Yes
Ha2.0_c13594	SFW1379	0.915	335	GGGCCCGGTGCAAGCAACGTGAAGTTTTTGGGNCGGTTTAACCGTCTTGTTACTGGTTCC[T/G]GCTGCACCAACGCTAAGCTGGAACGAGCTCGCGTAATTATTGGGCTCTTGGGCCCACGA	Yes	Yes	Yes
Ha2.0_c13596	SFW1380	1	154	CGTGGAGATAGCAAAAGTGAGCTGTGTTTGCTCGGAACTGAGGTATCTGGCATCGAGTGA[T/C]GATTTGTGGGAAACAGAAGTACATCGAGCAGTTTGGGAATGTTGCGGGTTTAAACAGTG	No	No	No
Ha2.0_c1360	SFW1381	0.915	814	TTTATGGGAGATACCGCAGCCGATCGCCCATTCGAAGATCTAGAACTTGAGGCTGCAGCT[A/G]TTAGTTACATGGCTGGTGGCGTGATA	Yes	Yes	No
Ha2.0_c13601	SFW1382	1	558	GCTTCCGGTGAAAACACTTCAAATGGAGCAAATGGCAGTTGTGGGGCGGTC[A/G]GAAGAGCCATCAGTTGTTGCTAGCCGGATGAGATTAGTTTTTAGCACCCTTG	Yes	Yes	Yes
Ha2.0_c13603	SFW1383	1	768	GCTGCCATAGCGGAGGCAGTTGCTTTGCACGTCCTGATKGGTGAAGAATCAAACAAATCA[T/G]GTGTTCCAGCCATGATGCACAAGGAAGAAGAAGAAGAATGGTATCCATGGGGATACGGT	Yes	Yes	Yes
Ha2.0_c13604	SFW1384	0.996	376	CGCTTAATGCTACAGANGGAGGTGTCCTNGCAATANTAGTTGATTTAGGACGAAGAGATG[A/G]TGGGACACCGTAACAGCTCTGAAAGAAAGGATGCTGAAGAGCTTCTGATGCTGTTGGCC	No	No	No
Ha2.0_c13609	SFW1385	1	206	AGANATGAATGCAAGGGTGTGGTGGGAGCAAAACAAAGGCAGAATTCAAGAACAATACTT[A/G]TGATAATAATAAGCCCTTGGATATGACTTTGTTTTTCTTTCTAAATCTGACATTTTGGG	Yes	Yes	Yes
Ha2.0_c13615	SFW1386	1	467	AGTAATTCTAATGCTCTTCTATAAAGTCCCTCTTGAACCATAAGGGAACTAGAACGCTCG[A/G]TTNTNRCWWTGTGCCGAAACATGAGAGCTATGCAAGTTAATATTATTCCCATTTTTGGA	No	No	No
Ha2.0_c13625	SFW1387	0.996	190	TACAAGAAGTGGCTACACTTTCTGATTACACAAAGCCATTGCTGGAGTTCATGGCCACCA[T/C]TCCNCCTGACGAGAAGGTTGTGCTGGTGGGTCATAGCCTCGGNGGCATGAACATCGCCC	No	No	No
Ha2.0_c13639	SFW1388	1	799	GNTGCGGAAGCTAATTCAAGGCCAATTCAACCTTTGAATA[A/G]CCGTTGGATAAAGCTTTATCGGCCCGATGATCAACCAAATAAATAATTGCTTGCACCAT	No	No	No
Ha2.0_c1364	SFW1389	1	323	GGAGGTAAGGGCATAGGATTCTGTAAATGAGAGGCCATTATCCGCTGAAAAAGCATCTCG[T/C]ATGCCAAATAGAACCAACCTCTTAGCCACTCCATCCACCCTAACGCTTCCTTCTTCGCC	No	No	No
Ha2.0_c13640	SFW1390	0.965	194	AACACACCCACCCCCTCTACATATAATTAAACCATGACCAAAACCCTATTCAAATGACAA[T/C]AATGCATATTTAAGAAAAATCTCTAAAAATGAGACTAAATACATCTCTCAATGTAATTA	Yes	Yes	Yes
Ha2.0_c13645	SFW1391	1	1128	AAGAGTCTCAAACCCGCCCCATAACCCGCGNATCTTTGATATTGCAAGAAAGTCACCCGA[T/C]TGTATATCATCTATGGTAACATTTGTAACCCATGGCCCCGATCGTTCTTCAAATTTNGC	Yes	Yes	Yes
Ha2.0_c1365	SFW1392	1	269	GGTGACGAGCCATTGGCTCTAGACATGAATAGTATGGGAAAAGGTGAAGCANTGGATCAA[T/C]GGTCAAAGCATAGGGAGATATTGGTCAACGTATGCTAATGGAGATTGCCAAGGGTGCCA	Yes	Yes	Yes
Ha2.0_c13651	SFW1393	1	1025	TKATTTTTTCCAATTGTCGTCTGAARGYCCCKACACGAGAGTCACTAGCTTCACTGACTT[T/G]TATCATGACCATGGCCATTGCAATTAAAGCACCTTGGTGGACAAAATCAGTTACATCTG	Yes	Yes	Yes
Ha2.0_c13653	SFW1394	1	617	TGATAGAAACTGTGAGNTATGCCACCCTTGAGAAGTGACNGANAACGGGCTACACCCCAC[T/C]GACCATAACCAGTCCTCAATTGCAGTTTCATGAGCTTGGCTGTAAACAAGATGAAGTGG	No	No	No
Ha2.0_c13659	SFW1395	0.988	556	CTTGTTGCNTAGAAGTCAAACGTCAAACCTAAAGATAGACCATTGATAACACACATGCAG[A/G]CATACAATAACATAGATCATTTTGTTTGATNTGCACCGGGGATGGATGCTTACCTGGTG	Yes	Yes	Yes
Ha2.0_c13660	SFW1396	1	433	TGCTTCAATCCTTGAATATTCCC[T/C]TGTCTGTGGAAACTGTGTGTGTATTTACTGCCCCCGTATTCTCTGCCTTTGCTGCATGG	Yes	Yes	Yes
Ha2.0_c13666	SFW1397	1	509	TGACTCTTTCAGGGACTCAAGTAGTGATGTAAGCAGTGATTTTGATCTCCCAAAGAGCGA[A/G]CTTTCTCAGAGGTTTGATCAATTGTCATTAAACTACTATCATGCCNTTCAAGAAGGCTT	Yes	Yes	Yes
Ha2.0_c13667	SFW1398	0.976	559	GTGTTTNGTCACCTCTTTGCTAAACCGTCTATCGGGTGCAAGGAATCGATTCCCTTGGCT[A/G]TTGATGGTCGGGTTTGCACTTCCTCCGATCGCGTACATCTCCCAATGGGTGTAGTCGTT	Yes	Yes	Yes
Ha2.0_c13668	SFW1399	1	486	AAAAGTTCGTGATAGTCAAGATGGACTAGTGATTCCGAGAAACTTAGCTTTGTTTTTCTC[A/G]GGTGGAGATAGGCAAGAACTCAAGTTAAGGGTTAGCGGACGTATATGGAAAGAACAGTG	Yes	Yes	Yes
Ha2.0_c13673	SFW1400	0.988	194	TTATGAACCACCAGAAAAAAATAAAAATAAAAAACAAAACCAGCACCAACAATCAGCACA[T/C]TAAAAAAGCAAAATTAACCAGAAACAAGATCTTGAGACGCTCGAGAGGAGCAACGGTTG	No	No	No
Ha2.0_c13677	SFW1401	1	563	TGTCATCCCGATGTCTGTAATTTTAGTGCAGTAACACATGTTTAGCTTCCGGATCTTTTT[A/C]CAGCCACTTGCTATAAAACCTAACCCATCATCACCAACATTTAAACACCGGTATAGATC	Yes	Yes	Yes
Ha2.0_c13680	SFW1402	1	299	GTATATCCTCCCTAATGGACCATAGTCCCTGCCTTGATTTTTNGTCAAGTGTTGAANAAT[T/C]ACCGGAATAAACAGCTTTCACTGTAGAAGTCCGAAGAGTTTTCTGATTACTTTTCNGTT	No	No	No
Ha2.0_c13685	SFW1403	0.976	282	GTGCACCGTTGCCCATAGCNGCTACGGTGCAGTCNAGTCTAGCGGAGGAAAGTAGACCAA[A/G]AAATGAGAAGAGTGACAATAGAGTTGGAGCCGGTGCCATTGCCGGTGTGATATTTGGTT	Yes	Yes	Yes
Ha2.0_c13690	SFW1404	1	475	GAATGCCGCCTGTACAGCTGTCATGTTTTGAAACGGAAGCATCCCGGTGATTAGTTCCCA[A/G]AGAACTATCCCAAAGCTGTATACNTCCACTTTTTNGCGTGTAAGACCTATGCTGGATCA	Yes	Yes	Yes
Ha2.0_c13692	SFW1405	0.996	269	TTGNGTCGTGCCAGCAATCCATGTCTGGTGCACATGAAGCCATGTGAGCCCTTCACTAGG[T/C]TTAACACCCTTTGAGCTGACTTTAACCGTGGTCAAGCAACCCTGTTGCTCTTCACCAGT	No	No	No
Ha2.0_c13693	SFW1406	0.996	579	TGCGATCGGGTTTGATGATTTTATAGCAGATGCACTGAGAGGCACTGGTCATTATCAGAA[A/G]GCTAACTTGGAGATCAAGAAAGCAGATGGCAACGGAGCCATGATTGCTGAACAAGTATT	Yes	Yes	Yes
Ha2.0_c13706	SFW1407	0.935	419	GAGAAGTTCGATTGTATATACATATAGAGAGAGAAACCTGTACATACACAGACACAGACA[T/C]ANACACATACATACATCTGTGTCAATATAGTGAGAGAGGAGTTAATTTAGAGAGAGAAA	Yes	No	No
Ha2.0_c13707	SFW1408	1	822	CTTGTTGAGCAAATGAGCAAATAACTGGATAAGGGGCAAGGTCGTCGTTTTCCGAACACA[A/G]TATGAGAAATGGGGCACCCAAACCAACAGACGAGTACAACGTTTGCCAATATTCAGAGC	No	No	No
Ha2.0_c13709	SFW1409	0.996	389	TGCTTCAATATGGTCGAGTAGACGATGTGAATATAAACGGAACCTGCCACGTGTTGGAAG[T/C]CTGCCACGAACAAGGTGTTAAAAGGCTTGTATACGCAAGTACAGCGAACGTTGTTTTTG	Yes	Yes	Yes
Ha2.0_c13721	SFW1410	1	271	TTTAAACGTTTTCCCTTGTAACTCGTATTTAAGCCGTTGTTTAACCTCCTCGAGAAAATC[T/C]TCAATGTTATTCCTCTCTTCAGATGCACCGGATGAACTCGCAAACGGTTCTTCCGGAGT	Yes	Yes	Yes
Ha2.0_c13723	SFW1411	0.824	214	AGAGGAAGAGGAGGAAAACAAAGAAGAGGAGGAAGAGGATCCNGATAAGGNNNAACAACC[T/C]GAGACCCGCCTTGGTCACTGACCAGTCTCCGATTTTGTTGACCAAACAGGAGTGTTTGC	Yes	Yes	Yes
Ha2.0_c13732	SFW1412	0.858	104	GAAACGCAGTTTGAACCAGAAATCTCTATTTCAACTAGTACAGTAACATATATGCCTTTN[A/G]AACTTCAAACCCTCGTTCCAAAATTGTGATCTAATAATAACATTCTAACAACAACAATA	Yes	Yes	Yes
Ha2.0_c1374	SFW1413	0.988	431	TCATATATTAAGTCAGAAGCTGTGTTGAAGATCATGGAGTACATAGACTTGCC[T/C]TTTCCCCAACTAGCCTTCTTTCTTCATTTTGTACCTT	Yes	Yes	Yes
Ha2.0_c13742	SFW1414	0.813	59	GAATGTATAACAGTTGATATTTAAACTGATATTTGAGTGAATCTATTCCATAAATTAAG[A/G]GTTATACGAAACTGTTAAAACAAAGAAATATACAGCCAATGTGTCTAAAAGGTTAGAAG	Yes	Yes	Yes
Ha2.0_c13746	SFW1415	1	680	GCTTATCCGGAGCGTAAAATGCTCCCAATCGCCAACATGTTCACCGACTCTATCCATCTC[A/G]ATATTCAGGTTTAACAGCTCGACAGTAAACGTTATCGACCCGTTAAACGGGCAAAAANT	Yes	Yes	Yes
Ha2.0_c13751	SFW1416	1	246	ANANCCNGTGGCAGTACTTTGGAACAAGAAGTTGGAAAGACCGGCAACCTTGAAAGAAGG[T/C]GTTGAAGNTGTTCTCAATCAATGGAAAATCTATAAACACAAGAGGTTAAACTAGATATA	Yes	No	No
Ha2.0_c13752	SFW1417	1	174	TATAAAGAGCCGCAAAGTTGAAGCTTGATCTAGCAAACTGATTTCACCGGCTGCATACAC[A/G]ATCAGATATATTTGATATCCCGGTTAAAAGGCAAGTCCAGAATTGAACACGGCACAGGG	Yes	Yes	Yes
Ha2.0_c13753	SFW1418	0.965	391	CGGATTATAGTCGTTAATCTCNGTCAAAGCGGTTGCTACCGCTTTATATACGTCTTCACC[T/C]AGATCGCGCTTTAGACCTTTTAATTTATCGTCATTTTCATCGATGATTCCTTGTGATTT	Yes	Yes	Yes
Ha2.0_c13754	SFW1419	1	267	ATGACTGATATCACTGACAAACTCATATCGAAGCACATAAAGCCANTGCCAAATCTCACC[A/G]TCTTGGATGTGAGCCATTGCATCAACATCACAAGCGAAGGCCTTAAAACATTCGGTNAC	No	No	No
Ha2.0_c13759	SFW1420	0.976	408	TCATTCACCTGGTAAAGAAAAACGAAGAGAATATGTCTGCAAGGTTTATTCATCCAGATT[A/G]GTGGACCCCGAGAGGGATTATCTGTCCTTGGATAAACGTTATCCTAGGCTATATGTTTC	Yes	Yes	Yes
Ha2.0_c13771	SFW1421	0.988	393	CAGCATCGTACAATTTTGTTTCTTCTTTCGTTAATAGCGATAAGAACTTCGGGGCCAGTA[T/C]CGATGCTGATGTATGCGCCTTGATTAAAACTTCCT	Yes	Yes	Yes
Ha2.0_c13776	SFW1422	0.965	558	TGGAACTTGAGGCTTTGGAAACTCGGGTACCTCCAATAGATTACGCGCCTCAGAAACNAT[A/G]TTTCCACCATTGATTGATGCTAAAGTGACTGTAACTAGTATCATGAGGAAGGAATTGAG	Yes	Yes	Yes
Ha2.0_c13778	SFW1423	1	328	CGAACTCCTAGCGGCAGTGTGGCACTGAGACAACCACAAGTCTATATGTTCTATCACCTG[T/C]TGGCGCACTTTGTTAACAGCTTCAGGTGCGCTACAATTCTTAGAACTTCCTTCGGGAAC	Yes	Yes	Yes
Ha2.0_c13780	SFW1424	1	149	CCACCATTCTTCAGATATGGGAGACAGATTTCGGTTAGACGAAGACGATAAGGTTATGTT[A/C]GAGAGTGTATTGGGTCATGAAGCTGCCAGTTTCTTGATTTGGTCNGCAACAAACAAGGT	Yes	Yes	No
Ha2.0_c13783	SFW1425	0.988	864	AACCAGCCATCTGATGATTTATCAAGTCATCAGGGTCAGCCCGTTTTGCGGGTTCCTGCA[T/C]TAAGACAAAATTTTCTATCAACTTCTAGATGGAGTCGGAGTTCTAGCTCGAGAGCAACC	Yes	Yes	No
Ha2.0_c13786	SFW1426	0.996	449	TGAGATATTTAAGAAGGTCGAAGACCAGAAGTCAAGTAGGGGAAGAAACCAAGACGCCAT[A/C]TTGGCGGCCTGTCTTTACATCGCTTGCCGTCAAGAAGACAAGCCACGCACTGTAAAGGA	Yes	Yes	Yes
Ha2.0_c13790	SFW1427	0.949	669	GTTACAAGTTATTCCCGCACCTGCGGTGCATGACCAGTGGCCTATTAGGAAGGTTTTAAC[A/G]CTATCTGATGTCGACACTAATCATCCTTTCCTACCGTTGGCNCGAAGATCGGTGGAAGA	Yes	Yes	Yes
Ha2.0_c13793	SFW1428	0.965	466	AGTGATGTTGTTAACTGGCTCAAATCAAATTCGACAAAAAGTGAAAAATTATCGGAACCC[A/G]GATCACATGTTGCTCAGAAGAAACTTGTTACCGATAATAAGGGTATTACAAATGTGCCC	Yes	Yes	Yes
Ha2.0_c13795	SFW1429	0.949	137	AACCGTGGAGGAAGCCATTGCTATGGTTCCGTCTATCAAGTCAAGGGGACGGGGACATGA[T/C]GATGAAGCCATTGAGAAAATGCTGAATGACATGTCTTTGATTAAGAAGTTTGAGTAGTT	No	No	No
Ha2.0_c13797	SFW1430	0.996	995	GAAAGTCCTCACCCTCATTGGAGGAGCTTGTAAGCCACACATCATCTTCACTGCTCGTTT[T/G]GTATTGCCAGATCGCTTTGAACGGACTTTGCTTTCACTTGAAACTGCAG	Yes	Yes	Yes
Ha2.0_c13799	SFW1431	0.996	320	GAAGTCCCGATCAGGGTGCTTTTGTACATAATCATATATATCTGCTAAAGTGTACTCAGT[T/G]ATTCCAGTCATTGTAAACGTCTTCCCACTGCTCGTTTGCCCGTACGCAAAAATACTCGC	Yes	Yes	Yes
Ha2.0_c13803	SFW1432	0.976	598	GAGAGAGAATCAAGTTCTAAAAGTGGGTATGGATAGCATGCGGTTGCGGGTGTCTGAGCT[T/C]GAAAAAGANTGTTCCAACATGAAACAGGAGATTGAAAAACTGGGGCGGGCTAAGGGCGG	Yes	Yes	Yes
Ha2.0_c13804	SFW1433	1	263	GAAGATCTTCAATGGTCAGTTTGAGGAGCTTCATCAACGACAATCTCAGTGGACGGTTCC[T/C]GACACGGAGCTACGAGAATCTTTAAGGCTTGCGGTTGCTGAAGTATTGTTGCCTGCATA	Yes	Yes	Yes
Ha2.0_c13805	SFW1434	1	363	CGGGGGCAGTTTTGGAGTTATAGTTTCTTGGAAACTTAAACTCGTACCTGTCCCTGAAAC[T/C]GTCACGGTTTTCAATGTCCAAAAGACATTGGAACAAGGAGCCACTAATATTCTTTACAA	No	No	No
Ha2.0_c13807	SFW1435	1	638	CAGAGTGCARATNRAWTATGTKRAGCAAATTCACAGCTAACATCNGAAAATGATATAACA[A/G]TCAGCGTTGGAGAAAGCATAATTACCGTTGAAGTGGAAGCTACGAATGATGAGTCTGTT	No	No	No
Ha2.0_c13810	SFW1436	0.965	321	AATCATCAGTAGGATCAAACCAGAGGCCATATCTCTCTTC[T/C]CTGCCAACTTTTGTGCTTCCATTTCCATAAATATTTGTCTGAATTCTCCATTCTTTTCC	Yes	Yes	Yes
Ha2.0_c13811	SFW1437	0.935	326	AAGATATGCCAGCCTGTACTTCTGTATGTGCATTAACCAGGATGACAATGAATTGGAAGT[T/C]CTTGAAATTATCCATCACTATGTTGAGATTCTAGATCGTTACTTTGGAAGC	Yes	Yes	Yes
Ha2.0_c13813	SFW1438	0.988	452	GTTACAAATGGCTACAAGGATTTGCTTGCTGCTTTGGAGAAAATGTTGAAGAAAGAAACA[T/G]CTGCACTCGTGCCGGCTATTGTGCGCTCGCTTTCTCCGGTTATTGAAAAAACAGTGTCT	Yes	Yes	Yes
Ha2.0_c13817	SFW1439	1	540	CCCAAAGTCAGCTAAAGAGGCGGAAATGGAAAAGATGTTGAAATCAATGGAGGGTATGCC[A/G]GGAGCACCTGGCATGAAAATGTACTCAAGAGAAGANTTAATGA	Yes	Yes	Yes
Ha2.0_c13826	SFW1440	1	383	CCTGAANAANAGAAATGGAGCTGGTGTTGTGCCNTANAACCTTCTAAAACCTTATTCAGA[T/C]CCTGGTGTGACTGGCCAAGGAATTCCAAATAGTATTTCTATCTAAATGGTTGGTTGAAT	Yes	Yes	Yes
Ha2.0_c13830	SFW1441	0.9	200	TCAGAGTGGCAGGCCTTCTGGAATTGAAACTGGAACCAGGCTTTATGTCTCCAATTTGGA[T/C]TATGGAGTTTCTAATGAGGATATTAAGGAGCTTTTTTNCAGAAGTTGGCGATTTGAAAA	Yes	Yes	Yes
Ha2.0_c13831	SFW1442	1	366	ACTCATCCTACCATTTTACTCATTTACCCTCTTCTGCATAATCCTCCCAATGACGATGTT[T/C]GTACCCGAGGCTACCCTCCCGGCTTGGGTCGTCTGTTACGTCCCCGCCACNATGTCNAT	Yes	Yes	Yes
Ha2.0_c13832	SFW1443	1	286	CGGGCAAGAAATCGATGAAATCTTCGGTAAGAAAAGAAAGAAACCCGAGGAGCAGAAGAC[T/C]AGCAAANCGAATAAAAAACCAAGTAAAGATTCAAAAGATGATGAATCCGTTACCCGAAA	Yes	Yes	Yes
Ha2.0_c13833	SFW1444	1	281	CTGCCGGACGAACCAGAAGGGAAAGGGTGTTCTAGGACTTTGGTTTTGAGGATCGGTGAA[A/G]TGGAATGCGGGACCGGAATTTCGGAAGATGTTGANTGTAAAAGTNAACAGACGGTTGAC	Yes	Yes	Yes
Ha2.0_c13834	SFW1445	1	407	CTTGATATCATCTAAAGTGACAAACGAAGGATGCAAGAGTGCAGCAAATTGTATTTCACC[A/G]TCCTTTGCTAGCTCCACAACCACTTTAGCSCCCCAACAAAAACCCGCAGCCCCAATTTT	No	No	No
Ha2.0_c13835	SFW1446	1	239	NAGAAGTCTTTTATCCGCACACGGGATCCATTTTTATTTCTTGTTGTTTCAAGGGCTTTC[A/G]TTTCTCGTTGTCGGGTTAGATTTGATCGGTGAGCAGGTGGCNTAAANGGTTGTTGGAAG	Yes	Yes	Yes
Ha2.0_c13837	SFW1447	1	565	GCGTATATGAGTTGACTGTCGCATGAGAAGGCTGCGTGTGATATGGGTGCAGAAGATTCA[T/C]TTGGGCACCACTGTTTTACACAATCAAGTTTTGACGCTTCATATATAGCCAGTTGAGTC	No	No	No
Ha2.0_c13838	SFW1448	0.834	136	GTTTATGAACTCGTCTCGCATCCAATCCCAGGTTAGGTTCCAGTTATCNAGNCGGCCCAG[T/G]GGGCTGTGGTTCTCGATGGTGACTTCGGCCCAGTAGTCTGACTCGTAGGTCCGAGTCAC	Yes	Yes	Yes
Ha2.0_c13848	SFW1449	1	457	GACGTCGAGTTTGTGTGAGGACAGAGATAAACATGTGTTTTGGGATCCTTACCACCCTAG[T/C]NAAGCTGCAARCGTGATCATTGCTAAACAATTGCTCCAAGGTGACCCAANATATGTGTC	Yes	Yes	Yes
Ha2.0_c13851	SFW1450	0.877	349	GCATGAAATGCTCCATGTGGGGTGATACAAGCTCGGGACAAACCGAGGCAAGTCTACCCA[A/G]NGTAATGGCACTGTTTTCGATTAGCGACTTATTGAACCCCTCTGCATGTTGTAAGATTG	Yes	Yes	Yes
Ha2.0_c13859	SFW1451	0.996	293	TTGTCACCGTCCACCTTAGCCAACACCTCAAAGTGCATTTTCACGGTTTCAGGCTTCGTT[T/C]GCCACTCGGGCAGCTGACCAAATTCAGACAGATCTCCGGTCAGCTTCCTCTCAACCCTA	Yes	Yes	Yes
Ha2.0_c1386	SFW1452	1	354	GCGTGTCCAGTCAGATCCCGCTGGACGCGTTGTCATCAC[A/G]GGTCAACCTGAGCAACCTGACAATCCATGGGGTATTACACCTTTCAAAAAG	Yes	Yes	Yes
Ha2.0_c13861	SFW1453	0.915	713	TGAGAAAACANGTNTGAAACGAAAGAGGGTTTTGACTAAATCNTCGGGTCAAAGTCAANG[A/G]GTTTCCGGGTCGAAATTTAGGGGGGTCCGGCAACGGAAATGGGGAAAATGGGCTGCNGA	No	No	No
Ha2.0_c13869	SFW1454	1	234	CGAACCGCTAAGGTAATCAATTGTATTGAATTGCACCAGCAATCGTTCCCTTCTCCTCTC[T/C]AACAAAANCATCCCCATCATGAAGATAACTCACGATGTTCAGATCTAGGGTTCCGGCTC	Yes	Yes	No
Ha2.0_c13877	SFW1455	1	170	ATACATCATCGTCAAGATCACGTGAAAACTACTCATCCCATATAATCCACTAACACCTAC[T/C]TAAAACATATAAAGATCATACAACCTCAAATTCGTTCGTACATCATTAGCAAACATAGA	Yes	Yes	Yes
Ha2.0_c13878	SFW1456	1	432	CACCTGCATATCTTCTTCAAGTCTAATCAATTCAATCGCTTCGTGAATTTGNAGTCTCCC[A/G]CGGAATATTGCAATTGAAATTATCAACGAGTGTGACGCAGAAGCAAGTGCATCAATAGC	Yes	Yes	Yes
Ha2.0_c13879	SFW1457	1	403	TGCCATCCACTCTGGGAAGCTTTTGGAAGCAAACTACACAAAGACNGAGATATTTGGGCT[T/G]GAAATCCCAACTGAAATTGAAGGGGTTCCTTCTGAGATCCTTGATCCAGCTAACACATG	Yes	Yes	Yes
Ha2.0_c13880	SFW1458	1	415	ATTCAATCAACAGCATAAACCGGATCATGAGTTTGAGGTTGTAGAACCCAAACCTATCAT[A/G]ATCCTATCTTATGATTTTCCTGAAGGTTATGCACCCGATCATCTCGCAAACCNAACTGA	Yes	Yes	Yes
Ha2.0_c13889	SFW1459	1	556	TGACGAAAGATCCGAGATGATACTTGTGTACGAGTTTATGGAAAAGGGTACCCTTCAAGA[T/C]CACTTATACGACGAGAACAAAGNTCACCCGAAGCTTTCATGGACTCAGAGACTCGAGAT	Yes	Yes	No
Ha2.0_c1389	SFW1460	1	522	TCATGAAGGAATCGGAAGGACTTTAAAAGGAAGAGATCTAAGTAGAGTTCGTAACGCGGT[A/G]TGGAAGNAGATTGGATTTGAAGATTGAAGGTTGAAACCGAAGATCACGGATGATAAATG	Yes	Yes	Yes
Ha2.0_c13890	SFW1461	0.787	395	TGACACATTAACCACCGGTTCAAACCGGTTCACCGCCGGGAACAAAGTTGGAAGCTCCGG[T/C]ACGGAATCATCCACAATTTGTGATAACCATTCNAGGTTTTCCATATCATCAATCGGAAC	Yes	Yes	Yes
Ha2.0_c13895	SFW1462	0.988	188	GAAGAGACAGAAGAGAGAGACTTTTAGCATGAGTGAAGGTATTCCAACTAAGACAAACTG[T/C]GAGCCGCGAGTGGTTGTTCAGACAACCAGCGTAGTTGATGTCGTAAATGACGGCTATCG	Yes	Yes	Yes
Ha2.0_c13898	SFW1463	0.949	255	GGGAGTTCGTCTAGTTCGTGGAACTGTNAAGGATGTTCAACCTAAAAAGATAGTTCTNAG[T/C]GACGGGACTGATGTTCCATACGGATTATTGGTATGGTCTACTGGGGTGGGCCCCTCGGC	Yes	Yes	Yes
Ha2.0_c13901	SFW1464	1	300	AGTCAAGAGTTGACCAACGACTCCAACAGTGGAGACGTGTCTAATCAAGAAACAAAATCC[A/G]AGTCAACAAAAGTCNAGGAGTCTCACGATAGTTCTAACCAAGAAGGAAGTTCCACAACC	Yes	Yes	Yes
Ha2.0_c13906	SFW1465	0.899	188	ATTTAGTGATGGTGATAAGCTGTCTTTTGTGGAAATGAAGTCAATTAAATAATTACTTGC[A/G]TTAATTAAATAATCATGTATTGTAGGGTTTTTTATGTTCGTTGCTTTATATGTTGAGTA	Yes	Yes	Yes
Ha2.0_c13907	SFW1466	0.988	44	TCGAACCAACAAAAGAACACGCATCCATAAATTCTGAGAATGAT[T/C]AACAACTTAAGACCCGTGTGTGTCTCATCATCATTTCATCATCTTCTTGTACAAAACAT	Yes	Yes	Yes
Ha2.0_c13908	SFW1467	0.996	488	CGTTGATTTCTCACATGGGAAACGGTTATGGGAACTTGCAAAAGACAAATACGACCCGTT[A/G]TGGGTCGAAGGTGGCGGTCATTCTAACCTCGAAAGTTTCCCAGAATACATAAAACACTT	Yes	Yes	Yes
Ha2.0_c13910	SFW1468	1	276	ATTGTGTGCNAGGATTNNTGTGTGAGAGATTATTTGAGAGAGTGGAG[T/C]TTGGTGAGTGTCTTGTGTGTGATATTCTCCCTGTAAACCCTAATTTCTGGTTCTGCCAT	No	No	No
Ha2.0_c13914	SFW1469	0.965	554	ACGCTAAAAGATGTGAAAATCTTAATACAATGGTATCATTCGTCTGGTGGCT[A/G]ATCGGCTTNTACTGGATGGTTGCTGGTGGNGAGATTCTTATGCATCGTGCTCCGCGTCT	Yes	Yes	Yes
Ha2.0_c13918	SFW1470	1	246	ATCGCTGCAGAAAACGACCACACAACAACTCATGCTTCTGGAGAAAANGATTACGCGAAC[A/G]TATAGTGGAACAGGGGCATCTATGGATATTGTGATCTCGAGTGTGAGAGCTTATGTTGG	No	No	No
Ha2.0_c13921	SFW1471	0.965	329	TTTTCTAATGTATGTAATTGGCTAAAGAGCCCCCATCAAATCTGTCAAAATTACGGTTAT[A/G]CCCTTGTGCAGCTTTCTTCTTTNGAGTACTCAATAACGACTCGAAACTTNTCCCAAACT	Yes	Yes	Yes
Ha2.0_c13922	SFW1472	0.949	418	TGGTGCATCNAGATAACCAAAGCTATCTTCAACAACNGATGCACAGATCTCAGCACCAAT[T/G]CCATGTTGAGGGAACCCCTCCTCAACGGTGACCAGACGGTTAGTTTTTCTAACTGAAGC	Yes	Yes	Yes
Ha2.0_c13923	SFW1473	1	274	TGCTTGCNTGCAAATAAGTTGTATTCCTCCACATCCTTCACAACACTCCTATCAACATCC[A/G]CATCAACCTCTTCTTTCACACAATCCGCAGCATCAGCNTCGGGATTAAACCCGTTCGAA	Yes	Yes	Yes
Ha2.0_c13925	SFW1474	0.996	219	TAAAGTACTTGGTGAGGAGGAGAAGGCTGCAGAAAATGTCTACATCAAGAAAACTGAGCG[T/G]GAAAAGTTGGAGAAGCTTGCAAACAAGGGTCCNAAACCGGAAGAGACACCCGCNGTAAA	Yes	Yes	Yes
Ha2.0_c13927	SFW1475	0.996	181	AATTATGTGCCTCACGAGAGCTCCTTTTGGATGCCAGAAAACTAACCCTCCACCCGCATC[A/G]TCCTGTATGGAAAAGAGGTCAAGATCTTGGCCAAGACGCCTATGATCACGACGTTTAGC	No	No	No
Ha2.0_c13932	SFW1476	0.988	197	TACCGCAGACGTTTTAAGCGTGTCTATCAACGGGTCAAATACAAGAATGTTTGAGTATGC[A/G]TTGGTTGATCAGAAAATGGCTGAGGCTTCATATGTTCTGTGCCGAGTNTTTGCCAAATC	No	No	No
Ha2.0_c13936	SFW1477	0.949	408	GAAGTTTAAGGAGGTTGTTGCCGCACGTGGTAGAAAAGGAACCGGAAGGCTTGAACTTGT[T/C]GAGCAGCTTACGTTCTTAACGAAAGTGGCGAAAACACCTGCTCAGAAGCTTGAGATCCT	Yes	Yes	No
Ha2.0_c13937	SFW1478	1	420	TTTGCACGTTGAACAAGTCGGGATTGCATCTTTGTTTGGGCTCGAATGCTTTGCATGGTT[T/C]TGTGCCGGTGAAATCATTGGAAGGGGNTTTCCACTTTCACCGGTTACTATGTCTGAATT	No	No	No
Ha2.0_c13938	SFW1479	1	21	TTTGAGGTTCGAAATGAATGA[T/C]GACAAAATTGGAAAGTTGAGAATACCTTATGAGCATATGGAGAGGTCTCGAAGGAGCGT	Yes	Yes	Yes
Ha2.0_c13941	SFW1480	0.996	787	CACACCATTTGAAACAAGACTGGAGAGAGCTTTGAACAGAGATGCTGCTGAGTGATGAGC[T/C]TNGAAGTGTTTGCTCTATTTCCATATGTATTTATTTATTTTTTTTTTTACTTTTTGTGA	Yes	Yes	Yes
Ha2.0_c13946	SFW1481	1	221	TCGATTGTTGGGTTTTTNAAATTCCTGTAGACCGCTTTTGGAGCTTGATAGAGCTCATTT[A/G]AAAGGGAAGTATTTAGGTACGCTTATATGCGCTTCGGCTGTTGATGCTGATGGTGGTTT	Yes	Yes	Yes
Ha2.0_c13952	SFW1482	0.9	73	CGAGATTTTGAAACAAACAGCCAAAGATGGAAGCCGAATTGCAGCAACCTGAGAATTGCT[T/C]GAGCTTTGCATTTCTTCTTACCATGAAACTGGGTATTTTTTGAACCCGCGCAGTCTGCG	No	No	No
Ha2.0_c13956	SFW1483	0.996	515	TGCNGATTTGGGGATTAGTATGCAGGTTAATGAGGATTTGGGGACGATTGCGAAGCGGTT[T/C]AAGGAGTTCGGGTTTGATGAGATGGAGACGGAGACAGGGANAGNNNNGGGNAANGGATG	Yes	Yes	Yes
Ha2.0_c13960	SFW1484	1	675	CTTCCTACCAAGGGCGTCCATAATCTTGAGATCAATTTTCGGGCCGTAAAACGCACCACC[A/G]CCTTCATCAACTTCATAAGCCCATCCTTTAGCATCTAAGGCATCCTTTAACGNAACCGT	No	No	No
Ha2.0_c13963	SFW1485	0.976	187	GNAATTTTGCCAAAGCCCCGGGGCCTCTCCGGAAATATAAATCGACAAAGAAGCTCGTTT[T/G]NGACATCCGATCGACCACCCATCAAATGTCTTAAATGATCTTTCACCATGTCATTGTCT	Yes	Yes	Yes
Ha2.0_c13964	SFW1486	0.787	481	AACGATGGCTCGTGTNCCACCAACAACACATGTACTATGACCCCACGCGAACCGCGGGGG[T/C]CGCCCGGGTACGTTTAATATCCGCCAGGTGGGTTTTTCCTCCGTGGGGTCGAGAATATA	Yes	Yes	Yes
Ha2.0_c13965	SFW1487	0.976	829	GATTAGCGGTTTTGAATATTCCTCAAGNGTAGTNACATGGTTTGTGTCTTTCAAATCGAT[A/G]CCGGATCCAGTAAGATCTAACGCGGTGGGAATCATTCCCGATTCCTCTAACAGAGCGAT	No	No	No
Ha2.0_c13966	SFW1488	1	1352	TTCTTTTCCGTACAAAATTCGTGGACGGCGTGTCCACTGTTCAAAGAACAGTTGCATCAA[A/C]GCAGAGNAAATGATCTCGTTTGCGGTTTGCAGTTTGCAGACTGTAACTTATTTGCATAC	No	No	No
Ha2.0_c13971	SFW1489	1	588	GATGATGGAAAGGCTCTGGGGTGAGAACTTTTTYGACCCRAAAACCAAAAAGTGGACGAC[A/G]AAGAATACGGGTTCTGCTTCATGCCAACGTGGTTTCGTTCAGTTCTGTTACGAGCCCAT	Yes	Yes	Yes
Ha2.0_c13973	SFW1490	1	312	GAGAGTATGATTTTTTGGTCCTCGACCCTGTCGGTGTACAATGAGTGTTTGTTCAAAATA[T/C]GAGGATGCCGCGCATTTTGNCGAGAGACCATGGCAGANGACAATGTTTCCACGAATGCG	No	No	No
Ha2.0_c13976	SFW1491	1	294	TACTTTGGTGGAGAAAGATGGAGCTTTGTTAATGGGATGGAAAGATAGGGATCTTATGTC[A/G]GCATCTGCNTGGCATTGAGAGTTGAAAGACATAGGGTTTTAGTGTAACACATGATTCTA	Yes	Yes	Yes
Ha2.0_c13982	SFW1492	0.841	144	GGGACCTATAACTTGTTATTTATATATGCAATGGAGTTGTTTCCAACAGTGGTGAGAAAC[A/G]CCGCCCTTGGTTGTGCTACTCAGGCAGCACAACTTGGGGCGATTTTGGCGCCTTTTGTG	Yes	Yes	Yes
Ha2.0_c13983	SFW1493	1	393	ATCTGCATCCGGGTAGTATTTTAGGGTACACTTTCCTCTCGGATCTATAATATCCACATC[A/G]AATGCAGGTGAAAGAGGCCGTCCTACNACTTGCACNTGACACACNCATATGTAGTATTT	Yes	Yes	Yes
Ha2.0_c1399	SFW1494	1	202	TTGTATCATCAAGTACATCCAAGTGAAGCTCGAAGACAACGTATCCGACATCAAATGCCC[A/G]GCGCTAACCTGCGATCNCTCACTCGACCCGTTATCATGCCAGCCAAAACTYCCACACCA	Yes	Yes	Yes
Ha2.0_c13995	SFW1495	0.976	653	GAAGATGGTAGCTTCCGAGTTCGAAACCGCTTCAAGAGTGGTGAAACACAAGCACGTTGT[T/C]GGAGCCGCAGACACGGGTGGGTTTGTTCTGTGGCAGATGAACCCGGATATGTGGTATGT	Yes	Yes	Yes
Ha2.0_c13996	SFW1496	0.899	342	GATCATTAGGGCGTTTTTGGTCGAAGAACA[A/G]AAGATTGTTAAGAAGGTTTTGAAGATTCAGAAAGCTAAAGAAAAAACCGCNGCAAAGAG	Yes	Yes	No
Ha2.0_c13998	SFW1497	0.949	448	ATCAACGACCTCACAACCNGCCTCGCCGTTCCTTGCTGCCTATCATGACTTGTCATCACT[T/C]CTTGAACCAATGGTGCCACCCTCATGGACCATGCAATCACCAATGAGGCAGANGGATCC	Yes	Yes	Yes
Ha2.0_c140	SFW1498	0.935	599	TTGAGTATAATGTTGTGGTATCTCATTATTGAGTTGAGATTGATATTGGCTAGCAATTTG[T/C]AACTTTTGCGTTCAAATCATGAATGCCCGAGACTACATTATTTGCTTTTAAGAGTTTGA	Yes	Yes	No
Ha2.0_c1400	SFW1499	1	667	CTTAGTGAAGCTCAAAAGGAATGACAAAGAGGAGAAGGTTAAGGCTAATGTGCATAAGGA[T/C]GACAAAGGGGTTTTTCATNTTAACAACATTGTTCAGGACCATTCCTAATTAAACNGTGT	Yes	Yes	Yes
Ha2.0_c14002	SFW1500	1	246	CTCCGCTCGCTTGAGATTCAAATGTGCGCCTCTGCTTGCATTGTACCTGTTNTCATCCCG[A/G]TTGTAATCATCAAGCCAACTCTCTTCTTCACAAGCCGACATCCACTTTTCAACTTTATC	No	No	No
Ha2.0_c14004	SFW1501	0.988	245	TGGGCTTTTCCGNTTCTTGAAAGGCCCAATTGTTATGCTGAGACAAGAGTACCCTAAATT[A/G]GGGAGTGTGTTTACACTCAATCTGTTGAACAAGAACATTACGTTCTTGATTGGGCCGGA	Yes	Yes	Yes
Ha2.0_c14005	SFW1502	0.996	262	AGGTGTCATATCAAGAGTATGTGCATTTGGAACCATTGTTGTTACACAATCATTTATCGG[A/C]CATATTAGTGACATGGATCTTGCTGCCTACGCCCTTGTTCAAACGCTCAGTGTCCGCTT	Yes	Yes	Yes
Ha2.0_c14018	SFW1503	0.858	198	TGCAAACCTCTNTAATTTTGTCGGGTCAGCCAGGATAGTAATCAAACTTTGATNGNNTCA[T/C]AAAAATCTAGGTTTTCTATCAGCTGGCTTCAAAATTTGAAAAGAACACATTAAGCTTTC	Yes	Yes	Yes
Ha2.0_c14022	SFW1504	1	259	AAGCTCGTCATCCGATTCCTCAACTTCCTCATTTTCGTTGTGATCTTCAACATGTTCTTC[T/C]GCAACAAACGTTTGAGGATTTGGAGCATTATTCCTCGCCTGCCAGGCGTTGCCNGGCCT	Yes	Yes	Yes
Ha2.0_c14026	SFW1505	0.877	337	ACCTCCTCTTCAGCCGCCGTCTCCACCTCTCATCCCGACCCACACACCGACACCACCACC[A/C]CCACCACCGTCACTAAAACCACCCAGACACTCTCCCCCTCAGAAACCCTAATTTCCGAA	Yes	Yes	Yes
Ha2.0_c14027	SFW1506	0.988	210	CATAATAGGGATATATCTTGCTAATTTGATACGGCTTCATTGGAAACGCGCGTCAAGAAT[T/G]AACCATGGATTGATGTTGACTTCTCCGCTCAGACGANTCCATGATGAGAGTAAAATCAA	Yes	Yes	Yes
Ha2.0_c14028	SFW1507	1	568	CAGGGACAATGAGGGGAGGGCATTATGTGGCTTATGTGAAAGGTGTTGCAAAGGGTAATT[T/C]GGACAATTCCTTATGGTACCATGCAAGCGATGCTTACATCCGCGAGGCTTCTTTGCAAG	No	No	No
Ha2.0_c14030	SFW1508	1	246	AGAGAGTGATCTTGATATTGTACAAGAAGANGAGGAGGAAGAAGATGATGTTTTGGACAG[A/G]GCCGGGAATAATGCTATGCAAATGGGTGGTGGTATGGATGATGAAGATTCACAAGAAGC	No	No	No
Ha2.0_c14031	SFW1509	1	462	GAGATCCTCAATGTTTTTCTTCTCTGCAAGCTTGGCAAACAAGCTTGGCCAGTACGACTC[A/G]CATTCAACAYTGGCTGCTTTCAAGATGGTAGCAATCTTCTCNGCCGTGATAGGGATGNC	Yes	Yes	Yes
Ha2.0_c14033	SFW1510	1	116	TCAGACGTTGTCATAAGTTAAAGAACATCCCATGTAGACTACTCATAAAACCAAAGCGTC[T/G]GGAGATACTAAAAGTAACAGACATGCCGAATGACTTTGTAGGGCGGATCGGAAAAGGAA	Yes	Yes	Yes
Ha2.0_c14035	SFW1511	1	102	TGGTCCTGCTGTTGCCTATGAGTCCATAATCCAGGATTGTATTGCATTGTCAAGACAAAG[A/G]GTAGGAGAGCTTCAGACAATCCTGAATGAAGCCATTTGTGATATGGAAGNNNNTTGATT	No	No	No
Ha2.0_c14036	SFW1512	0.935	750	ACTAAGGAGTTTNAGCTGCATGGTTATATTTTGTGCTCTGAACAGTTTTGAATGTTGTTT[T/G]GTTTTAAGGTTTTAGATGTTATCACCTCTTGGGATGTTTTCATTCACCAAACATTTTTT	Yes	Yes	Yes
Ha2.0_c14038	SFW1513	0.899	549	CTCCTTCACCGCCGCCGGAGATGGCGGCGACATCGGCCTCAACACAATTCTCGGTGGGGC[A/C]ATTTTTGTTTCAACTATTGTTGTCGGAATTCTCAGCTTGTTAATCTCGTACCGTCGCAA	Yes	No	No
Ha2.0_c1404	SFW1514	0.988	407	CTTCAACCAGCTTTGTCAACTTGCTAATGGAGACTTCAGGCATTTGTTTATTTGAGGAGT[A/C]AAGAGAGATGAAGGATGCTTCCAATGGATGAATTTTAACTTGTTGGATATTTGTTTTTT	Yes	Yes	Yes
Ha2.0_c14041	SFW1515	0.899	173	ATAAACTCCTAGATATTAAAAACACGNTTCGTTCATGTTATTAACCGTCCACTAGTCGCC[A/G]ACTTTTTCCGACTAACTTTGAAACACAATGAGCAGATTGAATTTGTAGTTTGATCTATT	Yes	Yes	Yes
Ha2.0_c14042	SFW1516	0.935	753	TTTCTTTTATTTCCATGTTCGATGGTTGTAGAATATTACTATTGTTAAAAGTTGAAGGGC[T/C]TGCGTGTCAACAAGAACAATGATAGGNGGTTATTTNGGTANGGTTGCTGAAATGATGCA	Yes	Yes	Yes
Ha2.0_c14047	SFW1517	0.988	230	TCAAAAGTGNNNAAGATTTTGTCGANACGAGACTTACTTTACAGGCTCTTTGATTTGAAT[A/G]GATGTTTTTGACAAGCTTGCTTCAAGTTCATTCAGTTCGTCCATATCTAGATCGTCATC	Yes	Yes	No
Ha2.0_c14048	SFW1518	1	378	AGATAAAAACCAGTGTACGGATAAGCTGGTAGGGTTAGCCACTTGTTTAGCTTATGTTGG[T/C]GGTGATGCACCAACACCACCCAAGGACTGCTGTACCGGGCTCAAGCAGGTTGTGACCAA	Yes	Yes	Yes
Ha2.0_c14050	SFW1519	1	395	GTTATTTTCTTGTTCACCGGATANGATAATTGCCATGCATTCTTGTTGCTTCTTGAAACT[T/C]TGAAGCACAGACATCTTTTGCTGTTTACCCGTTACCAAAGCCTCACATTGATCTTTGAC	Yes	Yes	Yes
Ha2.0_c14054	SFW1520	1	411	GCTGTTAGAGGCAGTTCATTCAGTTGGATATTCTGGTCCACTTGCAAATCCTCTTCTTGC[A/G]TCTGAAGGCGTACTCACCAGAATAAACAGTACAGTTTTGGAGGATTTTGTAGCT	No	No	No
Ha2.0_c14056	SFW1521	0.834	355	AGGGGCCCGATTAGGGGACANGATAGTTGCATCGGTAAAAGAGGCACAACCNGGGGGAAA[A/G]GTAAAGAAAGGACAGGTGGTGTACGGGGTAGTGGTCCGTGCCGCCATGCAGAAGGGCCG	Yes	Yes	No
Ha2.0_c14059	SFW1522	0.877	297	CATACACGACGGGAGCGATAGCGAGTCAGAGAGTGCGGAGTTGAATACGTGGACGAGATC[T/C]GGTGGGCCGTTGATGAGAACGACTTCTGCGGATCAGTTCGTCGAGTTCGTTCAGAACCT	Yes	Yes	Yes
Ha2.0_c14060	SFW1523	1	285	GTTGTTGGGAAACATTCATTTTGGGAGGATTGAGTTGGTTTGATGGGAAACTGGGTCCCT[T/G]CAGGTANAGAACCATTAGACGTTCCTGCAACAAGGGTANTAGAATCTTNANCTCCAGTC	Yes	Yes	Yes
Ha2.0_c14062	SFW1524	1	284	ACTTCGTTGGTCTTGATCCTGTANNTTCTCTATCGAAGAAACTCCTCAACCCGCATGGCA[A/G]TCTTGATCCTTCGTCGAAAGCTTCTTGAGGTACTCGTAGGTGGTGATCATCGTAATTGC	Yes	Yes	Yes
Ha2.0_c14081	SFW1525	0.858	561	ACTNCGTCCNGTGTGGTTGAAGAAGTGTGATTANCTAGTGGTTTTTGGTAAATTGGTGAT[T/G]GTGTGTAAATGAAGATTTTGTGACAATGTGTGATGTGTGGATAAAATTATTTCCATTTG	Yes	Yes	Yes
Ha2.0_c14084	SFW1526	1	117	TGTTAGCAGCTCGTTTTTGTTGGACGATGACTCCAGCATACCGTTCTCTGTGGACGATAT[A/C]TCCAAATCTATGCCACAAGTGGAAATAGGGGATATTGAACCTCCACCGCTGATCCGTGA	Yes	Yes	Yes
Ha2.0_c14085	SFW1527	0.915	71	TACTGAAAYGTTGGTTTTGAATGGGATCAAGTTCAACAGTGAGAAGTTTTTCNAGTTNGA[T/C]GTGTTGGTGAATGATGTAGACGATGGGATCCAGACCACCGCGACCTCAAGCGAGTTTGT	Yes	Yes	Yes
Ha2.0_c14086	SFW1528	1	304	TGAAGATCCTTTAAGATCATAAAGCCGTGACAAATTCCTTCCAAACAGAAGATTCTCCAT[A/G]ACAAGCACGTCCATTTTCATTTCTTTTCCCCCTTTCATTTGCTTAGTCACCTGATAAAT	Yes	Yes	Yes
Ha2.0_c14095	SFW1529	1	676	ACCAGAACATTCCCACCATAAAGAAGTAATCAAACGGGCTCTTGATTTCCATTTCCAAGA[T/C]GTTGAAGGATTGTTACAACTCGTACGGGTCGCAATGGAAGTAATTAGTACGTGATTTCG	Yes	Yes	Yes
Ha2.0_c141	SFW1530	0.976	652	ATGACATGGATCTCGATGACGACGATGATCATGATATGGGTGGCATGAGATAGCTGGGTG[A/C]TGGAGGAGCTATAATCAATCAATCTCTTGTAAGGAGTAATAAATTTGTATAATCATCTG	Yes	Yes	Yes
Ha2.0_c1410	SFW1531	0.899	468	TTTCCAAGACTTNTATTTGGTTTTGTAAACATTTGTATTGTTGTTGGTCTGAACATGGAT[A/C]CTATGATAATCTTTCGAGGTAATTTTTCTTACTGTTAAACTTGGCGCTTTAACCCTATG	Yes	Yes	Yes
Ha2.0_c14106	SFW1532	0.976	428	CAAGAAGCCGGAAGAGATTGGGGCCGGTGATCAAGGTCACATGTTTGGTTATGCAACCGA[T/C]GAAACTCCTGANCTTATGCCGCTAACACACGTGTTAGCGACTCAGCTCGGGGCTAAACT	Yes	Yes	Yes
Ha2.0_c14109	SFW1533	1	659	TGNGTCAANGGTCCAANTTTTTTTCCATTCCTTTTCTTTGTTTGTGTTCTTTGCNGAAAN[T/C]CCAATTTTTGGAATTCTTAGATGCCCCTAACAGGTAAGTCAGTTCATGGTTTTATGAAT	No	No	No
Ha2.0_c1411	SFW1534	0.834	785	CATTTTGGCTGGTGGAGCNTTCACCGGTGCATCAATGAACCCAGCTGTGTCTTTTGGACC[T/C]GCTTTGGTGAGCTGGACCTGGGCCAATCACTGGATTTACTGGGTTGGGCCTTTGGTTGG	Yes	Yes	Yes
Ha2.0_c14111	SFW1535	0.949	810	GATTCAGGTGCTGCCGCCAGTGTGGGTACAGATCCACCTGTTTTGAGATCACCATCACCG[A/C]CGGTGACCACCATGGAGTCCCCCATCGTTGCTTTGAACAACTCTACAGAACAAAACCAG	Yes	Yes	Yes
Ha2.0_c14112	SFW1536	0.976	435	GTTTGCCGGTGCTGACTCAACCGTGAAGTCCTACATGTGTAGCCAAAGTTTGCTTAGCCG[A/C]CTCTTTCAGATGTTCAANAAAATAGAACCGCCTATCTTGTTGAAG	Yes	No	No
Ha2.0_c14114	SFW1537	0.834	565	ATTATCATCGGAGACCGTTGACATTGTGGACGGTATGGTGGCGGAGGAAAGTGAAGCGCG[T/G]AGGGGGTTGACGGCGGTGAGAGGNGGAGAGTGGCGGTGGCGGAGGAGAGTGGTGCGATG	Yes	Yes	Yes
Ha2.0_c14117	SFW1538	1	1395	TATAAACTACAGCTTAAGAGCTTCGTGTCTGAGGGACCTGCTCGCGAGTCAGACGTTAAC[A/G]AAGAACATAAGAATGAGGTTTCATCACTAGAGAGGGAGCTAAGCGAGCTTCAAGAACGG	Yes	Yes	Yes
Ha2.0_c14118	SFW1539	0.996	156	GGTGAGGTGCCGAAGCTGGTTTTGGACACTACGGCGAAAGATGTTAAAGTCACGGAGCAT[A/G]CNGAGTTGGTGTTGAGGTTTCTTGATGCCTGTGCTCANTGATCATATTTGTATGTAAAA	Yes	Yes	Yes
Ha2.0_c14119	SFW1540	0.976	560	GGNATCAATNGATGGGTAGTGAACCGGACCATCATCCATCATTTCTGGCAATAGTGGTGC[T/C]GATGGGACNGAGGGTGGTGTNACAATATTAATAGGTGCGGTCGGTACAATTTGAGAATA	Yes	Yes	Yes
Ha2.0_c14129	SFW1541	0.8	308	AGTTGTCATCACCCGNAACATCGTTGGAAARAAGCGNNGTTTAATCAGCTTAGAGGGAAA[T/G]CAATTGCTTTACACTCACAGGTAATCACAGAGTTCTGTAAATCAATCGGGGCGGATNCA	No	No	No
Ha2.0_c14144	SFW1542	1	794	ATCCACAAACTTATCCACNGGTTCNTGATCATGGGCCCAGGGCTTCTTGAAATGCTGAAG[T/G]GAATCTAGGCGGGATCTAACAATCAAACCCTTTGAGTCCACAAGCCAAACCTTCTTCCG	Yes	Yes	Yes
Ha2.0_c14148	SFW1543	0.915	43	GGGTTGAAGAAGAAACCAAGAAGTTGGCTGAAATTCGCGAAGA[A/G]CTTGAAGCCCTCGAAGATCCAAGGAGGAAGGAGGTGACAGCCGTTAGGAAGAAAATTGA	Yes	Yes	Yes
Ha2.0_c1415	SFW1544	1	752	TACTGTTGATTTACCCGGTGGGCC[A/G]TTGGAAATAGAATGGAGAGAGGAAGATAACCACGTGTACATGACCGGTCCAGCAGAAGT	Yes	Yes	Yes
Ha2.0_c14159	SFW1545	1	196	GTTCCCTGCCGAACCTTCAATGTATGCGTCAGCGGCTATGGTGGAATCAGTGAGGAAAGC[A/C]CAACAGCAAAATGCTGAACAACTTCTTTCTCGTGCGTTTCAACTTTGCAAGGAANCGAA	Yes	Yes	Yes
Ha2.0_c14160	SFW1546	1	442	TTATAAGTCAGGATGTTCTGGGNTGTCACTCGATATAGGTAAACTCAG[T/C]AGCTATCATGAGCTGAGAAGTGAAGTTGGTCAAATGTTTGGTCTTGAAGGCCAACTGGA	Yes	Yes	Yes
Ha2.0_c14161	SFW1547	0.949	145	ATCGGCGATACTATCCATTTTCAGGATCGACCCGCCCATTTGCATGTACTTCGGGCCTTC[A/G]GTAAGCAGCTGAGCTCGNCATGCCTTTGTTTCAGTTAGACATGCAAATATGTTTGATAT	Yes	Yes	Yes
Ha2.0_c14162	SFW1548	0.813	369	AAGAAATGGTACTTGGGTGGCMCCACGGCTTACTCTCCTTCAACTATTTCNTCTTTGGCC[A/G]ACACTTTGTCTTTGGAGTTGTCTAAATGATTTCAAAATTCAATTCTCTTTTTGTGTGTA	Yes	Yes	Yes
Ha2.0_c14165	SFW1549	1	481	ATGTTTTTGTGTCCCGACTTACGATATCGACCTAATCTGGCATACACACCAGTTACATCC[T/G]GCTTCCTACAGCAACGACTTGATGAAATCACTTGGAAAGATTCTAGAACATGANGACAC	Yes	Yes	Yes
Ha2.0_c14177	SFW1550	1	469	AACGGGACATAGACAAACGGGGCTAGAAAAGGTTGACTTAAAATGGGCATAACTTGGACT[A/G]TGTCTGGTGTTATGTGGCCCATNNNAAGNANNGNACAGAAACGTTTCAACGGGATGGAT	Yes	Yes	Yes
Ha2.0_c14178	SFW1551	0.899	123	ACAATCCTAAAGATTTCAAGGTTACAAGATTACAAATGTTGCACACGAATCAAAACAACT[T/G]TTCTCTACNTATCTAAACATACACTCCAATTATAAACCTTAACATCAAACTNACGGTTT	Yes	Yes	No
Ha2.0_c1418	SFW1552	1	965	TAAGGAGGAAGCCAATCAAGAGCAGACCCCTGAAAAGGCTGCATCAGTGGCGAAAGACAA[A/G]AAGAACAAAAAACAGGAGAGCACACCAGGTTCAAAAGTAACGGGATCGGCTTCTGCTGA	Yes	Yes	Yes
Ha2.0_c14180	SFW1553	1	519	GTACATTCTCCAAGTGAAAGATCAGATCGGAAGCTTTTACTACTTCCCATCATTAGCGTT[T/C]CACAAAGCCGCTGGTGGTTTTGGAGGTATCAGGATCCTAAGTCGTCCNAGAATCCCCGT	Yes	Yes	Yes
Ha2.0_c14182	SFW1554	0.899	440	GATGATGAAGGACAAGAAGGAATATGAAGAAAAAGTTAAAGAATATTGTGAGCGTTATGC[A/G]AAGAACAATGGTAAATCTGCAGTTGAAGAAGANGNAGAGTGGTGAAGAAGATATCAGTG	No	No	No
Ha2.0_c14186	SFW1555	0.996	27	TATGGCACGGGGTTGGGCGTATACGGG[T/G]TCAGAGTACTCTAGCAAGAAGGCAGGTGGAGATTTGAAGAGGAAGGGGAAGTTTGAGCC	No	No	No
Ha2.0_c14193	SFW1556	0.949	271	GTGGTTTGTGGTGTGCCAATAGTGGCATGGCCGTTGTAGTGCGGAGCAGAAGATGAATAG[A/G]GTGTATTTGGTTGAGGAAATAAAGGTGGCACTATGGTTGGNNATGTCGGCGGATGGGTT	Yes	Yes	Yes
Ha2.0_c14197	SFW1557	1	191	CTCAATTTAACACATCATACAGTTAAGAAGTATCGAGAAAGCTTAACTGCTGACGTCAAG[A/C]TTTCGGGCCAACACAATAGTTGTCTACGCTGACTGTTGTAACGCCTCAACAAACGCCTC	Yes	Yes	Yes
Ha2.0_c14198	SFW1558	1	405	AGGAATTCGGATACAGATTTGTGCAGAAGTGATGACTCGGCTAGCATCAGCTGAGGCTTT[T/C]GGAAGATCGGATACATTTAGTTGTTGATGCACATATATGNAACAAGATGGTTCATGGGG	Yes	Yes	Yes
Ha2.0_c142	SFW1559	1	1824	TGTAGCTTAAGGAGTGTTTGTACTTTTGTATGCAACAAAATGTTACATTTTTTGTTTGGT[T/C]AAGTCTTTGATCCCCCAAATGTCTTGAGCTAACTTTCTTTCAGGCTGTGGCATCCTTTT	Yes	Yes	Yes
Ha2.0_c14203	SFW1560	0.899	427	TTGGGATATGGTTAAGCATTTTGTTTACAAGTTTGAGTTGTGGATCTGTAATTGATGAAG[T/C]TTGTGGAATGAAAATGATATGTTTGCTAATCTGAGTTTAGTTTTGCTAATCTGAGTTTA	Yes	Yes	Yes
Ha2.0_c14205	SFW1561	1	285	CCGTATGGGCCACAAAGATGGTCAAATCTANCTAGCTTCTCCTTACACTGCNGCAGCTTC[A/G]GCATTGACCGGTTTTGTAACCGATCCAAGAGACTTTATGCATTGATTACGTTGCGGTTT	Yes	Yes	Yes
Ha2.0_c14206	SFW1562	1	779	GACGNTAAATAGACCGAGTGTAACATGTATCATTACATCGTTTGAATCGGATATTGTCCC[A/G]TTTAATGTAGCGATAGATATGGACTAGTGTGTTTATTTCCGGACATTATTATTTATTCG	Yes	Yes	Yes
Ha2.0_c14208	SFW1563	0.949	576	GAAAGCAAAACAAGGGTCGAGTTTTGTTAAAAAGATTGTTATAAATTTAGGTTATGAGTT[T/C]TTGAGGAGAAATAGCAGGTCTTCGACGGACGCTTTAACGGTACCGCATGCTTCCACCCT	Yes	Yes	Yes
Ha2.0_c14211	SFW1564	1	689	GAATTATGCATCGGATGAATTCTGGATATGTTGTGATATATGTGAGAAATGGTTCCATGG[A/C]AAATGCGTAAAAATCACACCAGCAAGAGCCGAGCATATCAAGCAATACAAGTGTCCGTC	Yes	Yes	Yes
Ha2.0_c14213	SFW1565	0.988	344	TGCAAGAATGTATGATGCGGGCATGGGCATTTTAATTTTTGCACCAATTGCTATGTTATC[A/G]TGGTTCCCATTTGTCTCCACATTCCAGTCCCGTCTTCTGTTTAATCAAGCATTTAGCCG	No	No	No
Ha2.0_c14218	SFW1566	0.834	62	CGCAGGGTTGTAACCCATGGACGGTCCAGCAGGCGCCATTAAATGACCATGACCAGGCCC[A/G]TATCCTCCACCACCTCCTGARTTCGAATACTTGCTTTTCTTNGAAGGATGATGATGCCC	Yes	Yes	Yes
Ha2.0_c1422	SFW1567	0.889	110	CGAAGATTTCATTCGAGAAATTGGTGTTTTAGGAAAGTTAAGACACCCGAATCTTGTGTC[A/G]CTAAAAGGGTACTACTGGACNCCAAAACTACAGCTTTTAGTGACTGATTATGTACCATA	Yes	Yes	Yes
Ha2.0_c14220	SFW1568	0.996	72	TNAACAACAAATTCATCTATCTGTGTGTTTTTNGAGTNGTGAGAGAGAAAGCGATCAAAG[A/C]AGCACAACAATGGGGGGAGGAATGGAGGCCAACAAGAACAAATTCATCGAAGATTGKGG	Yes	Yes	Yes
Ha2.0_c14225	SFW1569	1	428	TCCGTCGGCTCAGATGGGTCGCACTTTCTCTTAATGAAAACCTTGTTTCTTAAAGAGTGT[T/G]CTGTTTTTGGTCGAAGAGGGATGGGTGTTTGGTTTGCTAGAATGAATTGAATTGAAGGC	Yes	Yes	Yes
Ha2.0_c14227	SFW1570	0.976	100	CTTCACCCATGGNGAAGCTGATTTGTCTGCTGTAACGGTTGGTTCTTTGAGTAAGCTCGA[T/C]GTGATGGAACAGTGTCATGAGCTTCTCCGATCTAAATCGGCTCACCAGCAGCGGTTACT	Yes	Yes	Yes
Ha2.0_c1424	SFW1571	0.949	94	TCCATCTTCTNCTTCCTTATTTCAAAACCCTAATTTCTTCNCTGTAAATCAATGGCGAAT[A/C]GAAGACCAGTGCTCCGATCTCACTCACCTTCTGGAAGATTCCACACCTCTCCCTCATCA	Yes	Yes	Yes
Ha2.0_c14243	SFW1572	1	198	CAAGAAAGAATCACCACTTGGATTGGCCACACAGTCTGCTCATCCTGCTCGTTTTTCACC[A/G]GATGATAAGTTCTCGAGGCAAAGAGTTTTGTTGAAGAAGCGTTTCGGCTTACTGCCAAC	No	No	No
Ha2.0_c1426	SFW1573	0.949	670	GCAGGTGCCCAATCTGGGATGAGGCCAACATCATACACCGTGGGCAGAACAGGCGTTAGA[T/C]GATCGNTNNCGTAACTTAACACGTTTGCATGTGCTATTTTGTTTGTGNNNGGATTAATA	Yes	Yes	Yes
Ha2.0_c14264	SFW1574	0.9	434	TGGGTTTGCTGGGATAGGAGTTGGTTCTGCGTA[T/C]CACGGTTTGAGGCCCGTGATTGAGTTTATGACTTTCAACTTCTCTATGCAG	Yes	Yes	Yes
Ha2.0_c14268	SFW1575	0.996	251	CATGCACAAGCTTTGACGTTGGCGGTGTTATCCGGTGCGGCGCTGTACCACCATTACGAG[A/C]AGAGTGAAGCTGATCACGGCCGTCAAAAATAGAGACTGAGGTCCAAGTGTTACAAGGAT	Yes	Yes	Yes
Ha2.0_c14270	SFW1576	0.988	153	TGAAGAGGTGCATGAAGAAGCAAAGAAATTAAGTAAGGAGTTTGAGAGTGGGTTTCCAGT[T/G]AGTTCAGTGAATGCNTTGGGTGCTTTTGTGGAGTTTATTAGCCANAAAGCAAATTGATG	Yes	Yes	Yes
Ha2.0_c14274	SFW1577	1	110	NTNATTGGNTTTGGGTGGTTTTGTGGCGTGCAGNGCCCTTTCTCAGAGAAATGATGACCC[A/G]CAAACGGCTTCTAGACCATGGGATAAAGACAGAGATGGTTTTGTCATGGGTGAAGGTGC	No	No	No
Ha2.0_c14277	SFW1578	0.976	32	CATGCAGCAATGTTGGCCGCTATTCAANGATA[T/C]GTCCCGTCACTGATACCATCCACATATGGACCCGAAAGACTGGACCTTTTAAGGCAGCT	No	No	No
Ha2.0_c14278	SFW1579	1	327	GCCAAGCAACCGGTACTAGAAGCNATGGTTGGAGTGAGGTTGTGAAGAGAGTTANGAACG[T/G]TGGTTCAATGAGGAGAATTCAGGAGCGTGTTTTGGGGTACAAGACTAACGTTTCGAACT	Yes	Yes	Yes
Ha2.0_c1428	SFW1580	0.949	118	AAGCACACCGATGGGGCAACAGTCGTTGATCTACAGTTTCGTCGCCAGAGGAACCGTGAT[T/C]CTCYCTGAATACACNGAGTTCACCGGAAACTTCACCAGCATCGCCGCTCAGTGTCTCCA	Yes	Yes	Yes
Ha2.0_c14282	SFW1581	1	237	ACTTGGATTAACTGCTGCTGTATCTCTTATGATTGCCCAAGTCATCATCAATGTCGCCAC[T/G]GGTTGCATCTGCTGCACCAGAGGANCCCCAATCAGCAGCATCTAACTGGACCCTGGCTC	Yes	Yes	Yes
Ha2.0_c1429	SFW1582	1	212	TTACAATCNAAAAGTTAGCTACTACTAATACATTGCCGCTACATTCAACATCATGGTACA[T/C]GCAGCCAAAGGGATCTTTATTTCATGCGACATACCGATGGCTCAATTTATAATCAATTA	No	No	No
Ha2.0_c14292	SFW1583	1	437	ACGTGCACATGTGGCAGGGTTACATGATACGTACACAATTCGTGGTGCTTTCAGCTTTAA[T/C]AAGTATTTAATCAAGTTAGTATGCATGCCTGGCCGGTTGGGATCTGATATGACGATGTC	Yes	Yes	Yes
Ha2.0_c14294	SFW1584	0.996	544	AGACCGCTTACGTTAGCCGAGAAGGCTGCATACTACACCATTTCTGAAGCTGCTATCGTT[A/C]CAGCCGTAAGAGACGGTATGAATTTAACTCCG	Yes	Yes	No
Ha2.0_c14295	SFW1585	1	221	TGATTCATCTTATCCAAGGTATACAAACTCAACATCTCCTGAAGAATCCCCCAACAGTGA[T/C]GGGGCATTTTACAGAAAAGATTCTTTCAACTGCTCGAATTTTCYTGATGTTGATTGGCT	Yes	Yes	Yes
Ha2.0_c14310	SFW1586	0.996	92	TGTAATGTTTTAACGCGTCTCTAATTGTTCCGATCTCTACCGATTCCGCCAGATCCGATT[T/C]ACTCCAATACAGATCCAACACCACGAGCCGCTTANTANCAGTTACACAATAAGATAACA	Yes	Yes	Yes
Ha2.0_c14311	SFW1587	0.988	201	TTGGAAATTAACAGCAGCCGTAAAGGCAAGGCCGCCCGCGCGGCAGTTATTACCACCCCC[A/C]CTGAAAAAAGAAGCAACAACTAAAATGGTGGGTGGACATGTGATGGAATATGGATGCTG	Yes	Yes	Yes
Ha2.0_c14314	SFW1588	1	64	TGCTGAAAGATTATTCATTATTGTGTTCTGCAAATCATACATGGCGCGTCCAACGGTACC[A/G]AAATTCGGCAACTGGGGTGAAGATGATGTTCCTTACACGGTTTATTTCGACAAGGCGCG	Yes	Yes	Yes
Ha2.0_c14319	SFW1589	1	99	AGTGATGGAGGGTTTCTGGCTCCGATACTACTTAAGACCCCTAGTTTGATTGACGTGACT[A/G]AAAACGNCGATAAAACAAGTGAAACCGAAAAGACACTTCGAAGGTCAAAGTCATCACCG	Yes	Yes	Yes
Ha2.0_c14329	SFW1590	0.996	109	CGCAAAGAAGATAAGCAGGGTTTATTCTGGGCCGTTGATTCGTCCAGGCGGAAATACAGA[A/G]GACATGCTTAAAGCACACGAANGACATATCCAAGCAGCAGTTAGGAAAGCGCGTGCAGA	Yes	Yes	Yes
Ha2.0_c14330	SFW1591	1	158	TTTACAGTTGAAAATCCATGCATATTTCTAATCTCTTTCAGAAAGTCAAAATCTGAGTCC[T/G]GGTCAGTTTAGACATCACTTCTCATGCTTCTCCAGCCCTGATGCATTTGAACGTTTCGT	No	No	No
Ha2.0_c14332	SFW1592	1	328	TNAGGCAAGAAGAAGGCATATTGTCTCTAGGCTTTGTTTGCCTCGGTCAACGTAATCACC[A/G]AGAAACAAGTAATTGGCTTGAGGGGGTAATCCGCCATATTCAAAAAGACGTAGAAGATC	Yes	Yes	Yes
Ha2.0_c14334	SFW1593	0.988	540	GTTAGTTGTATCCTTTTATATAAACTTCTTTTTAAAAATCACACAGGAAWTACATCTTCA[A/G]ATGGAGTAGAGAATAGTCAAAGCATCTGTATTCTGTAGGTCTGAATCTTGGTATAGCTT	Yes	Yes	Yes
Ha2.0_c14337	SFW1594	0.899	886	GCGGTTTTTGCTTCAGCTTCTGAGTCTTTCTCAAAAGCAAATATTAATTGTACTATTGAA[T/G]AAAGTCTTGCTCGTTACCGTGATATTATTAATTCTTCTAAAAAGCTCGATATTCCTGTT	Yes	Yes	Yes
Ha2.0_c14338	SFW1595	0.996	93	CTTACCCGCTTCTTCTTCTTCTTATGTGACGGTGGTTCACAACCACCGACGCTTCTTCCT[A/G]TCTAATGGCACTAGAATCCGGTGCAGCCGAGGAGGAAAAGGGCCTGAAAACTTACTGCT	Yes	Yes	Yes
Ha2.0_c1434	SFW1596	0.996	668	ATTANAGGTTAGGGAATTTGTGAATGGCTACACGGTGTTGCGAGAAATGGGGTTTGAAGC[T/C]MATAGTGTTGCTGAAGCATTATTTGCCCATGATAATGATAAGGAGGCTGCAGCNCATTA	Yes	Yes	Yes
Ha2.0_c14340	SFW1597	1	254	AGCATAAAAGGAGGTGAAAAGATTGGTGTNGTTGGTAGAACNGGTGGTGGGAAATCAACT[T/C]TGATCCAAGTTCTGTTTAGGTTGGTGGAGCCATCTGGTGGAAGTATAACCATTGATGGC	Yes	Yes	Yes
Ha2.0_c14342	SFW1598	1	994	AAGCCNGAGATCGCACCATCTTTGCAACAAGAAGAAACCGAAGTTGTGGATAATGAAAGT[A/C]AAAGTCAAAGTCAAAGTGAAATCCAAACAGATGCTTCACTCCTGCAAAA	Yes	Yes	Yes
Ha2.0_c14344	SFW1599	1	347	AAAGATAGACACAAGAGAAAAGGCGGGGACAAAAGCTATAAGGATAGACGATGAAGGTGA[T/C]GCACGCTTCGAAGATCTTACGTCTCTTGAGCCTCCACCCGACGCAAACACAGCCTCTCC	Yes	Yes	Yes
Ha2.0_c14345	SFW1600	1	1327	TGGCGTTGCCATTTTTCTACAACCAAATAATTTGTTCAGCGTAAACTCCTGAATTCAATT[T/C]TTTTAAGCCTCTGGAATTTCGTCGAACACTTGGTAGGCATTAACATGGGTGCGCTTCAA	Yes	Yes	Yes
Ha2.0_c1435	SFW1601	0.935	528	TAATGGAAAGGAGAGGGAAACAGTCATTTATAACATAGTTTGTGATGAACTAATGTTAGG[T/G]ATACCGCACGAAGCCTGGTGGGTTGTGATCCTGGCTGTTGTTTGCTTGGGTGTGGCATT	No	No	No
Ha2.0_c1436	SFW1602	0.935	280	CAACAATGGCAATCTTCCTNAAACACTCTTCTCCTTAACACCTTTTCACGCAGAACCCTA[T/G]TTTCTGATCGTCAATAACATCTTCAAAAACACTTTTCCAACATGTGTCCAAAAAACACA	Yes	No	No
Ha2.0_c14365	SFW1603	1	310	CWTTAGAGCCCTATTGTACGCATCAGCTGTGCCCACGTTTATTTCCCTCCTAAACTCTTC[A/G]TCTCCTAATATCATTTGGTTTCGTAAATTAAATACGATTACCCTGCGCCTTGMAGACCC	Yes	Yes	Yes
Ha2.0_c14368	SFW1604	0.965	225	GATGAATTCTATTTGTTGCTGTGAATGTGGTGATGACTTTGAAGATTTTTCGACTAATGC[A/G]ATATATAGACATTGTCTGTGCTTAAGATTCTTTTTCCACCAGTTGTTTTCAGGGTACGG	Yes	Yes	Yes
Ha2.0_c14369	SFW1605	0.899	134	CATAAACATTAAACATAAACAACTGCTTTAAAAACATAAACTGTCCTATAACCAACTGCA[T/C]ATACTAAACAAAGAGGTTTGTTATACGAAAAGATCTCGGGATTTTTCATGAATGCTCAT	Yes	Yes	Yes
Ha2.0_c14370	SFW1606	1	101	CACACTTCCACAGGACAAAAAGGATGACCAGAAATCTGTGGATGCAGCATTGATACAATC[T/C]ATTGAAGCCGTTCCCGATTTGAAAAGCTATTTGGGTGCAAGATTTTCACTGAAAGCAGG	No	No	No
Ha2.0_c14375	SFW1607	1	277	ATTTGTTGTACCTTGGGAATCCTAGTCGACCCACCAACAAGAACTATATCATCCACATTA[T/C]TTTTGTGCATATTGCCATCTCTCAAACAATTTTCAACATGCTCAATACACTTCGTAAAG	Yes	Yes	Yes
Ha2.0_c14386	SFW1608	1	375	TGAATCTGACAAAAATCAAGAACCATGTGAGGGTATGCTGTTTGAATCAGACGAAGCAGC[A/G]AGAACGTTTTACGATGATTACGCAGGGCGGGTTGGTTTCGTTACCCGYGTTTTATCTTC	Yes	Yes	Yes
Ha2.0_c14402	SFW1609	0.965	313	GCAAAGAAGAAAAAGAAACTTGTGGCTTGAGATAATGTTATTGTCATCTTGTGTTTATTT[A/G]TTTGAACTTGTATGACCATTTTTGTGGGGGTAATACCAGATTTTTGACTCGTGTG	Yes	Yes	No
Ha2.0_c14408	SFW1610	1	173	GGTAACTTCTAGAAAAGATAACACTTNGCATACGATACATTGTTGTTCATTCGGGCAATA[T/C]AGTTTTCTTTATGCAGAGATGCAGAGGCAGAGTCCCGCTACAACAAAAAAAGTCAGATG	Yes	Yes	Yes
Ha2.0_c14410	SFW1611	0.737	405	NCCGTTACCAAGACCTCCAAAAGTTCCCACACCACCGGCCGGGCCACCAGGTCCACCAAA[T/C]TGNTATCCNNNACCAACACCTCCTATTCCATTWTTTCCACCAAAATCACCCCCTACACC	Yes	Yes	Yes
Ha2.0_c14412	SFW1612	0.988	180	TTTATAATCATCAAACATCATACAACAAACCCTAAAATCAAACCCAATTCCANATCACTT[T/C]CTAAACTTCATCGATCGCTTCTGTACACTTCAAAATCAACACTCATTTCCCCCGCTAGA	Yes	Yes	Yes
Ha2.0_c14416	SFW1613	0.949	457	TCAACCGAAGCTTGCCGAACTGCTTGGAAAATGCTGGCACAAGGACCCGAGTATAAGACC[T/C]AACTTCGCTGAAATCATCGACATNCTGAAAAGAATAAAAACC	Yes	Yes	Yes
Ha2.0_c14418	SFW1614	1	439	ATACGTTCTCAGGAACTACTTATGCCAGAGCGCGATAGATATGGCTGAACAAGGTGATTT[T/C]GAAGAGGTGAGAAGACTGTTAAAGGTGATGGAAAAGCCGTTTGATGACCAACCCGGTAT	Yes	Yes	Yes
Ha2.0_c14422	SFW1615	0.988	159	TTATTTAAATGGAAGTCTATTTRCAAAATTCCATAACCCATGTATTGAGAGCACAAGCAA[T/C]CTTGTTGAAACCTTTGAAACCTGCCTCTTTAGCTAAAGCCTCAAATTCTTTCTCGGTTC	Yes	Yes	Yes
Ha2.0_c14423	SFW1616	1	124	TGGAGAGAGGTGTGTGATTTGTCAAATGAGGTATAAGAGAGGGGACAAGCAAATCAATTT[A/G]CCATGCAAGCATGTTTATCATACCGAGTGTGGCTCCAAATGGCTCAGTATCAACAAGAC	Yes	Yes	Yes
Ha2.0_c14425	SFW1617	1	151	GCTTCGAGAAGAGATTGAAGCGGGGTTATGGCATGTGGCGGCTTGTAGTTCGAATTTGAT[A/G]TTTGGTGGGGGCCCAGAATGAGAGTTTATGGGAAGAAATTTTGCAACTTATGGGCGGGA	Yes	Yes	No
Ha2.0_c14429	SFW1618	1	141	TAAAGATGGTAATGTTAATCAGTGGGTAGCTCTAGCTGTGGTTCAAACGTATAATCCCAA[T/C]GCAAAGTGCCTTGTAGCAGTATCTATATTCCTGAAGGCTTGTCGAAAGCTTCGTTTTCT	Yes	Yes	Yes
Ha2.0_c14430	SFW1619	0.996	204	GGTNAGAGCGGAAGGCGGTACTATCAACCCCGAAATCAGGAAAGCCGAAGAAAAAGTCGT[T/C]GATGCAGTCGTTGTTACCGAGCYCGCCAAACCGCTCACTGCTTATTGCAGGTGTTGGAG	Yes	Yes	Yes
Ha2.0_c14433	SFW1620	0.858	77	GCAAGTAACCACCAACAAATTGTTAAGTAACAAATAACAATCCTCATCAACATCTTCCAA[T/G]TGACATAAAAAATCTGATTATTCACCTCAAAAATGAAAACCATCTCATCAAAGGAAATA	Yes	Yes	No
Ha2.0_c14438	SFW1621	0.988	47	GGGACAGCGTGCTTGCGTNTTTCTGAAAACGTGCCCGGAACATCGGC[A/G]AAAGAGGTTATGGACATGGTGTTGTTGACTCAATACTTTGACACCATGAAAGATATTGG	Yes	Yes	Yes
Ha2.0_c14443	SFW1622	1	141	CTCTAGTATCAACGTTTGGAATATGTCGCCCACCATAAAGATAGCTAGTGATGCATTACT[A/G]GCCATCGACTGTCCATGTGGTGTTCTCGCCTGTAGCTGCTGGATCGCCTGTATTCCAAC	Yes	Yes	Yes
Ha2.0_c14444	SFW1623	0.996	550	TTGGCTGAAACAGGGATGAATGTGGCGCGTCTAAATATGTCACATGGGGATCATGCATCA[A/C]ATCAAGAAACCATTAATCTTGTCAAAGAATACAATGCTCAATTTAATGAAAAAGTTATA	Yes	Yes	Yes
Ha2.0_c14445	SFW1624	0.935	380	CACCAAGACTGAGGATTGGTTGCTTTCTGCTGTGAAAACAGTTGTCTAATGAATGCATTN[T/C]AAAACCATAAATAAGTAATGGAGGCATTGTACCTCCATTGATGTACCTTTGTGTTTGTT	Yes	Yes	Yes
Ha2.0_c14446	SFW1625	0.787	272	CAAAAAAANGGGTTGCACGCCGTCACAATTGGCATTGGCTTGGGTCCTGCACCAAGGGGA[T/G]GATGTAGGTCCAATCCCTGGTACNACCAAGATCNNAAATCTGANCCAGAACCTTGGAGC	No	No	No
Ha2.0_c14450	SFW1626	0.996	166	NTGTGTGGGTATGAGCCTGGGGTTGAGAATGACCCAATTGCTTATAGCAACGTTGGTCCA[A/G]ANCTTTGATTGGGAATTGGCTAANGGGNTANANCCGGAGAAACTCAACATGGATGAATC	Yes	Yes	Yes
Ha2.0_c14452	SFW1627	1	676	GTTTAAGTGTTTAAGCGATGAAGGGTCACGACAACATTACAATCAAACGGGTGTGTCTGA[A/G]GGGGACGAGTACACTCAGCAGTACAACGTTAGAAGACGAAGAAGGAGAACCGGACACAA	Yes	Yes	Yes
Ha2.0_c14454	SFW1628	0.996	664	GGCGGTGAAGGGGGAACTGAGTTGTGANGATTTCCGGCGGACGGTGGAGGCTTTTATCGC[A/G]CGGCAGCAGAAGATTTTGAGAGATGAAGAGTTGTCTCCGGTGGTGTAAAGGAAAAAAAA	Yes	Yes	Yes
Ha2.0_c14455	SFW1629	0.949	98	TGGAATGTTGGCTACNCANATGTCGAAGTATGGAAGATCACATTTGAGTACGTCTCCTTG[A/G]ATAACCTTGAGTCGATTGGAGTGTGGAGTGCCGTGAAACCGACGCTGCAACTCAAGAAC	No	No	No
Ha2.0_c14456	SFW1630	1	422	AAGATTGAAGTCTTTGGAAGAGGCAGCAGCTCCGTTGGTCACTTTTTTGCAAAATCCAAA[T/C]GCAGTTCAGGAGTTGAGGGCTGACAAGCAGTATAACCTTCAGATGCTTAACGAACGTTA	Yes	Yes	Yes
Ha2.0_c14459	SFW1631	0.877	573	GAATGTGGCGGGTAACCGAAACCCGCCGTACAACTGGCAGCAGCAGTAGTGTATGGTAGG[T/G]GAAAGGNAAAAGATGAGTTTTGAAAAGTCGTTGACTGTGGTTTGACTTTTGACTGTTGC	Yes	Yes	Yes
Ha2.0_c14462	SFW1632	1	229	TTTGTTATCGCCAATGAAACCTTGCCACGGAAGTTTCCCTTTAAGGAGAAATATCAATGT[A/G]TAAGCCAAAAGATTCAAGATCATCTCTTCTGCTTCCTGTTCTTCCTAAATGTGCATGTA	Yes	Yes	Yes
Ha2.0_c14464	SFW1633	1	165	TACTGCATTTATTCACAGGATGGTGGAGACTTTAGGATCATC[T/C]GTATTCCCTTATCTCCCAAAGGCTTTGGAACAGTTACTTGCTGAAAGTGAG	Yes	Yes	Yes
Ha2.0_c14467	SFW1634	0.789	588	GCATTCTGCATTTCCATTCAACAACCAAGCCTCT[A/G]TTGTTGGACCCACCTCAAACAACGACCAGAGGACCCCCGAGTTAGCTCTCGCTATTACC	Yes	Yes	Yes
Ha2.0_c14474	SFW1635	1	445	GGATCTGGTTGTGCTGGTGCTAATTCTCAGGATGAAAAGGATGAGAAAGCGATGGAGAGT[T/C]TTCATGGATCACCATTGGAGACTGGACCCACAACACCTTTGCCAGACAAAAAGTTGTTG	Yes	Yes	Yes
Ha2.0_c14482	SFW1636	1	199	TAATAACCACGTAACAGAACCTGTGTTGATGCAGCAAAATCCCAAGTCCAAGTCCACTAA[T/C]ATCATCGTCTTAACTAGATACATAGAGCTACNCGCTCTTTACATACATTGTCCTATTAT	Yes	Yes	No
Ha2.0_c14487	SFW1637	1	298	TACTCGGTGGAATTGCCATTCCAGAAAGCGTTTTTGGCCTCTGAATTGGGTGTCATCTTC[A/G]TCATGTTTCAAGGTGTGAATATTGCTTCCACTTCCAAATCTAGACGAATTTGGTTTGTT	Yes	Yes	No
Ha2.0_c14488	SFW1638	1	125	ATCGGCGTAGATGACTCTGAAGTGGTGTCNGAAATCGAAGGAAGATATAATAGCNNAAAC[A/G]CAAAGTTTACCGTTAGATGTATCCACAGGAGTGAACGTAAACGGTTGCATTTCAGCTCC	No	No	No
Ha2.0_c1449	SFW1639	1	161	CAGGTCATATTAACAGCTAGAAATGAGAGTCGAGGCATTGAAGCTACAAAAAAACTCAAC[T/G]ATTCCTGTCTTCCCAATGTCGTATTTCATCGGCTTGACGTCGAAGATCCAGCTAGCACA	Yes	Yes	No
Ha2.0_c14495	SFW1640	1	458	AGATTTCAAGTCTTCCAACATTCTGCTAGACGAGCATTGGAATGGGAAGCTTTCGGATTT[T/C]GGAATGGCTCGGTTAGGTCCTCAAGAAGGACTCACNCATGTCTCTACTGCG	Yes	Yes	Yes
Ha2.0_c14498	SFW1641	1	675	ATTGGCTCCTTTATGGGAACGGTTTTTTAAGGGGCATAAGAGTCTTTTCACTATATATAT[T/C]CATTCGCTTCCGTCATATGAACCGCGGTTCCCATCGACATCTGTTTTTTATAACAGACA	Yes	Yes	Yes
Ha2.0_c14499	SFW1642	1	348	CTTACTCTGGTTCAACTTTGAGGACTATCTTCATGAGTTCATAAACAAAGTAACTTATTG[T/C]AGCAGATGGTAGCACCTGCAGTAATATTGGAGTCAAACCTGCATACAAGGCAGGTATGC	No	No	No
Ha2.0_c1450	SFW1643	0.996	171	AACCATAACTATGCAAAACTGGTTTTCCGGCAGCAGTGATGATACCCCCAATTCACTACC[T/C]AAATCATTATCGGCTCCATCTTCATCACTNTTAGCAGATTGGAACTCTTATTCCGCCAC	No	No	No
Ha2.0_c14502	SFW1644	1	254	CGCGACCGTTGATTGTAATGCTCATCGAGTGTATGATGAGGATTTCAGTGACATTCTTAA[T/C]ATGCTTGATTTCCCAATGGAGAGTCTGGAAGGAGATGGTTTTGCTGAAGATTGGGCCTC	Yes	Yes	No
Ha2.0_c14505	SFW1645	1	277	GTCTAATAATAAGATTGGTGCGTTCTTCAACACAACCCGAGCGATTGCAATCCTCTGTTT[T/C]TGACCCGGGGTTAGATCCACGCCCCTCATTCCCACATGGGTATCGTACCCGTGGGGTAA	Yes	Yes	Yes
Ha2.0_c14509	SFW1646	1	559	TGGTGCAAGCGAACCCGTATCAGCGTTGGATTTTAATTCTACAACGTCAAGTTTGGCTGT[T/C]GGCAATGATTGTGGTCTGGTTCATCTATTTAAGCTAGTTGGAGAATCTGAAAAGTTAAA	Yes	Yes	Yes
Ha2.0_c14515	SFW1647	1	641	GCATTATTGCAGAGCATACAAAGTGTTGAGAATGTTGTAGATGGGCCTGTGGATTATGAG[A/G]TTTTATCTGAACNCAAANGTTTGAATGGGATACATATTATTCATGAATCTTGATTTCTT	Yes	Yes	Yes
Ha2.0_c14516	SFW1648	0.976	44	GCCTGTAGCCGGGTAAAGAAAGGCGGGTTTTTCTTGAGCCCGGG[T/C]CTGGCCCCGACATTTCAGGTTTATATGGCATCCGTGGTTGACAACGAGTATAAATTGCT	No	No	No
Ha2.0_c14517	SFW1649	0.988	259	TCATAAGAGAAGAAATAGAGCTTTAGAAGCATCTTTTCTTTATGCCCAACAACTCCCATG[T/C]CTTTCTTGGTCGGACCAAGCCAACTATTTCCGRCAAGTCTTTCCTCATTTTTCGAGCAA	Yes	Yes	Yes
Ha2.0_c14519	SFW1650	0.976	81	CTTTTTCGGAAAGGCTGCACATCTTGTGGACAGCACAAACCAAGGGGGACACTTCCAAAA[A/G]GTTCTAACCNCAATTGGAAACTTCTGTATCTGCTCCATTGCTGTTGGAATGGCTGTTGG	Yes	Yes	No
Ha2.0_c1452	SFW1651	0.988	440	CAAAAAAGAAAATGAATTTGTCGAAATGAAAATGGATTCTCCGAGATCAGGTTCTCGAAG[A/G]ATAACTTCGCCTTATATTGAAACAGACCTGTTTCAATTTGAGGACAAAGGTGATGAACA	Yes	Yes	Yes
Ha2.0_c14523	SFW1652	1	346	CCCAATCCAGCCTGCAGCGACTAAAGCCGCTATGATTGATGAGATGGTTACGGTGAATGT[A/C]ACGAATGCAGTGACGAACAACAAGCCAATGTACATTGTTGTCATACACGCAAAGAAAAT	Yes	Yes	Yes
Ha2.0_c14524	SFW1653	1	378	TTCAAATGGCAACAACTCAACCTCCGACATGGTTATGTTGGTACACGCAACTGTGTCGCT[A/G]CACGCAAAATGTATTGGAGGGCTACGCACGTCGTATGTTCCCTTTATGTTTCTATAAGT	Yes	Yes	Yes
Ha2.0_c14527	SFW1654	0.935	88	GAATTGGGATTTCGCAAGAGTCCATGGAATCGGCTNGGGCTNGGCCGGTGTGATTTGGCT[T/C]TATAGCATAATCATCTATTTCCCGCTAGACATTTTCAAATTCATCATCCGTTACAGTTN	No	No	No
Ha2.0_c14528	SFW1655	0.988	104	AAAAAGGTTTACACGTACTCTCCAAATGGGTACACATTTGATGAGCATAACTACATTACT[T/C]ATACCATTATTTTGGATCTTAACCATACANAGAAGCNATAAAACNTTACATATAGAGGC	Yes	Yes	Yes
Ha2.0_c1453	SFW1656	1	239	GCTGAGAGAACGCAGGCTGCAGCAGATGAAGAAAATGGCGGAGAAACGGAGCCGTTGGAT[A/G]TCGTTAGGTCACGGAGAGTATACGGAGATTTTCTCTGAGAAGGATTTTTTTGCTATTGT	Yes	Yes	Yes
Ha2.0_c14534	SFW1657	1	349	NGTTATTTGAATCGGATCTGTGTAATATTTCAGATTACCTGGTGGTTGTGGTGGAAGATG[A/G]TGGCGATGACACAGATCTACCGTTTGGTGGCCANATCTACCGTTTGAAGTTGAAGGTAT	No	No	No
Ha2.0_c14536	SFW1658	1	640	TGGTCAAAGTCTTAACCCTTCGTCGAAAAGTGGCGGTAATAAGGTTGATAACGCGTTGAT[A/G]TCAAAACTGAATGGTAATCAGGTNGTTTCGACCACGTACGAGGCTTTGCCTAGCCTTAA	Yes	Yes	Yes
Ha2.0_c14537	SFW1659	0.996	79	TGAAATGGATGCAAAAATGTACAAGAGAAGGCTGCTGAATTTATTCAACAATCTTCGTTC[T/C]GATCTTGGATCTCCATCACTCCCAATTGTTCTTGTGGCTATAGCTTCCGGAAATGGACC	Yes	Yes	Yes
Ha2.0_c14538	SFW1660	1	481	AGTTACATCGCCTACTTCAAATATCTTGRTAGGTTTCGGATGATCTTTATTGTGNGCGGC[T/C]GTTTTCAGTATTCCAGCCATGAGACTGCTTCTTACAACCTCAAAATCTGCGGAGCGAGG	Yes	Yes	Yes
Ha2.0_c14543	SFW1661	1	453	CTTGAAAACAGACGATAAATAGTTAGTCGACTTTTCATAATCGTTAATTCCCCGCCAAGC[A/G]GTTGGACCCCACGAGCCCGTTTGAGACCCTGAAACCGATTTGCTACTAATCAAGCCTTT	Yes	Yes	Yes
Ha2.0_c14547	SFW1662	1	105	CAAACNAATCTTGATTTCAATCTGCGAATTTCTCTCAATTCATCGACTCAGGTTTTAGTC[A/G]AACATAGTAAGCAGCAAATGTCTGAAACAAATGATGGCAACCCCATGCCCTCAAAGGAG	Yes	Yes	No
Ha2.0_c14561	SFW1663	0.965	447	TGACTCTGCGGAGTTTTTATATGGTGAAACACGAGCTATTGATGAAGCAGATAAAGTGAN[A/G]TTAGAATCAGGGGATGTTTTGATATTTGGCGGGAAATCGAGGTTAATATACCATGGTGT	Yes	Yes	Yes
Ha2.0_c14565	SFW1664	1	114	CACTATGAAGGTCTCCATGGCTTCTACAAAGGGATGAGCACAAAGATCGTTCAAAGTGTT[A/C]TTGCGGCAGCGGTTTTGTTCATGGTGAAGGAAGAACTNGTGAACGGAGCTCGGTGGTTG	Yes	Yes	Yes
Ha2.0_c14568	SFW1665	1	343	TGCGTGTCTAATCGCTGCTATAATTGGAACAATTGCTGTGATTTTTGGTGTTACAAGTTG[A/G]TGACTGCTTCACCAAGCGTGTAAGGTCAGTCGTACTGGATTAAGAAGTCTTGACTGATG	Yes	Yes	Yes
Ha2.0_c14572	SFW1666	1	678	GTCTAAATGGATGAGGGAATTGGAAAAGGTATTTTATGGGAATATTGTNGCTTTTGATAC[A/C]GCAATGCTTCCGGAAGCTAAACAGGATGATTTGCAGAATGCAATATGGAA	Yes	Yes	Yes
Ha2.0_c14575	SFW1667	1	173	GGCTGCTGCCGTAGGAGCCTCCTTCAATCATGTCGCCAGAGAGTCTTCGGACGTCGATCG[A/G]CTTGCCCACTTTTACCAAGACATATTTGGATTTGAACGAATTGAAAGCCCTAAATTTGA	No	No	No
Ha2.0_c14578	SFW1668	1	677	GAAACAGAAACACCTCGATGATCTAACCGATCAAATCAACCAGATGAAAAAGGATAACGC[A/G]CAAATCCTCACCACCATTAANGTCACCACGCAACAACTGGTCCACGTGGAAGCGGATAA	Yes	Yes	Yes
Ha2.0_c14580	SFW1669	0.988	544	ACAATGGAGAAGTTCTTCATGTTTCGTTGTTGTACCGATTAAGGAGGATGATCATTGTGT[T/C]CTAATTATGTCTAATATGATGTTTGTTAATTGTTGACTTGTTTCAGTGTTAGGACCAGT	Yes	Yes	No
Ha2.0_c14583	SFW1670	0.935	370	TGCTGAGGTGTACAGTGACCCATCAAAAATACTTCGTGAACTTAATTGGTCAGCAAAATA[T/C]ACAGATTTGGAAAAGAGTTTACANGTTGCCTGGAAATGGCAAAAGTTGCATCATAATGG	Yes	Yes	Yes
Ha2.0_c14602	SFW1671	0.915	671	GAACACGCTACAACCGAGCCCATCACGATGGCCGAAAGCGGAAATTAACGCACTCATCCA[A/G]ATTCGAACAAGTCTCGACACNAAATACCAAGATAGCGGACCGAAAGGGCCGCTATGGGA	Yes	Yes	Yes
Ha2.0_c14605	SFW1672	0.988	1476	GTTATTGGAAGCTCGAGNGTCCGGKTTTCGGTTTGGTATAATTGAAGATAAACTATTGCT[T/G]TTTTCACTTGAAGAAGAACAAGGAGGATTCAACACACTTTTGTATGACCCAANTGCGAC	Yes	Yes	Yes
Ha2.0_c14608	SFW1673	0.988	211	ATTTNAACCCGGNNNCNCNGTCATCATAGAGAAACATCAAGTTTCTCTCCATCGAAGCTC[A/G]ACATGGACCAACCCGTTCTTCGAATCTATGAGATGAAACTTATGGTTAATNCNTCCATT	No	No	No
Ha2.0_c14621	SFW1674	0.965	131	CTTTATAAAAATCAAACAAAACAAGAAATAATTAATGAAGCCGAGCAATGTCCTCGGGTA[A/G]GGAAAATGAAATGACAAGTAAAATCCGCTAGACGATTATACGATCAAGTTCTTGTGTAC	Yes	Yes	Yes
Ha2.0_c14622	SFW1675	0.965	157	ACAACAGTAACCAACAAATCTATAAAACGATTACCTTTTTCTTGAAACAACCCGAT[T/G]CGGTCTAAAATCATGTTTTAGTTGGTGTTGTCAGTTGTCCTTAATATCAGCTACCTCTT	Yes	Yes	Yes
Ha2.0_c14630	SFW1676	0.949	274	TCACTGCATTCTGAAATGGGTGCATTCACAGACTCCTCAGGCACATTGTCCCTTGTGTCG[T/C]AGGGAATGGCAATTTAAAGAATGAACTTNAGCTTCTTCTGAAATTACCATATCCTTGTA	Yes	Yes	Yes
Ha2.0_c14636	SFW1677	0.996	89	ATCAAATCNCCGGCNACNAGATCCGTTANNTTNCCGTCTATTATCAAATCTCCGNNCACA[A/G]ATCCGTTAGTTTTCCGTTTCTTATCCAGTCTCTGGCCACCAGATCCGTTCGGTTTTCTA	Yes	No	No
Ha2.0_c14643	SFW1678	1	701	GATCGGGGAAATGCAGCAGGCTTCAGATAAATCAGTAATAATTAGTGGAATTCTCGACCC[A/G]CGGACTAAAAACCTATTATCTATGTCNAGNA	Yes	Yes	Yes
Ha2.0_c14644	SFW1679	0.996	242	CCAGCTAGCATGGAAATACTCCATCCTGACCCTCAGGAGACGAATTAGTTGACTTTGGGG[T/G]NAGCCATCTTGTTCCAGCAGTACTTGAGAATGAACGGGTTGAGCTGGTGAAGCGGGAGA	No	No	No
Ha2.0_c1465	SFW1680	0.813	471	TCATCCTTTTATAAAAAATATGCCTTTCCATTATTTATCACGCAATCTGACTTTTTGGTT[A/G]TTTAAGCCCTAATTTTATTTGGGGCGTCTTCATTTGGTC	Yes	Yes	Yes
Ha2.0_c14652	SFW1681	0.899	320	TAGAATAACTTAAGATCTAGGGAANNTTATCATGTTTTAGTGATCCTTGAATGTGTTAGA[A/G]TATGTAATACCCCTTGTTTCCTTGATGTTAATTCGGTTATCATAGAGTTAATACATC	Yes	Yes	Yes
Ha2.0_c14653	SFW1682	1	241	GAATTTGATTCTTGGTTTTGCTATGAATCGGATACGGAAATCGAGGCGCTCATTGAATGG[A/C]TAAGAGACGACGATGCAAGAGAGAAAAAAATTGAAAGAAGCGATTTTAGAAGTGGCAAA	Yes	Yes	Yes
Ha2.0_c14656	SFW1683	1	220	GTTATTACAAGATTAAACCTATTCAAATGTTGATGCAGGCAGAGAAGCAGGATCGAGTTC[A/G]TAACACCCTTTCGGAACACCTTCTCTTTCTTCTCCGCTCATTCTACACGAAAGAACCAT	Yes	Yes	No
Ha2.0_c14662	SFW1684	1	326	AGCACTGCAGCACCCTACCAGATGCTCTTTATCATGTTACCGATGATAATGATCACATGA[A/C]TGCATCAGAATCCCCCTTCTTAAGCTTTTGGGATCAACTCTTCCCATTCTTGGAGATAA	Yes	Yes	Yes
Ha2.0_c14666	SFW1685	0.935	194	CTTCAACTTTACCATACTTACAAAGTTGAAATAAGTTTAAAAAAATGGATTCCCCTCTTG[T/C]CTGTCCTTTGGCTAATTGATGTCCATATATTCACCAGTTACTCTATTATATTGCAAGAA	Yes	Yes	Yes
Ha2.0_c14667	SFW1686	0.988	275	GGTTTAATGGTGTGGTAGGAAGGTTTGAAGATAAACTAAACAATGAGCCTTTCAAGATGG[A/C]AATGCAAAAGTTCACCACAAAGATAGTGCAAATGATGAAATATGAAAAGTTGTTCGAGT	No	No	No
Ha2.0_c14670	SFW1687	0.877	150	ATCAACGCCGGCGTTCGGCACACCGTCCTCAACGCCGGCGTTCGGAACGCCGTCAACGTC[T/G]TCGTTCGCCACCGGCTTCGGTACCTCACTGTTTTCCTCTCCGTTCTCTCAACAACAACA	Yes	Yes	Yes
Ha2.0_c14672	SFW1688	0.988	136	TTCAAAACCCTCATTCGCAACTACTACAAAGTGTATCACCAATCCATTGTTTCACCTCTT[T/G]CAAACTTTCAACWCANAACCCTCAATTTTACTCGCTCNATATCCCTCTTTGCCGCCAAM	Yes	Yes	Yes
Ha2.0_c14674	SFW1689	1	97	ATTCCCGCATGTACCAGG[T/G]ATATTCACTAGAGAACAAATTGAGGGTTGGAAGAAAGTGGTTGATGCGGTTCACAAGCA	Yes	Yes	Yes
Ha2.0_c14680	SFW1690	0.996	291	ACGGTGGGCATCGATTGCTTTTGGTGCTGGAGTGGGTATTGGATCTGCGTACTCAGATTG[T/C]TCTCAGAAATTTGACGGGTCAAGTCAAACTTCTNCCAGTGTTGCTGAGANACCAGTTGC	Yes	Yes	Yes
Ha2.0_c14682	SFW1691	0.996	362	CNGAGGTGGTGGAGAGACAAGANGGTGGTGGTCGGAAATGAGGTTTTTGTTGATGATGAG[A/C]GTGTTTTTGACATGGAGGGGATTCTTGCTGACATGGCAGAAGGGTTGATGGTACCGCCA	Yes	Yes	No
Ha2.0_c14684	SFW1692	0.988	332	TGTTATGAAGCTTCAGATTAAGGTTGATGAAGAGACTGGAAAGATTACGGATGCTTGTTT[T/C]AAGACGTTTGGATGTGGATCTGCTATTGCGTCTTCTTCTGTTG	Yes	Yes	Yes
Ha2.0_c14694	SFW1693	1	36	ATGGTGGATTTGGTANTACTGGATCTGCCCAATGGC[A/G]TGGACTGTGTACGGGTGCATTGTTTCGCAATATCATGACGCGAATAATGAAATATTTGT	Yes	Yes	Yes
Ha2.0_c14698	SFW1694	0.915	170	AAACTGTACACTCTTCAATCTCTCAGCTCCACTCTCATCGGCGACTTCAGCGGAGTCAGT[A/G]CTCGGTCCAGGAGCCTCAGTCGGAGCATCCGCCGGAGAAAGATCACCGGAAGCGGGNGC	Yes	Yes	Yes
Ha2.0_c1470	SFW1695	1	183	ATCATGTTTCAGGATATTACGAC[T/G]ATGTTGCTTGATCCGGTGGCGTTTAAGGATACGATTGATTTGTTTGTTGAGAGGTATAG	No	No	No
Ha2.0_c14702	SFW1696	0.965	400	TTANGCNGAATCTGGATCTTCTAAGGATATTAAGAGCTCAAACAGCGATCTTACCAAAAA[T/C]CAGAAAAAGAAAGTTAAAAAAAAGGCTAAAAAGGNAGCCCAAAATTGNGTCGGAAACGA	Yes	Yes	No
Ha2.0_c14703	SFW1697	1	149	GCAATTCCAAGAACGCCCACCTGATACAGAATTCCCTGAGGCAGATGAAGATCAAGAAGA[T/C]GATGATCGAAGATCCGATGATTCTGATGATGAAAATGAGGGCAAGTCTTTTGTTGGACG	Yes	Yes	Yes
Ha2.0_c1471	SFW1698	1	479	CGGGCTTAAACCTCAAACAGGGACTGTGGGTCAACAAACTGCTTTGCCTGCTAGTCATGT[A/G]GGTCATTATGGGAGTCAATATGGTGGTTCTGTTGGAAGAATGAACAGTGGTGTGTCTTC	Yes	Yes	Yes
Ha2.0_c14712	SFW1699	1	641	GCCTCGGAGCTTACTGGGCTCCCATCAACATGTCGAATATAATATTCCTGATAAGCCTCC[A/G]TGTCGCCTGTGTGAACCACTCCATGAAAGACCACATATTGCATGTCAGTTAAAGTACAA	No	No	No
Ha2.0_c14715	SFW1700	0.996	291	AGGTCATGTTCCGTGGAAACACCGTGATGAACGGGTACTTAAATGACATTAGNGCGACAC[A/G]TGAAGCTTTTAAAGACGGGTGGTTTCGGAGTGGGGATTTAGGTGTTCGACATTCGGATG	Yes	Yes	Yes
Ha2.0_c14728	SFW1701	1	349	ACCAGATCWTCACGAACAGGCTGATTTATCAGGTCCATTTTTGTTTCTTATGGCGTTTGG[A/G]TTGTTTCAGTTGGTTGCTGGGAAGTTGCATTTTGGGATTATTTTGGGGTGGGTGACTGT	Yes	No	No
Ha2.0_c14729	SFW1702	1	447	TATGATGAGATTGATTCAGATGTTGGATCCGATGAACGAATCGGTGCCGAAGAGGTTTTC[T/G]GTGGCGATTGTTCACGCGGTGATGACCGGAGGAAGCAACGGNTGCCGGAAAAGGCTAGT	Yes	Yes	Yes
Ha2.0_c1474	SFW1703	1	91	ATGGCATCTAAAATAGCCATACCACTTATTTTTCTAGCCGTGGTCTACCTAGCCGGAACA[A/G]CNATCGCCACTGGCGCNAAACCGAGCTTCATCAAGTCGTCTTGTGCCACCGTTAGGTAC	Yes	Yes	Yes
Ha2.0_c14741	SFW1704	1	624	AAAGACTGCNGTTGACCGGCTCGAGCTAAAGAGCTTCAAAGGCCTGTTTTTCATATGTGG[A/G]CTAGCTTGTTGCATTGCTCTTTTTATATACTTGGGGCTCACCATACACCAGTATGCTAA	Yes	Yes	Yes
Ha2.0_c14744	SFW1705	1	977	TCATCACCTTCAACGAAAGTGGAATCTTGCGGTGAAGAAAAAGAAAAGGAAAA[A/G]GAAAAAGAAAGTTCACCCGATACGGGATCCACCCAAAGTTTGAAGCTGTTTGGGAAGAC	Yes	Yes	Yes
Ha2.0_c14745	SFW1706	1	483	AAGGAAACTGAATTTTAAATCACCGAAACCGAAGGGGGAGCCGCTGTTAAAGAAAGACTA[T/C]GGTGAAGAAGGTGGAGATGATATTGACTTTGACCGCCGTCAACTCAGCTCCGATGAATC	Yes	Yes	Yes
Ha2.0_c1475	SFW1707	1	431	TTACCACCAAATTTTCTGGCGTAAAGTTGGGACGACGGTTAGGCCTCTCATTCATAAACA[T/C]GCACCGTTTNTAAACAGTCCCGTCTCTGCNATACAAAAATGGTGGTTCAGGCAATAATA	No	No	No
Ha2.0_c14754	SFW1708	1	214	GGCGGGTGGGATCGTGATTGACCTTAATAACGCGTATTACACCCAACCACATGCACANGC[T/C]CACCCACATGTTATGTCTAATCAACAGCCTAATGAGCGGATAGCAATAGATGCAAAGCT	Yes	Yes	Yes
Ha2.0_c1476	SFW1709	1	451	TCTTCCAAAGAATGAAAAACTACACAATNTACGCAGTCTCCATCACCATCCGAATTGTGA[T/C]GGGGTTCATGCTCATTGTTGTCATATGGAGGTTTGACTTCTCGCCTTTCATGATTCTNG	Yes	Yes	Yes
Ha2.0_c14761	SFW1710	1	741	TATGTACCTTCGAATTCTGAGATGTACCCGTCAGNGTGGCATTACTGCTGCTATTGAAAA[T/C]GCTTTCCATACAACCCCTCAATTGGTCTGCTTAAAGGGTGCTTTAGAAGAAGTCCGTTT	Yes	Yes	No
Ha2.0_c14763	SFW1711	1	662	GCTGGGAGCAAAGAGGAAAAGTATTTCATCAACAATCACTTGAGCTT[T/C]CGAGTCATGTATCACAAGGACCTTGAGACTGATTCTGCAAGAATCGTTGGATTTGAAGT	Yes	Yes	Yes
Ha2.0_c14764	SFW1712	0.787	419	CGGTCTATGATCCTCCCCCGCTTTCTTCCCAGACTCTTCCGGCTTTCCTCGATGGAGAGC[A/G]TGCGTTATCACATCCGACAACGCCTTATCTTCTTCCCCNGGTTTTAGTGTCTCCACTAG	Yes	Yes	Yes
Ha2.0_c14775	SFW1713	0.935	239	ACATTTCTTGACCTTTCACCATCATCTTCTTCACAATCATCATCATCATCATCATCATTA[T/C]ANGATGAACATACCCAAAGGGTGTGTGGCAGTTATGGTGGGACATGAAGATGAAGAGCC	Yes	Yes	Yes
Ha2.0_c14776	SFW1714	1	259	AACTCACTTTCAGATTTTCTTGCTTCCTTAACGGACTACACCCCAACTATTCCTGATGAA[T/C]TNGTNGAACATTACTTAGCCAAGAGTGGATTCCAGTGTCCAGATGTTCGATTAACTAGG	No	No	No
Ha2.0_c14777	SFW1715	1	378	ATCAAAACATTACCATCCATCTGTTTCAACAATGGCNTCAGGGATTTCGAATATGGCAAA[T/C]GCAAACAATCAGGTTTATGTAGCAAGTATCTCTCCTCAGCAAGCTTTCAGTGACATGAC	Yes	Yes	Yes
Ha2.0_c14778	SFW1716	0.996	629	AYTTCAAATTCTTCATGTCATATATGCTAATCTCACCTTTCCTTAACTTTTCTTTGCATT[T/C]TTTGGTGAGGTGGGTTTGTAGGAAGAGTTCTTTCCAAGTAGGTTCCCGACCATATGTCC	Yes	Yes	Yes
Ha2.0_c14780	SFW1717	1	488	TCCCTTGATAAGGGAAAAAGTGAAGTTTCGTCTAATGACGATGTAGATCGAGCATCAGAA[T/C]CTTTCGAATTAGTTGTGTCCCAGATAAACGAGATCACTATTTCTGGAANCACNTCGGCT	Yes	Yes	Yes
Ha2.0_c14781	SFW1718	1	705	TGTGATAACGAGGTCGTTGTTTTCGGATTTTTCGGAGAAGTCCCATGATTCTGATGCATC[T/C]GAGTGTAAGTCTCTTATGACAAGCCAAGATTCGAATGAATCGCAGTGGTCGGTTCAGGT	Yes	Yes	Yes
Ha2.0_c14785	SFW1719	1	385	GTGGCATNNGGGTTGAGATTATTGAGAAGAAATTTGTTGCTAGATTGAGTTACGTCGGGG[T/C]TGATGTTCGAGTTGAGTATNTTCATCGGAATATGTTTAATGCTAGTGAGATTGCTCAAG	No	No	No
Ha2.0_c14789	SFW1720	0.976	688	AGTCGCCGACCTGTATGACCGTTGTACATGGTCTCAAACCCACGCATCTGGTAACCACAC[T/C]TGTGNAGCGCCCTACTGATATTATCCACAGTAACGTCTGTGAAGGGGGGAGCATCTCCT	Yes	Yes	Yes
Ha2.0_c14792	SFW1721	1	489	AACTTGAAAGTTTGGGAATAGCATGAAGAGAACTTATTTAAAGTCGATAGATGGAGAACT[A/G]TTCTTCCATTGGCAGTGATTTCTGAGTTCAACTGGCTGGTGAACTTTTGAGAATCGGGT	Yes	Yes	Yes
Ha2.0_c1480	SFW1722	0.915	299	CANNRMAAGTGCAGCTCCAACGAACGGTCCAACCCAGAAAATCCAATGGTCATCCCAAGC[A/G]TGGTCCTTGTTGTAGATGATNGCNGACNCCNAGACTTCTCGCNGGGTTNATNCCAGTTC	No	No	No
Ha2.0_c14802	SFW1723	1	474	GTCCACATCATCGTGTGCCAATTCGTATTCCAAAAGATAGGTTTCATAATGTCTCTTGAG[T/G]GTATTTCCAACACCCGTCATTCTATTTGTAACTGTGTGGTTCCGCATCTTTGAGAAAAC	No	No	No
Ha2.0_c14803	SFW1724	0.976	226	CGTCTTCTCTCAGGTATGTCAACCACCCGCTAATGGCAAAAGCGGACTCCTAAGAGCCGA[T/C]TACCAAGGAGACAACCCTTTCCCAAAGGTTCTAATCGACGGGCCATATGGTGCACCAGC	Yes	No	No
Ha2.0_c14804	SFW1725	1	550	ATAAGCTGTTTTGTGATTTTGATGAGTGTCTAAAGCGCATTGCTACTGTCGCACCCGAGA[T/C]CGAACCTGGGCGTGTACAGTTATATCATTATCTATCATATGGATGGCTTTGTGGTGGGA	Yes	Yes	Yes
Ha2.0_c14808	SFW1726	0.949	70	CTTCATCTCCAANCCCTAAAACCTTCTATTTCTCAATCTCTAAATCAGGCTTTCCATATG[T/G]CTACCTCCACCACCAGCACCGTCTATATCAACGTCATCGAAGACGTCATCAACAAAGTC	Yes	Yes	Yes
Ha2.0_c14809	SFW1727	0.988	246	GGGTGTATGCCTTCAATCCCTAAATGCCTATTGAGATGCTAATGTACTGGAATCTTGTTG[T/C]GATTCTAAACTATTATTAGTATTTTCCGGTTTGTCGATTGCACAGCCA	No	No	No
Ha2.0_c14814	SFW1728	0.949	165	GTCACCAACNACCACTTTTATGAACCCAGCTGCTAACGCCGTTAACTCAACGCCGCCGTC[A/C]ATGGCGCCAACGGTGTCAGCACAAACGGGTCATGCGTCACAAAAAACAGAGTAAATGTC	Yes	Yes	Yes
Ha2.0_c14815	SFW1729	0.965	617	TGCTCAGGGTATTGAACGCCTGAAAGATATTTTAAACGGAATGACTGAACATGATGTTGG[T/C]GTCCNGCCTAATATGCCATNTTTCAAGGTTAAAGAAACAGAGGGATTTCCTAAAATCAC	No	No	No
Ha2.0_c14816	SFW1730	0.714	581	GAGGTTCTGTTCAGGCGATGTGAATCNGAAGGTTCTGGACCAAACTTCATTCTATGACAC[T/G]CATTTATTATATATAAAGTGAAAAACTGCTGCGACATACATTGTTTTATAATATAAGTT	Yes	No	No
Ha2.0_c14817	SFW1731	1	294	CCTGGATGACCCGTCTCCATCACCACCAAAAGA[T/C]GTTTTTTCTCCAGAATTCTGTTCGTTCATCGATGCTTGTCTGCAGAAAGACGCCGATGC	No	No	No
Ha2.0_c14829	SFW1732	1	460	GGTACTGGAAGGGTGATAGTGAAGCTATTAAGCATAAGAACAATCGAGGCCATGGTTGGC[A/C]TATCAACAGCATTTTCTTGAACACATAATAGCCCAATGTGAATACTTCTAATGATGTCA	Yes	Yes	Yes
Ha2.0_c14835	SFW1733	0.988	181	TAACAAAATCTAACNNNNNNNNCTTTACGTCTTTACGTCTTTACGCACCTGCATAACAAC[T/C]CCTAAACACACACAATCAGAATGTACCTTATTTGGCAACAGAATTCGCAATCGCATTCA	Yes	Yes	Yes
Ha2.0_c14839	SFW1734	1	62	ACGGAAAAAACGTTTTATCACCTTACAAACAATAAGTTAAAAAGCGGGGGCCCTATGACA[T/C]GCGTTGAAAATGGTCAAAATCCAGGCAAAACTGAGAGGTCAATTATACCTCTAGGGAGT	No	No	No
Ha2.0_c14845	SFW1735	1	214	TACAAACAAATCCGGCGAAAGAAGGAGCGTTACCGGCGTCAAAAGCGGCAATAGAGGCGT[T/C]ACCGATGGTAACGGTAACGGAACAAGAAGACTGTGCGATATGTTTAACGGAGATGTGTT	No	No	No
Ha2.0_c14847	SFW1736	1	132	GTTATCTTATTGCTGAATGGGAAGCTACATCCTTACTTCAATGCCTTTCTTCAACANATG[A/G]TCTTTTACTGACTGAATCGGTACCTCTTTCCTGTGAAAAATCCCAGCAGCAAGAGCTGC	No	No	No
Ha2.0_c14849	SFW1737	1	173	GCGGGGCAATTGATTTCGATGAATTTGTNANACAATGATGACTGCCAAAATCGGTGAACG[A/G]GACAGCAAACAAGAGCTTACAAAAGCATTCCAGATCATCGACCAAGATAAAAAT	Yes	Yes	Yes
Ha2.0_c14851	SFW1738	1	419	GACTATAAGGAGGAGCTATTGAAAGAAATCAGAGCTGAGGTGGACGAGTGANACGGAAAC[A/G]CTGGATGCTGCATTTAGATACGAAAGACGGAACCTTTGTTTTTCAACAACATNCACTTA	No	No	No
Ha2.0_c14853	SFW1739	1	41	CTGCCATTCTCCATTGCGTTAAAGTACGTTATTCGTGCATC[A/G]GAAAGAGCATTCTTCATACGCTCTATCCCTGCATCTCCACTCAAATGCATTACTCTTTC	Yes	Yes	Yes
Ha2.0_c14857	SFW1740	0.949	565	TCCAGGTGCCTTCACGACTGAATTTGTCCTCCCAGAGGGCTTCTACCCTCGAAGATGGCA[A/G]GAACCCGGAAGAGCNGAAGCTGATTTTGGTCGGTTTGATGTTAAAACTGTGGTGAGAAA	Yes	Yes	Yes
Ha2.0_c14858	SFW1741	0.976	374	CGACTGCCGTGTACAAGGTGTCATCTGTTGCCGCTCA[A/C]AGTGGCATTCCCATCATTGCCGATGGTGGCATTTCGAATTCCGGACACATNGTCAAAGC	Yes	Yes	Yes
Ha2.0_c14860	SFW1742	1	345	TAGGGTTCATCCTCGTGATCATTTTAATCATGTGATATTGGCGGTTGTTGGGTATAAGCC[A/G]AAGGAGTTTGCTGGGCAGATTAACTTGAATACGTCGAATATGTGGGGGGATAGTGAAGG	Yes	Yes	Yes
Ha2.0_c14862	SFW1743	0.996	383	TAGGGAGGAACTCCCTGACACAATGGCTGCTGTTCGTTTATCTGGAATGGAGATCAGTGA[T/C]CTAACAATGGAGCTCAGTGATTTAGG	Yes	Yes	Yes
Ha2.0_c14868	SFW1744	1	213	TTCTTCGGTTGATTTCAGTACGAGATCTACCATTGATTGATTGTTAGCTGGAGGCAAAGG[T/C]GAAGGATCTTCATCTAATGACCANAACCTGTTCCTTGCAAATCCATGCTGCTCCAGTGT	Yes	Yes	Yes
Ha2.0_c1487	SFW1745	0.813	488	TAAGGAAGAANTAGAGGAGATCAAATATAAAANTTGAAGAACTCAAGGAGAAGGTTGAGT[T/G]TGAAGTAGAAGAAGAAAAGGAGAAATTGAAGGAGAAAATAGAAGAAATTAAGGAAAAGT	Yes	Yes	Yes
Ha2.0_c14872	SFW1746	0.897	19	TTTGGGTCAAGAAATCTTT[A/G]AAGTTGCAAGAACCTGATCGGGAGGGCGAAACAGTAAACTTGAGCTTTGCATGGATTGC	Yes	Yes	No
Ha2.0_c14879	SFW1747	0.9	204	ACTTGAAGTTGCGCGCGATATTAATCAAAAGGGTCCTGTAGCGNTCAGGATGGCGAAACG[A/G]GCCATTAACGAGGGTCTAGAAGTAAACATGGCCTCTGGATTAGATGTGGAGGAAGAATG	No	No	No
Ha2.0_c14882	SFW1748	0.996	254	TTGCATCAATGGTCTCTGCCCACTTTTCCACTGGATTCCCTCTGCTAAATGCTCTTTGTT[T/C]GGTGTCAGCATTTACGAAATTCGGATCCGCCCTTTGGTAACTTGCTTCTCTCACGTTGT	Yes	Yes	Yes
Ha2.0_c14885	SFW1749	1	437	TATAAGCCAGAGTTTTAAGATCAAGGAGCTCGGTAAAATACTTCTCACCATCGACAACCC[T/G]ACTTCAAAGAAGAAAACACTACTTTACCGNTTCAAAGTTGATCCTCTTTNGGAATGAAG	Yes	Yes	Yes
Ha2.0_c14888	SFW1750	1	397	TGGTGTACAAGATGTTGATGAGGATAACAGTAGCTGCTCCGACAGGTTTAAGCATGATGT[T/G]GTCTCGTATATTAAGACACTTGTAGCTGCATTTAAGAAGATAGGAGCAAAAGAAGCCGA	No	No	No
Ha2.0_c14889	SFW1751	1	196	ACTCGCCATGAAATGGCACCCTGATAAAAACCCTAACAACAAGAAAGATGCAGAAGCCAA[A/G]TTCAAAACCATCTCTGAAGCCTATGA	Yes	Yes	Yes
Ha2.0_c14891	SFW1752	1	216	ATGCTTAGCTCAGGGGGGCATGCCATCATCACATTCAGCAACAGTTACATCTCTCGCTGC[A/G]TGCATAGGTTTACAAGAGGGCATTAGCTCATCATCATTTGCCATTGCAGTAGTTTTGGC	Yes	Yes	Yes
Ha2.0_c14892	SFW1753	1	131	TGTTATTAACTTGTTTGGTTTTTTGTTCTGTCCGTTGATAGATGCCTGAGGCTTCTTAGC[T/C]GGGAAATGATCTCTTTGAATGATGGTCGGGATTGTGGTTCCAGACGCCAACAATCAARA	Yes	Yes	Yes
Ha2.0_c14894	SFW1754	1	83	ACCACGAATTACNTANAGACCNAGTGNNATGTCACAATAAAGACCGCCAACAATTACTCG[T/C]TCACAAGAACCTTCAAGAACAGCATTGGCAAACTGATCAAAAGACCGAAGTATCCCCAA	Yes	Yes	Yes
Ha2.0_c14898	SFW1755	0.996	585	AAGGATTCGTTTCCGGTGGTTGTTGCGGAGAAGTTGACTCGAATAGCGTTGGATTGTGTT[A/G]TGGATGATCCGAATTTGAGGCCTAGTATGAGCCGCGTTGCGGGTAAGATATCGAAGCTT	Yes	Yes	Yes
Ha2.0_c14900	SFW1756	1	215	GCACATTGCGCGNTTAGCNCTCTANTGGCATGAGAAGTTGGGGAAATGTGATTTTGTTGC[A/G]TATCAGGCATCAAGTAGAAGTGGCATATTACATGTCCATCTCGATAAGGAGAATACAAA	No	No	No
Ha2.0_c14905	SFW1757	0.976	184	TTGTTGGGCGAACATGCCGCCGGAGTTATTGCGCGATGTTTTGATGAGGATTGAGGAGTC[A/G]GAGTGTACCTGGCCTCCTCGGAAGAATGTGGTTTCTTGTGCCGGTGTTTGCAGGAATTG	No	No	No
Ha2.0_c14906	SFW1758	1	193	TGTTGTCTCACTTGGTGGAGATGAACTNCACTTGGTNGCNATGCGTTCTAGAAGAAACGA[A/C]TTATTTCCATGTTTTTGGGGATTTATCATTGCGCCAGGGCTTTATGAGTCATGCTTAGT	Yes	Yes	Yes
Ha2.0_c1491	SFW1759	1	356	AGATGACGATGATGANGACGACGACGGTGACGACNNNGATGATGATGATCAGAGACCGTC[T/C]AAGAGATAGTGGCTCCCATTTCCCGGGCTGTCTCACTCAAGCATTTTATATGCTATCTA	Yes	Yes	Yes
Ha2.0_c14913	SFW1760	1	97	CAATATCGCGTTCCCTCACCTTATGCTGTTTGCTATGGAGAATATTCCTCCTATGNGNGA[A/G]CTTAGTCTTGATTATGGAGAGGCTGATGAATGGACGGGGAAATTGTCCATTTGTAACTA	Yes	Yes	Yes
Ha2.0_c14915	SFW1761	0.988	295	AACAAATTTTATCTTGAGATATGTTTTCGGGTCTATGAAGTAACTTAAAACCTTAAAAAA[T/C]GGTTGAAATATTTTTGGAGGATTATAGAGAACGATAATGGCAAGCCTCTC	Yes	Yes	Yes
Ha2.0_c14919	SFW1762	1	492	TCTCCGAGCNNCCCAAACTGTTTGAAGTATGGTAAGGTAAATNACTNNAATNGCAGCNAT[A/G]GTCGCTACTGATACCCAAACGTTGTAAAAATATTCATGCTTCAGTTTCGCTCTCTTTTG	No	No	No
Ha2.0_c1492	SFW1763	1	860	ATGAAAGCTTGCTTCAGCTCACGAGTCTGGAACTTGAAAAACGAGAGGATAAGGATTTNC[A/G]GTTCCTGTTGATGGATACGAGCAAGTTGACAGGAGTAGATCTTGAACTCGTTCTACAAC	Yes	Yes	Yes
Ha2.0_c14932	SFW1764	1	327	TCTAGAACCAGGCCGTGYTCTTGGAGCCGGTTGTTCGTTTTGGGTTGAATCTTCAGAAAC[A/G]GGAGTTGTGTTACTTTTTTCTTCCACGGGATCCTGGAGATTCTCTACTGGATGAATCTT	Yes	Yes	Yes
Ha2.0_c14933	SFW1765	0.877	419	GGCTGACCCTTTGGTGGAAGAGGGTGTGAAAGGGAGGGTGGTGAAAGAGGTGGCGGAGAA[A/G]GGGAAGTTGCGACGGCAGGTGGTGGCGATGGTGAAGATGCTGGTGGCGAAGAGTAAAGC	Yes	Yes	Yes
Ha2.0_c14936	SFW1766	1	315	AGTTAAGCTTGTTAAAGACCAGAGATCAAATAAATCAAAAGGGTATGCATTCGTTCAATA[T/C]ACGAATCAAGATGATGCCATGAGCGCTCTAGAAGCAATGGACGAGAAGTATGTAGATGG	Yes	Yes	Yes
Ha2.0_c14945	SFW1767	0.976	318	GGCCGCCTTGCTGCCGCTTCAGCATTCTTATCACCGACGACATTAATGGTCAGCCCAAAC[A/G]CTGTACCAACCAAGACATCCCTGCGAAGAAGAAGCGATACATTCCGGTGGGTGGCCAGA	Yes	Yes	Yes
Ha2.0_c14946	SFW1768	0.834	127	TGCGGCGGCGGCCATTTTGTTGTTGTTGTAGGTTTTTTTTTTNCTCTGTTGTTTGTTTGN[A/C]GTTGGATCAGGGTGAAGTGGTAGGTCTGGTGGCACAGGTGGATCCGGAAGACAGTGAAG	Yes	Yes	Yes
Ha2.0_c14950	SFW1769	0.996	253	CTACAAAAATTCAAAAGGGGAAACCGCACTCTCACTTGCGAGAAAACACGCAGAGAACAC[T/C]ACGGAGTGTGTGATACTAGATGAGCTTGCTAGGGTACTAGTTCTTCGTGGCGAGAACGT	Yes	No	No
Ha2.0_c14951	SFW1770	0.935	249	ATTACGTTGTTTTGTTCNTCGAGTTAGNCCTAAATTATGAGTTTCTGGAAGAAGCAACCG[A/G]AGTTGCTAATTGGTCTGTATAAATCTTCATTCAAGCTTCAGCATTGATGAATTATCCTG	Yes	Yes	Yes
Ha2.0_c14953	SFW1771	0.996	339	AAACTGAATTCGACGGAAAGAACCCGTTTCAAGATATTGCGAACGAGAGGCTAAAATCGC[A/G]TATGGGAAAACAAAATTTATCGANAAGACCATTTACGACCAAGAACAAANACAACGGNC	Yes	Yes	Yes
Ha2.0_c14957	SFW1772	1	550	CNTTTCCTCATGCTGTCTAAGACGCATCACAAGAGCTTGAGTAACCCTTTGAAAGTATTC[A/G]TCTGTTATAACAAGTTTCTTCCCTCCAGCCCCGTCTGCATTTTCTGGGTTCATA	Yes	Yes	Yes
Ha2.0_c14961	SFW1773	1	438	GATACTTGTTGATTACATCACGAAAAACGGTCATGGCACCTGGCGTTCTTTTCCTAAACT[T/C]GCAGGACTACGAAGATGCGGAAAGAGTTGCAGGCTTCGTTGGACGAACTATCTTCGTCC	Yes	Yes	Yes
Ha2.0_c14965	SFW1774	1	195	AGCCGGTCAGGTTCTCCTTTTTGACCACAAGTGTCTCAGATCTCCTCGATGCTTCCCTAA[A/C]GTCAATAACGTGCCGACTGTGAAAGGAACAATGTAAAGCAAAGCAGGTTGACCATGTCC	Yes	Yes	Yes
Ha2.0_c14966	SFW1775	1	641	TAAAAGTGGTAAACTGCTACACTATAAAGGAACACCATTCCATCGTATCATACCCGGGTT[T/C]ATGATTCAAGGNGGAGATATGTCCAACGTGATGGGCAACG	Yes	Yes	No
Ha2.0_c14970	SFW1776	1	177	ACTATGACTATCTGTTGCTTGACCTCTCCGAGCACGAACATGAACGTACGGAAGCTCCTC[A/G]CCGTCATCATTCGCGACACTTTTGATCTTCTTCGCCGATGATTTAACATTCGTCTCTCG	Yes	Yes	Yes
Ha2.0_c14982	SFW1777	1	408	CACNCGCCCNGGNGTTGTTCCTGCTCCGATTGAACCAAGAGCCCGATGACTCTTTGACCC[A/G]TGGGTCATTGGACCTCTTTTGAAGTTATGCCTCTTTATACCACCTTGAAACCCTTTGCC	Yes	Yes	Yes
Ha2.0_c14983	SFW1778	1	274	ATAATAAAATATTTGAGATGCTATCCTTCGTCAGAATATTCGCCCAAAGGCGAACAAGTT[A/G]CCGGTAGGACCACGCGTNGTGAGAAANCTGGATTTTCCAAGATGCACTTACGATGAAAA	No	No	No
Ha2.0_c14987	SFW1779	1	75	AGCGGTTTAGAATCGNTGAATAACGGATATGGATGGTTTCATCGTTGGAGGTTGATCACN[A/G]TAGGAATGATGATATTGATAGTAATGCCTGCATCGGAGGAGAGTCTAAAGGAGGCTGCG	Yes	Yes	Yes
Ha2.0_c14988	SFW1780	1	437	CAGCAGAACATGATGAATTCCATACAGCCCATTTGATCCGGGTCAGAATAGTTGTATGAA[T/C]TCCTTACAGCAGGTCTCTAGTCGGNNTCTCGGCAACAAATTACAGTGAGTGGATCTCAA	Yes	Yes	Yes
Ha2.0_c14991	SFW1781	1	231	GGGGGCTGTGAAAGACTTGGATTACGACAGCAAGTTAACGTTTGAAGAATCCGGTGTGGC[T/G]AATTCGATGATTTCGGTTACTTGGTTGTGAAGGGTTGGACTGCTGCAACAATGTGTGTG	Yes	Yes	Yes
Ha2.0_c14994	SFW1782	0.75	151	NGGGGAAGGGNAAGAAGCTNAGAACCCAGAAAAATGGTGTCGGAAAGTAACGATCTTGCG[T/C]CGGAACCATGGTCTCCGCAACCGGTCTCGCCGGAATTTCAAGATTCCGACAGAAAAACC	Yes	Yes	Yes
Ha2.0_c1500	SFW1783	0.9	96	CTCCACCGCTCCTCCACCTTTCATCCATGGAACCGGTCGTCGCCATCATCGTCCTCTCTC[T/C]TTCTCCACTCCAACAGTTGCTTCATGATCTAGGGTTTCACTGAGAAACCANTCGTTTCA	Yes	Yes	Yes
Ha2.0_c15004	SFW1784	0.858	920	ATTGATCATGTTATGAAAAAATTACTAATATTGTGACTTTCCACATGCTTAACTCCCATC[T/C]CTTTAATGTATTTGTATTAATGTCAAGCCCTATAAATACAAGCTACTGTATTTGTATGA	Yes	No	No
Ha2.0_c15007	SFW1785	1	184	TCGTACNNNNCCTGAAAGAACACACTGGAGACCATCCATGAAGTTTGATGCTGCAAGAAT[T/C]GGCATCATGGTTGCTACATATTTCACGACCTCANCCTCATTACTATACGCNTATCCCCA	Yes	Yes	Yes
Ha2.0_c15008	SFW1786	0.915	190	CACGTCATCACCGAACTCGGGTTCCCACGCATCATGACTCACCTTGCCACTAGTGAAGAT[A/G]CGGAAGTACGTGAGGGGGCATTAAGAGGTCTATACGAACTCACCAAGGGCAAGCCGGTA	Yes	Yes	Yes
Ha2.0_c1501	SFW1787	0.915	612	AACACGAGCGGACCGTCCAGATATGAAGACAGCGGGAGAGCAGTTGTGGGCCATCAGAAT[A/G]GACTATCTTAGAAATGGAAGAAGAGGGTTAGCTTCCGTNAACGACGAAAAGGTTGAAGC	No	No	No
Ha2.0_c15010	SFW1788	0.988	77	TGTTCAAGTTCTAAGTGTTTTGGATCAAAACAGGCTGTTGATCCATGAGATTAACCAGAA[T/C]CATGAATCAAAGATCCCTGATAACCTCAGTAGAAATGTGAGTTTGATCAGAGAACTCAA	Yes	Yes	Yes
Ha2.0_c15022	SFW1789	1	451	TTACTCAGCTTGAGCTTCATCGCCACTTTCATGCCCTTGGTGCTGGAGTAAT[T/C]GAGGAAGTACGAGTTCAGCCGGATAAAGGGTTTGGTTTTGTGAGATACAATAATCACGC	Yes	Yes	Yes
Ha2.0_c15028	SFW1790	0.834	177	TGTGTACCCTGTGAGGCCGCCGCT[T/G]CCTGCCGTAGGGGGATATGAGGGTGTTGGAGAAGTCCACTCTGTAGGCGAAGCAGTACA	Yes	Yes	Yes
Ha2.0_c15032	SFW1791	1	165	TCGGATTACTCACTGGTGCCGAAATTGGAGAGATTTGAGACAAGATAGATCACAGATCAT[T/C]GTAGCAAACTTCGATTCTTTGCCGGGCAATGGATTTCCTAGAAGCAAATGAGATCCCGA	No	No	No
Ha2.0_c15035	SFW1792	0.988	185	AGGATGAAGCTGGTAGGTAGGGTTAGGGTTTTGAAGATATTTACTCATAGAGTTGAGAGT[A/G]GTGTGAATTGTGGTGTGGTGATTGAGGTGAAAAGTGGATCTGTGTTAGGGCTTCATTGT	Yes	Yes	Yes
Ha2.0_c15037	SFW1793	1	175	GTTTAAAGTGGCTCCAACAGCTACAGACGAAACAGCTGCAACCGATATGATTTGAGGTAA[T/G]CTCGGGTCTATCATTCCCGATGCCACATCTCCCGAGCCAAAGACAGCAAGGAGTGGGAA	Yes	Yes	Yes
Ha2.0_c15039	SFW1794	1	172	CAAATCGCCCCTATTTCAATCCACAAACTTCACCCCACAATTTCAACTATCACATCCCCC[A/C]AAAAAATGTTCAATTTCATCCCATGTTTCCTCTGTTTTTCCACCTTATTCCAAATCTCA	Yes	Yes	Yes
Ha2.0_c15040	SFW1795	1	544	GAGTGCGCGGTTAATGGAGTTGGGAGAAGATGTTGATGCGTTGCTTGAAGGCATAGGTGA[T/C]GATATGGGTGCTCNCTGATGACGACGATGATGACGAGGATGAAGATAATGAAAAGTGNN	Yes	Yes	Yes
Ha2.0_c15042	SFW1796	0.976	172	AGGGCAGGAGGCTGCGGACAAGGCGGGGGTAGTATAAGGATATTGCCGCGGAGAAAGCGC[A/G]AGAAGCGAAGGACACGACAATGGGGAAGGCGGGAGAGTACAAGGATTATACCGCGCAGA	Yes	Yes	Yes
Ha2.0_c15043	SFW1797	0.915	254	CAACCAGGAGTTCCCTAACAGGAACTGGCCCACGGTGAAGTTGTTGGCCTGAGTAGAGTC[A/G]TTGAGGGCATGAAGACCAGGCCACCTTACTCGRCCTCCAAAGCCAGCACCTGGACMATA	Yes	Yes	Yes
Ha2.0_c1505	SFW1798	0.988	535	TACTAAGTTTAGTAAATAGTTTACCCAGATGTCGAGAGAAGCAAAGGAAAGAGTCTTCTA[T/G]GCTTCAGACAGTNAACAAGAAGCTATCTGCTATGAACAAGTTATTAATGGAGGAAAANG	No	No	No
Ha2.0_c15051	SFW1799	1	93	GAAGCGGTTGGATTGGTGGATTACGTTGGACGAGGAGAAGAATGAGAAGAATGTGAAGAA[A/G]CCGAAGAGAAGACCGGCGAGGGAATGGTGGAAGGAGGAGTATTGTGACGAACTCGCTCG	Yes	Yes	Yes
Ha2.0_c15056	SFW1800	1	448	ATGCGAAAACCGCAGATCTCTTCCTCTTGAACTCTTGACTTTTGCTAATTCCCGGAACCA[A/G]CATCGTTCGCTTCATAACCATTTCTAAAAGATTCCTATCTTCCAANGAGATTTGAACCC	Yes	Yes	Yes
Ha2.0_c15076	SFW1801	0.949	397	GTGAAAACCCCACGCTGGCCCTAGGTGTTGGTCTCTTTCCCATGTATGGTGGAATGGATT[T/C]GNCATCGAGCTTTCTGCTTCCTGAAAGCCNCTTCTAGTAGTTGATGACACGGATGTTGG	Yes	Yes	Yes
Ha2.0_c1508	SFW1802	0.858	1005	TGTTCTTCNAAACANGCTAANAATCTTCATCTAGAATCNATGAGCTTTAACTGGTGATGA[T/C]GATAAGAACATACCGTGTGGCTTTTTAAACGTATATGTTTGATAAATGTATATTTTTTA	Yes	Yes	Yes
Ha2.0_c15081	SFW1803	1	406	TATTTCGTACCCCTTTGCTAAAGGCTTGATGGGNAGAAGAGGGAGGACGCCCACTATTGT[T/G]TTTGTCTGGTCTGGCCTTATTGCCATTACCATTTCACTTCTCTGGGTTGCGATTAATCC	Yes	Yes	Yes
Ha2.0_c1509	SFW1804	0.935	849	CGANGGCTACTTCTGTGGATGGGTCTTCCCAATAATTACAATTGGTNATCAAACCGTTAC[T/G]GCTGTAGCCATAATGTTTAAGCATAAGTATTCGTCTAAAAGTGGTTGTATTCTCATATA	Yes	Yes	Yes
Ha2.0_c15098	SFW1805	0.772	275	GGATGAGGAAACACGNAAGGNTATAGGGTTAAATGATCAACAATACATAAATCAGTTTCC[A/G]TTTGAAGCTTGTCTTGTCATGAAACACCATTTGGCAGAAACAGTTCAAAAG	No	No	No
Ha2.0_c1510	SFW1806	1	700	ACTTGTGCTACTCTTCTCGGTACCCGTGATYTA[T/C]GACAAATTTGAGGATAAGATTGACCCACTTGCAGAGAAAGCATGGATTGAAATCAAGAA	Yes	Yes	Yes
Ha2.0_c15100	SFW1807	1	584	CTATATTTACAAAATACGTAAGCGAAGATGGGACGATCAAAGGGAGGAAGAGTCTATAGG[T/C]GAGGTACCATGAATGCCAAACCGGTTTTCCTATGATGAATTGGTAACCGCCACAGAGAA	No	No	No
Ha2.0_c15103	SFW1808	0.996	385	TACATGGAAGAAGCAAAGGGGGAGGGTTGATTATCAAGGCTATATCTTTCCTCGAAGGCG[T/C]GGGGAGACGCCTGATTCGGAGACGCAGTTGCTGACGCTTCAGTTTGAATGGAACGGTGT	Yes	Yes	Yes
Ha2.0_c15104	SFW1809	1	142	CTGGTAAAAAAATTGGGATCACAGTGTCTCCTTCAACAACTTCATGCACACCTTCTCCAA[T/C]ACTCTCTACNANCCCCACTGCTTCATGACCAAGTATTCTNGGAAAAA	Yes	Yes	Yes
Ha2.0_c15105	SFW1810	0.949	239	GTCCCAAATCATATATGTAATTTGTAGATTATAAAACAAAAAAGGTAAAAAANAAGATAT[A/C]AGCTGTTGCAAGCCAACACGACACTGGATCGCGGTTGCACAAATCAGAAGCATTTTCTA	Yes	Yes	No
Ha2.0_c15110	SFW1811	0.858	248	GCGAAAGAGGAAGAAGAACAAAACAGAAAGATACGATAAAGAAGAAGAGGAAGAAGAAAA[T/C]GCARGGTTTGTTGAAGAAGAAGTTGAAGAAGGGGAAAAAGAGGGTACCCAGAAGAAATT	Yes	Yes	Yes
Ha2.0_c15113	SFW1812	1	154	TAAAAACATAGCAAANAAGTATAGTTTATTATAGATAGAACAGTCTCAGCTCATGAATGA[T/C]CTAGAACATACGAGGCTCGCAATCTTGAAGCTGAAAGAAAGCACCAAAATCCAGAGAAA	Yes	Yes	Yes
Ha2.0_c15114	SFW1813	0.899	569	GGCAACCAAGTCCATAACATGACCATATCGTGGGCCGGGTCCCGGTCCCTGGACAACAAG[T/C]CTATGCCATTTAAATTTGTCATTACTCATGTCAAGCACATAAAGATCATCTGTTGAATG	Yes	Yes	Yes
Ha2.0_c15119	SFW1814	1	162	CGTTTATACCGGAGGTTGATGGGTTGAGTGAGTTTAAAGGTGAAGTTATTCATTCGACTC[A/G]GTATAAATCCGGGAAGAAATATGAGAACAAGAATGTTTTGGTTGTCGGAGCGGGTAATT	Yes	Yes	Yes
Ha2.0_c1512	SFW1815	0.976	245	AAGAGGATGATCATGGAGGTGTTACAGTGGAAATGTCTACCCACCCACCCATACACCCAA[T/G]TCACCTCACCTCTTTACTCAAGNCTTCACTCCTCCAATGGAAACAACAG	Yes	Yes	Yes
Ha2.0_c15123	SFW1816	0.996	166	CCATGGCCCCCCGTCCCACCAGTTTATGATGCGATTACTCACCGGAACTGATACCGTCAC[T/C]GACTCTTTTGAATTCGTGCCTCGGTCCATTGACGCCTTTGGATCTACTGTGATCGTTGA	Yes	Yes	Yes
Ha2.0_c15126	SFW1817	1	90	CATTGGATGGGTTCTCGAGAGCATCCCACAAGAAGTTATCGACACTCATGAACTACAAAC[A/C]ATCACCTTAGATTACAGGCGTGAATGCCAGCATGATGATGTAGTCGATTCCCTCACGAG	Yes	Yes	Yes
Ha2.0_c15128	SFW1818	1	151	GTTAGTAAAAATCAGAGACTGTTTCAAGCACACCATTTTCATAGCTTCTTCGCTCATCGA[T/C]GATGCAAACATCCCATGAAATTACGGTTGTTGACGATGATGACATTAATGCTTCAGAGG	Yes	No	No
Ha2.0_c15130	SFW1819	1	658	GTTTAATAATACTGGTATGGAAGCTTTATGTGGTTCTGATTATCTTCAAANTTTGGAACT[T/G]ACAAGGTGTCAAGAGATAAGTGATGAAGGGTTAGAATGTGTGGCCCGTTACCCATGGCT	Yes	Yes	Yes
Ha2.0_c15136	SFW1820	1	406	AAGATACAGAACAATTTTTGGCCTATTCTAGGCCCTATCTTTTCAGATCTGCAATCGCGG[T/C]GGGGATCCTCTGCTATTCAGGAAATAAAG	Yes	Yes	Yes
Ha2.0_c15142	SFW1821	0.935	557	ACTACCCGAGTTGGTGAAAGAGGCGTTTAAGAAAGAAAAATTTGAGGATTTCTACCACTT[T/C]TCCTTTCGTTACTGCTTAACCGAAGATRAACAAAAGAACTTAGATNRTTGAGACCACCT	Yes	Yes	Yes
Ha2.0_c15144	SFW1822	0.877	103	ACATCTCAAGTTACATCTNTTACATTGTGTATCTATAAATCCACTTACAGAAATGCAAGG[T/C]CAGGATGCGTACATCAGACCCAAGTTGGCGCAACACCCACAGGTGCACATTGTATAGAT	Yes	Yes	Yes
Ha2.0_c15146	SFW1823	0.996	413	NGATMCCCCGTTTCATTCGCTTTTCCGAACGCTTGATACCGCCCACCATGACGATTTCCA[T/C]CAGCCGAACTACACCGGCGCTTCCATAACCAAAGGCGGNCCCCGCGAACCGTGGCACGA	Yes	Yes	Yes
Ha2.0_c15150	SFW1824	0.949	396	GAAGNGGCGGTGGARCTGCWGGTGGCGGGARCAATNGGCGGTGATGGTGGTATAAGAGGG[T/C]TGCCAAGAAGGTATGGTTCGCCAACACGGTACACGGGTGCTAGTTCAAACTCGTTTAGA	Yes	Yes	Yes
Ha2.0_c15154	SFW1825	0.996	192	AATGCGATAGAAGTACAGGGCAACCTCTTGCAGCTGATGAGGATAACTGGAGTGACTGAT[T/G]TCCTTACAGCTAGTACATTTCCACCTTTATGGTTTGATTAAGCTGTTGTATACAACTAT	Yes	Yes	Yes
Ha2.0_c15156	SFW1826	0.976	92	TGGCTGTGCAGCGGCGAGGATCTAAAACCGTCGTCGCTYGGTGAGTTTCTGGAGGTTGAA[A/C]GGCGATTTGGTGAAGAGGCGTTGTTTGGCGGTGAATCGGTGATGAATATGCCGGTGGCG	Yes	No	No
Ha2.0_c15166	SFW1827	1	253	AGTCTGAGGTATTTCAATTCGTGGTGGAGGATCCGGCGAGAAACAGATGACGATCACCGT[T/C]AAATTATCACAAGTGTTCCTTTTCAGGGCTTCGCGAACCAGCTCTCTCGAGCATCGTTC	Yes	Yes	No
Ha2.0_c15182	SFW1828	0.996	80	TTATTCATACGGCGTGATTGATGATGATGACGTTGGCGGTGATAAACTTTTTGGTGGTGG[T/C]GGTAGTGGTGATTCATTATTTGCGGACCCCACTTGGCGGGCATCATCTCCCGAGCTTGA	Yes	Yes	Yes
Ha2.0_c15183	SFW1829	1	249	TCCAGAAGGAAAATGTTTTGTTCGATTCAGAAGCTCGGTAAAGGGTTTTCGTGATCGTCT[A/G]TTAAAGTTGAAATCTTGAATTGTTGATTTGAAGAAGAGGAATAGAGTCGTCGTCGAGCA	Yes	Yes	Yes
Ha2.0_c15184	SFW1830	1	166	GCAGAAAAGTCGCTTGTATGCAGCATGATCGGGTAGCTATCTATGTGCTAGATTGGTCAC[T/C]GATTACTTTCATCGTTGATCATGCTAGGATGGTTGTACCACATGCATCAGGAGCGTGTT	Yes	Yes	Yes
Ha2.0_c15187	SFW1831	0.935	189	CAGGTTGAAGTNGCAAGGCCNNTGGACAAGAAACGGAAAAGGGTTTATGAAGATTCGCAA[A/C]TCACTCAGTCGCGTGAGATTTTAAATAACTACAAACCTCAAAATTATGAGTCAGTCATG	Yes	Yes	Yes
Ha2.0_c15194	SFW1832	1	521	GGACCATGTTTTACCTTGTTTTGAGACTGGGATGCCTCTCTTGAAGCAACGTCTTCACCA[A/G]CTTCCCGATGCTGATAAT	Yes	Yes	No
Ha2.0_c15195	SFW1833	1	65	TTGTGCACCGGATCCAGAGCAGGATTTCGGTGAAGGGTATAGTGGGAAACAGGTGGTGTT[A/G]GAGAATTTGAGGCAGCTTTGTGTTCATAGAGTTGCTAATGAGACCAACAGGTCTTGGGT	Yes	Yes	Yes
Ha2.0_c15198	SFW1834	1	333	TCGAATATTTCACTTCAATTCAGAAGTCTTGTTATCCGACAC[A/G]ATGGAAGCCACTTTATATAAAGCAATCGCGTGGTCAAAAAAGTTCGGCAGCCTTATATT	Yes	Yes	Yes
Ha2.0_c15199	SFW1835	1	90	GTTGTTGAGTTGTGTGTTTATTTGGTCACCAACTTTGGTTATGCCGTAAAGGCGGATTAG[T/G]GTGGTGAATTGGCTAGCTTTTTCCAAGATTTTTGTGATGTTGGTGGGAGGTGGTGGTCC	Yes	Yes	Yes
Ha2.0_c1520	SFW1836	1	476	CGTGACAGATCAAGAGAGTTTCAACAACGTGAAACAATGGTTGAGTGAAATCGATCGTTA[A/C]GCTAGTGAGAACGTAAACAAGCTTCTTGTCGGAAACAAATGCGATCTTACGTCTCAGAA	Yes	Yes	Yes
Ha2.0_c15205	SFW1837	0.949	98	GTTTGCATTGTGGGTGTTGCACGTACGCCTATGGGGGACTTTCTTGGTTC[T/C]CTTTCATCTTTGCCAGCAACCAAGCTTGGATCCATAGCTATTCAGT	Yes	Yes	Yes
Ha2.0_c15206	SFW1838	0.988	210	CGAGTNTTGTTGCTTCGGATCATATGGGTTTGCTCGTAATACTGCTGCTCCNCTGCTAAA[T/C]TGTTGTTTGTGGAGGCATGTAATGTGATTCGACACGTTTAAGTATTGGTAAAACCGTAA	Yes	Yes	Yes
Ha2.0_c15217	SFW1839	0.988	440	CGCTAAGTAACTTCCACTATGATCAAATTCCACAGATTGTGTAGGAGTATTCTCATCATA[T/C]GGTGAAAAAGTCCTGAAGTTTCTCAGTTTACGAAGATCCCATAACTTAACACCATCTTG	Yes	Yes	Yes
Ha2.0_c15218	SFW1840	0.996	379	CACATTTGGGTGAGACTGCAGCTTCTCATACATAGCGCGAGCTTCATTGGATCTGTTGAG[A/G]GAGTCTTGACAAATAGACCATTGCAANGCAGCTAAACCATGAAGTTCACTCTGGTATAC	No	No	No
Ha2.0_c1523	SFW1841	1	776	TGAATGACAAGGAGAAAGAAGGATAT[T/G]TGGATTCACTGTACCTTGTTACAAACAAAATACAGAAGCGGGTTTCGCACNNGAAATTT	Yes	Yes	Yes
Ha2.0_c15230	SFW1842	0.858	503	TTTACGGTTAAGTTAGAACTACTTGCAATGGTTATAATGTGGTAAATCTTTGATGCTATA[A/C]TGATCTTATTCTGTAGCAAAAAGTATCAGTTTACCGTTTTTCTCANGTGTTTTGAGACC	No	No	No
Ha2.0_c15245	SFW1843	1	811	TCGAAGAAGAAAACACTGCTCTATAGGTTCAAGGTGTGCCCTCTTTCCGAATAGAATAAC[T/G]TACATCAAGGATNGACAGACAGACAGTCAGATGATCGCGCGAGTTTATTATTTATTTNT	Yes	Yes	Yes
Ha2.0_c15250	SFW1844	0.899	88	ACACAGGCAATACAAAAAGATGAAGAAATAGCAACCATTCAGAAACAAAATAAAGCCAGG[A/G]TTGCNCGTGAAGTAAAAGAACGTCGCAGAAAATGGGCCGAAAAGTTAACNCCACGTCAA	Yes	Yes	No
Ha2.0_c15253	SFW1845	1	339	CACNGACCATATGTGCATGCATTTGTCCAATGACCCACTTGCTAAGTACTCCCCGTTTGG[A/G]CTAAATGCCACAGAATATACAGGATCCCCATGGGCAACTAAGCTGTGAAGAAGTCTTCC	Yes	Yes	Yes
Ha2.0_c15254	SFW1846	0.935	341	AGAGCTTGTGTGGCAGAAACTTGAAGAACAAAACCAAGAATTTTTTAAGGGATACCATTT[A/G]AGGTTGATGGTGAAAGATCAAATAATGGAATTTAATAAGCTGCTTGATCGACAGGCTGC	Yes	Yes	Yes
Ha2.0_c15255	SFW1847	0.976	654	ATCCAATTTAAGTAGTTGGTTCATCAATAACTCGATCAGATTTAACAANGTCTTCTCCGC[T/C]ACTTTCCCTCCTTTTGAGATAACCGATTCAAGCGCAGATACCTGGCCAGCAAGTCTATC	Yes	Yes	Yes
Ha2.0_c15256	SFW1848	0.965	519	GAAGAAAACCAAGAAAACCATGANCATTCAGAGGACAATAACAACAACAANAATANTAAN[A/G]ATGATAACAACAATGGGGATAATGAGATCAAGCAAACTGAGAGCATTGAAAAGGGTATC	Yes	Yes	Yes
Ha2.0_c15260	SFW1849	0.877	72	GTTGAAGAAAAGAGAACAACTACCCGAGTTGGTGGTGGCGGTGGAGGAAGAGGACGGTAC[T/C]CTTCTGGAAGAGGTGGTGGTGGTTTCAGGGGTCGTGGTGGTTATTTCGGGGGGCGAAGC	Yes	Yes	Yes
Ha2.0_c15265	SFW1850	1	235	TCCAGTTGATGCAATTGTTGAAGGGCCCAACTTTGAGTTTGCTACTGAGACTCATGAGGA[A/G]CTTTTATATGACAAAGAGAAATTGCTTGAAAATGAGGACTAGGTGGGAACCAAGATAGC	No	No	No
Ha2.0_c15268	SFW1851	0.976	198	AGAAGGTTTTATGCAGATGGANGGAGAACCATGGAAACAACCCATGAACAACGAGTTNTC[A/G]ACGTTTGTGGACATCAAACGGGTGCCGTTTCAGTCGGTTATGATCAAGGGAGAGTAAGT	Yes	Yes	Yes
Ha2.0_c15270	SFW1852	0.976	343	TTTCACTTCTGGTGCACAACCTCCTATCATACCTCGTCTTTCAGCTGCGATTTTAGCCAC[T/C]GCTCTTCTCGCTCTCTGCTTCAGTTTCTTNTNCAATCACATTAACCGCTCCTCCACCGG	No	No	No
Ha2.0_c15271	SFW1853	1	181	ACTGACTTGAAGATATAAAGCAGCCATCATCTCAACTTCACTGTGTCTCAAAGATTTAAC[A/G]CCAAACGTGTCCGAGAAGAAGTTTGTGTCTTTCATGATCCAGAAGAATATGACAGTCAT	No	No	No
Ha2.0_c15279	SFW1854	1	99	TTTAGCTGTTCGCCATGGTATTTGTGCTGATGTTGCAGTTTCTAAGCATGAGTATTGGTC[A/G]TCTTTGGCACCTCTTCCCTTCGAAGTTGTTGTTTCATCTGGGCAAAAGGCAAAAGAAGA	Yes	Yes	Yes
Ha2.0_c15281	SFW1855	1	200	GTTAGATGAGGACCTACGAGAGATGAATAACGGTGGGAATGAGTCGAAGTTGAAGAAGAA[A/G]GGCGGGTGGTTGAAGAATATTAAGAATGTGGCGTGTTTAGCGAGTTCGGTTGCAGGGTA	Yes	Yes	Yes
Ha2.0_c15293	SFW1856	0.965	231	TATTATGGTAAATATATTATTGCCAACTAAAACAAAAGACAATAATACTTTCGACTCGCA[A/G]AGTTGCTATATACACATAGGCATACCTTTAACTTAAATTTGCAAGGGCTGCACCATATG	Yes	Yes	Yes
Ha2.0_c15297	SFW1857	0.996	201	GTTACCTGANAATGTTGTTATTNACACATGCCTAAAGATGATGGCATTGCACTCCCACCC[A/C]AAGAAGTTGAGGAATACAAGCCACCGTTTGTTGCTGCTGATGCGCCTTTGCCTATGCCG	Yes	Yes	Yes
Ha2.0_c153	SFW1858	1	1412	GGGGTCAAAATCGGGTAAAAATAGCGGTTTGTTGGAGAAAGATGATTCCCGCAGTGAAAG[T/C]GAAGTGGAAGATCCCGACTCTGATGAAGATGTTGAGTAAAGGAAGATGATTGAACTTTG	No	No	No
Ha2.0_c1530	SFW1859	1	495	ACATGTATACTCTCACGATAGCCAGCGCTGATCCTAAATCTATTTCGGCAAAACCAACTA[T/C]CGAGTTCACCAAAAGCGTCACTAAG	Yes	No	No
Ha2.0_c15300	SFW1860	1	88	CCGACAACGGCGGATTTGAACACACAAACGCCGTGAAATGGGGTTCGTCTCCTTCCTCGG[A/G]AGGCTCCTTTTTGCCTCTCTTTTCATCCTCTCCGCTTGGCAAATGTTCAATGATTTTGG	Yes	Yes	No
Ha2.0_c15302	SFW1861	1	502	ACTTAGCCGGAAAACCGTCGATGAGGTGTGGCGGGAATTGCTTATAAGTAATGGTAATGG[T/G]GTTAAAGATGGCGATTTGATCGGTCAAGCGAATATACAACCGCAAGAAAGAGAACCGAC	Yes	Yes	Yes
Ha2.0_c15304	SFW1862	0.813	523	AATTAGGTAGGACAGAAGAAGGANTTAGGATTGGTATGAACCGGGTTTAGTTAGTTGCCC[A/G]GTTTATTTCGGTAGGTTTATGATAAGCGATTATTAAGAGACTTTAATGTAGCTTTTTAT	Yes	Yes	Yes
Ha2.0_c15317	SFW1863	0.834	608	AGAACTACCAGGAGCGCATCTTTGCCTTCGAGGTCGTCTCGTTGTCTTACCCCACCCTGT[T/C]AAGCTTCTTTCATCCAATCCCACCACGTCAACGTTGTTAACCTGCTTTGATGACAGTGG	Yes	Yes	Yes
Ha2.0_c15324	SFW1864	1	116	GAACTCGATGGCGGGTTGTTTGCCGAATTGGGTGGCGGAAGTTGATATAGAGATTTTGAA[A/G]AGATTGAGTAAAGGGCTGGTGCATTGGAATGAGGAAGAACTTGCACTTAAGTTATTGGA	Yes	Yes	Yes
Ha2.0_c15327	SFW1865	1	321	ATTCTTCTCGATGGTGGTTCCCCTAGTAGCATCCATAGATATTATGTAATCGTTCCCCNA[A/G]AAGTATGCACGCGGATAAGAGACACTTCCTGATTGTGGGGATGTGAAAAACATTTAACA	Yes	Yes	Yes
Ha2.0_c15335	SFW1866	1	416	CCTTTTCAGCATGCAACTAAACGGACTTGTGCAGTAGTGATTCATATTAGCAAGTAGCGA[T/C]TGGATACTTTTTGAGCAGACATNAGCCGCGCNATATCATTTTATTTTGTCTGTATTGTT	Yes	Yes	Yes
Ha2.0_c15340	SFW1867	0.935	217	GAAAATGTTATACNACCTCACATCACAAAATTTTGTTCTCCCAGGAGTGTCGGGTTTCGG[T/G]TTTTATACAATCTTGTGTATACCGATGTTGAGATCCGAGGATATGGAAATGAGGAGAGG	Yes	Yes	Yes
Ha2.0_c15341	SFW1868	1	372	AATAGATGAAGTTAAAGGTGGATCATCTTACGGTGCTGGAACGTATGCGGGTGATGGAAC[T/C]CGAAAGCCGACTGAATTAGAGCTCCAACAAGCATTTTATCAAGGGAAATATGTTTCTGA	Yes	Yes	Yes
Ha2.0_c15342	SFW1869	1	514	GCCTTTGGCCAAAACAATGCAAATNATTGGCACTTATGCNCAAACAGAACTTGGTCACGG[T/C]TCCAATGTTCAAGGTCTCGAAACAACAGCAACATCTGATCGCCAAACGGAAGAATTTGT	Yes	Yes	Yes
Ha2.0_c15345	SFW1870	0.976	256	CGCTTTTACTGCGTTGTTCTCCGCAACTGCTTTAGCACAAACAAGAAGCCCCTGTTTCGA[A/G]TCCCCCCTAGCAACAATATCTTCCATTATTCTGTACTCTTCGCNNTTCGAATTCACATC	No	No	No
Ha2.0_c1535	SFW1871	1	548	TTATATAATCACAATGGTAGTTCATGCTACGATTCTACTGATGACTCGAATATTCGGAAG[T/C]AGGTTGAGTCCATGAATATATCTAAACCTGCTCGTGCTTCTGTTCTCAAATCGAACCTC	Yes	Yes	No
Ha2.0_c15354	SFW1872	0.915	33	CTGCGGCAGACTCGATCTTCGCCTCCACGAGTA[A/G]ACTGAGAGGCACGTGCTCGACACGTGCGATGCCGGTTAGGTATTGTTGTTCGATTGTTG	No	No	No
Ha2.0_c15356	SFW1873	1	386	ACTCTCCCTAATTAGGGAAGGCTGTACAGGGTGTAATGATCTTGTTGATTGGTTTGGTAT[T/C]TGACCCNNTGTTGCTTTCATTTTTCTCTCNCCCTGGTATGCGCGTTTTCCTGTTGCNCC	Yes	Yes	Yes
Ha2.0_c15359	SFW1874	0.899	244	GNGGCATGCGGAGATATTAGTTTTTGATATTTTAAAACGAGAGTGGTCTATTGTCCACAC[A/G]TCATCTCAACAATCTATCGCAACCAACAAGGGCTTTAGCCTCGTGCTT	Yes	Yes	Yes
Ha2.0_c1536	SFW1875	1	404	GGGTCGTATCGAAGTAACTGATTCTGTCACTTTTGAAGTCAAAGAGGACAACAATCTGTC[T/G]TTGATGGAGTATGAGCTCGTAAATGTTGCTGAGTAGGTAACCGAACAACTGGTGTTTCG	Yes	Yes	Yes
Ha2.0_c15367	SFW1876	0.988	188	ACCGGACTTCCAACACTAATGAAAAACAACAATGATGATTTCCTCAAAAATTCTTGCTGC[A/G]TGGAATCTGGAATTATAGTTGCTCCATCTATGTATGTCATTGTGCCGATTATTATTGAG	Yes	Yes	Yes
Ha2.0_c15370	SFW1877	1	434	GATACTTANCTTATTTTGATATGTACNCTGTTTACTGATAAAGATGGGAANACCNAAGAC[T/C]GGGTTTAGTGGTCGAATGGGTAATAAGATTCCGGCTCCACGATTACTGAAGTTAACGCC	Yes	Yes	Yes
Ha2.0_c15377	SFW1878	1	622	TTGTAGCATCTGAGGATGATACTCCCAGATCTCTCGATAAATTAACTCTCTAACATCCTC[T/C]TTTCGCAGTTCCCTCCTCTCAACTCGAATTCAATTTTTGAATTGGGCTGAATGGATGGG	Yes	Yes	Yes
Ha2.0_c1539	SFW1879	0.996	293	GGTAGCTGGATGTTGCTATGAGATCTATGTCCGGGCTGTCACACGAGAAGAAGCTCGTAA[A/G]GCTCTCAAGTCGAAGTAGCANNNNGNCCCCATAAGGNGGTTGTTGGTAATTATTATTCC	Yes	Yes	Yes
Ha2.0_c15397	SFW1880	1	83	GACCAGAGAAATTCTATTTCAAGATTCCTCTGGGCCCCACTTTTGCTTTGTGGCAGCAAT[T/G]CATATTCACCAGCCACTGCGCCCATCATCACAACGCGGTCGATTTGNATCGTCACTTTC	Yes	Yes	Yes
Ha2.0_c15398	SFW1881	1	240	AGTATTGGGTGAAGCAGAAATACGTTCACTTGTTGANAAAATGGAACAGAAAAATGGNGC[T/C]GATGTTGCTGAGAAAGACGTGAAGCGAGAAGAAAAACTAGCAGTGAAACAACTGGAGAA	No	No	No
Ha2.0_c154	SFW1882	1	718	CTGCTGTGTGACTTCCAGAAACCGGATCAGAACTCTTCGTCGATCAAACTTTAAAAGACG[T/C]TTCAACTGTATGTTTTTAAGAAATGTTTTTGTCCACAAACAGTNCAATNATCTTCTGAA	Yes	Yes	Yes
Ha2.0_c15400	SFW1883	1	436	GGCAACTTCACTTTGCAACATGGTCACCATTATTGATTGGGTATCACCGTTACTTGAATC[T/C]GGGAGAATTTGGTGCATAACTGCTTCCTTTTGGAACTCTTTTCCAGATGCCACATTGCA	Yes	Yes	Yes
Ha2.0_c15401	SFW1884	0.996	116	TTTCGCGATATCCCTTGTCACGAGATTGCTTGGCCGTATTTACTACCACAAAGATGGACC[T/C]AAGCCTGGAACACTACCGCCTGGGGTGGCTTCATCGGTTACTGGTGTCGCCCTTGTTGG	Yes	Yes	Yes
Ha2.0_c15409	SFW1885	1	491	TTCNCACACNAACAAAACCCATTCCTCTTCACCGTCTTTGTATTTGAGCTGAAANGTGCC[T/G]GTTTGCATCTTAAACCTTTTCGCAACTTCTTCATAAAGCTGGAACCAACCAGAAGTCGG	Yes	Yes	Yes
Ha2.0_c15410	SFW1886	1	250	CCCTAGAGACGGGTCTCTTGTTGGTGGNTCCCAAGGCCAACCGAAACCTCAGCAGCAGTC[A/G]CAACAGCTATGGCAAAACAGCTACTAATCGGTTCATACCTGACTTCGGGTTTTTTNCAG	Yes	Yes	Yes
Ha2.0_c15411	SFW1887	1	903	TGGTTTTGAAGGGCCTGATTGAATATTGTAAAACTGGACAGTGTNGATTGNTTGGGGAAG[A/G]TGGTCTGATCATGCGCGATATCAATAATTCAGTACCTTCTTACAACACCATTGATCTCC	Yes	Yes	No
Ha2.0_c15412	SFW1888	1	126	CTTGCTTCTTTGCTCTTTAGAGGTTTTGCGCCTTTCATGTTCTCAACAGACGCCNTGAAT[T/C]TATTGGAAAAGGCACAACTCTCGTTATACAGTCTAAACGGTCTAGACAGCCCCGATGCT	Yes	Yes	Yes
Ha2.0_c15420	SFW1889	1	422	NATAACATAAATCGTCCTCCATGTCAACCGAAACATATTAATACTGAATTTTCCAATTAT[A/G]TATTCTCTTTCTATGAATTTGCTTCCTGGCCACTTTTCCCGACTCCAATTCTCCACAGC	Yes	Yes	Yes
Ha2.0_c15424	SFW1890	0.719	265	GATGAAGCCGGTTCAGTAATGTGTTCATCGTGTAGAACATGAGTCAGTTTTTTTTNCATT[A/C]TAATAAGAAGAAAAAGTGTTGTCTTGGTCGGTCAACTTTTATTATTCCGTCTTTTTAAG	Yes	No	No
Ha2.0_c15430	SFW1891	1	224	AGTTGTTTCTGTAATGTTTATAGGTAGGTATATAGTAGTCAACAATCGGGTTGACCCCGG[T/G]ATNATGAAGTCAGAATACGTTTAACTTTTGGTCAATCACCATGAAGAACAAGTTGACCC	Yes	Yes	Yes
Ha2.0_c15432	SFW1892	0.834	111	CCCATCACCACCCAATATCCACNCANTCCTTTTCCTCYACCAAATCATGGCAGCCGTTGC[T/C]CACCAAATCTCCACTCATCCTCCTCCGAGCTTCCTCCACAACTCCCACCGTAGATAAAC	Yes	Yes	Yes
Ha2.0_c15433	SFW1893	0.915	603	TCTCACAAAACATGACTAGCTATGAACCCGAGGATATNAGGCGGTTCCAGGAGGTTGTGG[A/G]GGCCGCGATGGAGATGATGGGGAAGCTTAACATAGTAGCCATGTTTCCGGTTTTGAAAC	Yes	Yes	Yes
Ha2.0_c15434	SFW1894	0.877	367	CCCGGATCTTTTCCGAGGCCTCCGTATACGGTTCCGTCTCCTTACCCTCCTAACCAGAGT[A/G]GTTACTATAATAAACAATGATTTTGTTTTGTCATATATGGTTAACCAGAGTGGTTACTA	No	No	No
Ha2.0_c15436	SFW1895	1	381	TTGAATGATGCTGCTGGAGAAAATGATGATGACGATTCAGACGAAGATTGATGACTTTTG[A/G]CTTTNGTTAAATGTTTGTTAGTTTGTGGTTTAACCATGTTAGAAGTATGTTGAATTCAA	No	No	No
Ha2.0_c15438	SFW1896	1	415	ACTATCCACATGTGCACCGCCTTTTGCTTTTGAACTAGAACCATCATTCAGCTCTTCCTC[A/G]TCCACGGTTCCCGNNCCTTCAGAAATTTCATTCTCAATTGTTTGNATAGCTTGATCAGA	Yes	Yes	Yes
Ha2.0_c15442	SFW1897	1	240	TACCTCAATATTCGACAACCCTTTTGAGGATCATGAGTTNGTGTGGTGTTCAATTCTCAG[A/G]ATCGCGGTAAATTGGTTGATGCATCCACTTAAGGGTCAAATTGAGTTTCCCGGATTTAG	Yes	Yes	Yes
Ha2.0_c15450	SFW1898	1	157	ACAACCTCTTCAAAATCTAGATGTTTTGAACTACATTGAGGAAAAAGTTGGTCCTGAAGC[A/G]AAGATGCCATGGGTACAAAAGCATATTGGTAAAGGATTTGCAGCACTCGAGAAATTACT	No	No	No
Ha2.0_c15456	SFW1899	0.935	281	TTGGGATGAAATGATCACGGCATACTGATTTCAAAACCTCTAGTCTTCGGGCANTNCCTT[T/C]GGTGCTTCATTTAGCATATTAACAACCACCTCAAACCATATTTTTAAGCATAAGAATCT	Yes	Yes	Yes
Ha2.0_c15458	SFW1900	1	86	AGAAAAAGAAAACGCTTCATCAGATGACGATGAACAACAAGAATCCAAAAAAGGGCGTTC[A/G]AAACTGGAGCGATGGACGAGCCACAAAGAGAAGGATTTCACTCTTGACGTAAAAGAAAC	Yes	Yes	Yes
Ha2.0_c15461	SFW1901	1	533	TGTAAGAGGAGGAAAGTCTTATTTGGAGTGACCGGGAATGACGGTGGTTCAGTTATATTT[T/G]ACAACATTTCAGCTAACAGATCGGTCTCATATGATCTTTGACATGTGTCGGACATAGAG	No	No	No
Ha2.0_c15463	SFW1902	0.996	29	GTCACCTTTAAATAAACGGATCTATCAGA[A/G]GACATGGAATTCTGGGTGGTTGCAGCAGCTACTGGTGCTGGTTATTGATTTCTAGCCGT	No	No	No
Ha2.0_c15478	SFW1903	1	208	TAGTTTTGTTAAGCTCCAAACCTTTGGATCAGCGAGAGTTCATTCCTTGTATGGTAAATG[A/G]CNCCGCCTTTGTGAAGGATAGATATAAGTCCAGTTTGAAGTTCGAGCGAATGCACCAAA	No	No	No
Ha2.0_c15482	SFW1904	1	47	AGTTATCAGCGCAATGAACAATAATTTNCAACTGGGTAGCCGAGGAG[T/C]GCTTGCACATTCAAATTACCAGAATACCCTGTTGAGACAAAACTCGATGAATTCNAACT	Yes	Yes	Yes
Ha2.0_c15486	SFW1905	0.988	441	AAAGTATTCTATCTAAAAGCACTCCTCCGTCACATAACTCCATTACAAGGAAGACAAAAT[T/C]ATGGTCCTCGTATGCATCATAAAAGTTTATTAGATTGCTATGTCCTGTCAAAGTCCTTA	No	No	No
Ha2.0_c15494	SFW1906	1	563	ACCGGGCCTTATAGCAGGGTATTCTTGAGGAAATCTTTCGGGNTGTGACTGGTCAATTAC[A/G]TTTGTACCCTTCATGTCGACTTCTGTATGCATAGATGGCCCGTCTTCTTTCGCCCTTTT	Yes	Yes	Yes
Ha2.0_c15496	SFW1907	0.988	108	CCCACAATTACCAGGGTTCACAAAATCAGTCACTCCAAATTTCTTTCCTATTTCACACTT[T/G]TCCTGGTTCACATCTACACCTATGATCCTCTTAGCTCCACACAGCCTTGCTCCTTCGGC	Yes	Yes	Yes
Ha2.0_c15498	SFW1908	1	201	AGATCTTACTCCAACTAAATCTGACGAGTTCCATATACAAACCTCCAAATTCAGCTCCCC[A/G]CACGAATTTAGAAACCCGAAAGGAACCAAAAGAAAATCCGAAGGCGGAATCCCATCAAC	No	No	No
Ha2.0_c15499	SFW1909	1	103	GGTGTTCGAGGTGGCGCCGGAGGTGACGGTTGTAGAGTTTTCGAAGTCCGCCGGCGATAC[A/G]CTCGAATACAAGAAGTTCTGTGAGGATGATGTTAGACCAGCCTTGAAAGATATTGTGTG	Yes	Yes	Yes
Ha2.0_c1550	SFW1910	1	592	NCTTGCTGACCGAGGATGGAGATTGCGGCCATAAGAAAATCGTCCAAGCTAGTTATGATC[A/C]TTTGGTTTTGCTTAATCTGCAACATCTGTCTGATTTATCNNANNACCACGCGTGTTCGA	Yes	No	No
Ha2.0_c15503	SFW1911	0.988	254	GGTGGTTACGAGTATACAAGTTACAAAAGTGCTCGAGTTCAATCGGATGATTACAGGAGA[A/G]GTAATCAGAACTGGAGGTAACAGTTAATATNGTTGGTTTTTGGTGGTAATTGGTTTATG	Yes	Yes	Yes
Ha2.0_c15508	SFW1912	0.996	298	GAAGCCTGCAAAGAAGCAACCTCCGCAGAATGTGGATCATGTTACGGGTGACAAGATACC[A/G]AGGAGCTTNGTTTTTTNCACGCTTGAAATTACCTGCTACGCTTAAACAGTTGCAAGCGG	Yes	Yes	Yes
Ha2.0_c1551	SFW1913	0.996	495	ATTTGCACCTGTGATCTCCGTTGAGAAAGCTTACCATGAGCAGCTTTCNGTTCCTGAAAT[T/C]ACAAATTCCGTTTTCGAGCCCGCAAGCATGATGGCTAAATGTGATCCGAGACATGGAAA	Yes	Yes	Yes
Ha2.0_c15510	SFW1914	1	305	AGGAGGAANAGTACTAGAAAGCATATGCAAGAANAGAGTTTGTATTTTCAGTTGAGTGAA[A/G]CTATGGATTGTCTACAATACATTTGCACAGAAGGTTGCACAAGTGTAGGACCGTNTGAC	Yes	Yes	Yes
Ha2.0_c15516	SFW1915	1	402	TGTACAAATCAGGGAAAACAATTGGACGTTCAATGCTGATGGTAACGGAAGATGGAATGT[A/G]AGATANCACCTGTGAGACCATGAACTTGTTTTGTTTCTANTGGTTGGNACTTTATTGCG	Yes	Yes	Yes
Ha2.0_c15518	SFW1916	1	424	TGGCACCCGATACATCCCCGATATGTTCATGAAACGCTGCTCGCAAATGCAGTAAATGCA[A/G]GTCGGCTTTGAACGCTATCGCNCTTGAAAGCTCGGCGATCGCTTCTTTCTCCTTGTGGT	Yes	Yes	Yes
Ha2.0_c15519	SFW1917	1	181	GTGAATATGNTGATGTTTTTAGGTTCCAAGTCTTATGGAATTGACGTAATTAGGAGGGGC[A/G]TGAGCAGAAAGGCCAGGAATGGCCAAACCTATGATCCGNCNTCATTATGCCTTCCCAAG	Yes	Yes	Yes
Ha2.0_c15521	SFW1918	1	81	TCATCCATATGATTTGATCACAAGTCCAAATCACCTCAAAAGNAGCCACANCAGCAGGAA[A/G]TATGATGTTGGGGAAGTAAATCACAAAATTCTCCCCCGGTATCATCGTCTCAAAACATA	Yes	Yes	Yes
Ha2.0_c1553	SFW1919	0.935	826	GTGTTGCTGTGATGGAGTGATGCTTTGAAACNGTGTTGTTTTTAAGTTGGTGTTTCTTAA[T/C]TGGCAAGATTTAGAATGGATCAAAACATTGTTTGCCGATTTGATTATGGTGAAAGATTT	Yes	Yes	Yes
Ha2.0_c15530	SFW1920	1	124	GTGATGGCGAGAAACCGGAAGAAATCCGGTGTGACNCACGTGTTTTTGCACGATGTGAAT[A/C]GGAAGGTGGAGAAGGCTTATGCTAATGAGTTTTTGTGTCAAAAGTATCGCAAACATTCT	Yes	Yes	Yes
Ha2.0_c15532	SFW1921	1	265	TGTGCCTAGTGGATTTCTCTTCCCTCTGATGCAATGGGGAGGAAGGACACATTTCCTGCT[T/C]GCCATAGTTCGTAAAATATACGAGGTTCAAGAATCGCCTGCAGTTCTCATAACATTTGT	Yes	Yes	Yes
Ha2.0_c15534	SFW1922	0.949	449	TGGACGGTTAGGAGGTGGAGGATCGGATTACGCAGCATTCGTACAGCATAT[T/C]GGTGTTCCTGACAACAGACATATCGTTNGGAGGT	Yes	Yes	Yes
Ha2.0_c15535	SFW1923	1	259	GATGGGGACGATGATGATCCAGTCCAAAACAGTGAAGAACCGGGTAACAAAGACAAGAGA[T/C]ACAACTCCCAATCATCCCAAATAATGAAGACACCATCATGCATGGGCAACAACAAAGTG	Yes	Yes	No
Ha2.0_c15540	SFW1924	1	377	ATCACATGGCAGCAGAGCCAACAGTGGTGGTGGTTTGGAGTGTGTTCATGCATAATTTTT[T/G]CTACAAGATCACCTCATGGCCCTTGCCCTATTGCTCTTACGGTTGCTAAAGTACTACGT	Yes	Yes	Yes
Ha2.0_c15542	SFW1925	1	301	ACAATAAACATATCTCCATACCCTATTTTTCAGTTTCTTAGCATCTTCTTCCTCTATCAC[T/C]GGTGCTGGTTTTGTTGCAGATACATTCTTCTGGTCTACTGCAAGATTGATTTGTTCCAT	Yes	Yes	Yes
Ha2.0_c15559	SFW1926	1	162	GTCATTTAAATCAATCAAACCGTCGGATTTCACCGGGAGATAAGTAACATCAAACCCTTC[T/C]TGCTGCAAATGACGACACGAATCCAAAACACATTTATGTTCCGTNTGAGTTGTAATCAC	Yes	Yes	Yes
Ha2.0_c15566	SFW1927	1	156	TAACATCTTTTTACCGACCAGCATGCCGGCTTTAAAACAAAAACACACACCACTGTATTG[T/C]TGTCATTGTCGTCGTCATCATCTCAGTGCTGGTTGAAAAAGGGGCACGGTTTAGAGACG	Yes	Yes	Yes
Ha2.0_c15567	SFW1928	1	272	CCATATATTCTTTGTTCTTGGTGCATTCTCCCAATGCCGCCCATCTCTCACAGTTTTCGT[T/G]CAAGTCTTTGCAGTTTCCGCCCTGATCAATAATCTTGTCAAACGAGTCGACATGGATCC	Yes	Yes	Yes
Ha2.0_c15569	SFW1929	0.976	116	CCCTACACTAGGTTGAATCATCCTAGCTGGCAAAACCGAGCATTCGGGATCCATGTCATC[T/G]ATAGCCATGCGCACAGCCTCTGCTTTCACTCCGCCTGTTGCCACCATTATCACGTTTGC	Yes	Yes	Yes
Ha2.0_c15571	SFW1930	0.834	190	GATGCTATTTGGAACCGACGTTCCGTTCGTTTGGGTCTGTTCGGGTTCTGATGCACCAGC[A/G]CTGAAACCGTTTATCACGGTTCCAGNNACAGCAGAAATCTTTCTATCGTGTAATGNATC	Yes	Yes	Yes
Ha2.0_c15572	SFW1931	0.996	26	GCCATAACAGGCATAGAGAATGTCGG[A/G]AAAGGGCTTATTCGGGATGGCACGGGCTTTGTTACTTTTCCCGTCAAGTATCAATGTGT	Yes	Yes	Yes
Ha2.0_c1558	SFW1932	1	793	AGCTACTCGCGACCAAAATTACACCGGAAAACTGATGATGTNNGTTCACAGATCAATGGT[A/G]TATGAGTTCAGAATGATCGAGGCCTAATAACTAGACTTCCAATGCGCGGGTGTGTCTTT	Yes	Yes	Yes
Ha2.0_c15580	SFW1933	1	213	AATGCTTCATTAACAAGATGGCGATGGATGTATTACCTGTACCATTGCCACAAAGTTCTT[T/C]GCCATGTCCAATTTATCTCGACAAGATTTCAAACAGAGTTTGCTTTCCATATGCAAAAA	Yes	Yes	Yes
Ha2.0_c15584	SFW1934	0.996	361	ATGAACCGAATTGANCGTCGTTCGGTCATTTAACATCCCGACTTCTTTGCAAACCACATC[A/G]AGAACCGTCAAGAAATCCCGCACCACCATGAATATTCTTGATGGGTGAGCTTCTTCTTT	Yes	Yes	No
Ha2.0_c15586	SFW1935	1	572	TGGGCAAAATCACCATCATCACCTCTGAAATCAAGCATCCAGATCAAATCATTAAGATTG[A/C]TGGTGAAGTTCGGTGGGTTGAGCGTATTCATAAAGATTGCTTTTGGTATCAGTGTTCTT	Yes	No	No
Ha2.0_c1559	SFW1936	1	189	TGGACTTGGCAAGAGAGTCGTTAATCGCGCTATCTTATTCTNTACCAGAAACCGATCTTT[T/C]TCCAACCGAGCTCCCTAAAAGTGTTAAAACTGTCACGGAGGCTGTAAATACTGATGAAA	Yes	Yes	Yes
Ha2.0_c15591	SFW1937	1	123	NTGTGAGAGGTGGTTCCATGGNTCATGTGTCAAGATAACACCAGCAAGAGCCGAACATAT[T/C]AAGCAGTACAAATGTCCGGCGTGTACCAACAAAAGAGCACGCCCTTAAATGTAANGCAT	Yes	Yes	Yes
Ha2.0_c15596	SFW1938	0.988	94	GGAGGCTTACTTTGTTCAGATCGACGGTACTCTGAATAAACTATCGACGCTGAGGGAGTA[T/C]GTAGATGACACAGAAGATTACATCAACATAATGCTGGATGACAAGCAGAATCACCTCCT	Yes	Yes	Yes
Ha2.0_c15597	SFW1939	0.996	243	CACNGCGATTGTGATCGCGGGNATGGGGTTCTTCACGGACGCGTATGATCTATTTTGCAT[T/C]TCGCTCGTCACGAAACTGCTTGGCCGGGATTTATTATCACAAAGAAGGGTCTCCGAAGC	Yes	Yes	Yes
Ha2.0_c1560	SFW1940	0.915	82	TGATCAGGATGTGATTGCTGCCATTTTCAAGTTCGTTTGGAGCAAGAAGGCAATCGATCG[A/G]GAGAAGATTGAAGACGGTGAGGCTTCCAAAGGCGAGGAACGAGCTGGAACCTCTAAGAA	Yes	Yes	Yes
Ha2.0_c15601	SFW1941	0.976	25	ATTCAATATGCGCAAGGTAACTAAA[T/G]GAAATGTGACAATAAAGCTGTGGGATCTTGGAGGTCAACCGCGGTTTCGCAGTATGTGG	Yes	Yes	Yes
Ha2.0_c15607	SFW1942	1	407	TTATGTTATGGATGAAATCGATGCTGCTCTAGATTTTAAGAACGTTTCAATCGTGGGTCA[T/C]TATGTTAAAGACCGTACAAAGGATGCACAGTTCAT	Yes	Yes	Yes
Ha2.0_c15612	SFW1943	1	235	ACCCATATGTGGAAGAAAGCTCAAGTTGATGATTTGGTTCCTCCGAAGATAGTGTGGTTT[T/C]GCAGGCCTCATGATCCGANGGTTCTTGATGACAAATGGCGGTCTTTCTATAGACATGCG	Yes	Yes	Yes
Ha2.0_c15616	SFW1944	0.858	78	CAATATTGACATAAACACAACACAATTTAGGTAATAATACCAAATTCGTCATATCCGCAT[A/G]CCAAATTTACAATATTTACTTCATTTAAAGACAGGAGGGGCAAAAAAAGATTTGNTCCC	Yes	Yes	Yes
Ha2.0_c1562	SFW1945	1	734	GCAATACAATTCTCCATTCGAGTTCGACAACAGAGTAAATGAGATTTGGTTCAAGTTTAG[T/C]ATGTAAGAAAGTGAAGGGATGGAGACGATCAAGAGCCGAAGAAAAATAAGCATTTGTGC	Yes	Yes	Yes
Ha2.0_c15622	SFW1946	1	143	ATCGAAATAGTAAAGCACTGCGATCATGGTTGCGGGAATGAAAGCTCCAAAGATATACAC[A/C]ATTGGCACATTCAACATTTCCTTTGCAACGGTCCAATTTGTATATGCACCGGGAGACCA	No	No	No
Ha2.0_c15624	SFW1947	0.935	307	ANNNAGGATTGGCAACAACTTCAAAAGGAATCATATACAAAGATGTTAGAGCTTTGCTTT[A/G]CTAACAGAGACTAGGGTTTGGTTAGTTGTCTTCAAATACTTTAAAAGCTTTGATATGAT	Yes	Yes	Yes
Ha2.0_c15625	SFW1948	1	67	CAGATNTTGACTCTAGTTGAGTACACACTTCTACTATACCGTGCTTTTNTNACC[T/C]GCCCCGGTTTGGTACCGATTCTTTTTGAACAAAGAATATGGAAGCCTTTTCTCGTCTTT	No	No	No
Ha2.0_c15627	SFW1949	0.858	580	AATTCCGGCCTGAAACCCGAGTCGTTTATCAGCTTGCAAATAATTGATGTAGTGCATCAA[A/G]CATGAATAAGGGAGCATTATGGTGTAAAAAAATTGTCTAGGTATAAACTTGTTCGTTTC	No	No	No
Ha2.0_c15632	SFW1950	0.988	190	CANNNAAAAACTATGAAAGCTCGAGAACGTATTTAAGATCTTTGGTGCACTCTNGACTTT[A/C]ATCTTTTCTTTTGAGCTAACATCCATCAAGTTTCGTCCCACTATTGACTCTCCTGTCAC	No	No	No
Ha2.0_c15634	SFW1951	1	488	GAAACCCAAATCATCACCATCAGTCTCAAGCTCTGATGTGGATGAAACTGAGAGTGGATT[A/G]GAAGGGGATCCAGCCAAGCCAGCTTTCAACAGGGCATAAAATATGCACACTCTACCAGC	No	No	No
Ha2.0_c15658	SFW1952	0.988	82	TGGAACATGCTTTCCTGAACCGGTTTCACTAAAGAACGTATTAAATGCATCATCTGCAAC[A/G]CCAGGTGTANTGTCACTAGGCATCATGCCATCAGGCTGAATGCCGTGTTCNAGGCAGTA	Yes	Yes	Yes
Ha2.0_c1567	SFW1953	1	74	AATCCAGTCTAAGCCCCTTCCATTCATGCGGAAGAACACTCCTGCAACTTCANGCTTCAA[A/C]GATCACTCCGATAATCAAAGCTGAAAACATGAACAACACAGGTGCAGCCTCTGGTCCTG	No	No	No
Ha2.0_c15673	SFW1954	1	92	GTTGTGTAGATAGATGATCGATTGAGCGGACTACAAGTCTTCAATGGGGATTGGGAACTA[T/C]ACACACGATTTGAGGTTTTGGGTTTCAATCCAATCCGTATAATTTCTTCTCAAAATCTC	Yes	Yes	Yes
Ha2.0_c15675	SFW1955	0.988	467	TCACGGTCCAGAAATACTTTCTCGGAAATAAGAGTGGCTGCACTTGAAAACAACAGAATC[A/G]TCCAACCACCAGGTAAACAGNNGTGGAAAGAAAAAGACGAAGAAGAATCCTGCTGAAAG	Yes	Yes	Yes
Ha2.0_c15676	SFW1956	0.772	247	AAAACTTGCCTTTATGACAACCAGAAAATTAGGGACTTATCATTATGCATATATCGCATA[T/C]GTTGAANTCAACTCATATTTGACTCGAATCCCTCCCRAAGATGAAACGCCTCATCCAGT	No	No	No
Ha2.0_c15677	SFW1957	0.976	164	TGTATCCAAAGCCCTCTTCTTCAACTTCCTTTCAGCATTAGTGGCATTAGCAGGAACCGC[A/C]TTGGCGTTGTCAGTGGGTCAGGATCCAGGGCAATCATCTTTGATCGAGGGGATTACGGC	Yes	Yes	No
Ha2.0_c15691	SFW1958	0.935	161	GGAGAGTATGTCCATGGGAGTGCCGATAGCTGCGTGGCCAATGCACTCTGATCAGCCGAG[A/G]AATGCGTTTTTGATAACGGATGTTCTTAGAATTGGTGTACCAATGAAGAATTGGGAGCG	Yes	Yes	Yes
Ha2.0_c15692	SFW1959	0.965	584	CCAGTCAACTCTAAAGCAACTATTTCAAGAGTTTGAAAATGGAGAGGACTCGAATTCACA[A/G]CTGGCATCCGTAACGATGCGAATTATGCANGCACTTCANNATCANTTTAGAAGGAAAGT	No	No	No
Ha2.0_c15693	SFW1960	0.988	928	GCTTAAACGACCCGTTGAGAATTCTTTGAGGGATGCAAAGTTATCTTTCAA[A/G]GATATCGATGAGGTGATCCTTGTTGGTGGTTCTACACGTATTCCAGCTGTACAGGAAGT	Yes	Yes	Yes
Ha2.0_c15695	SFW1961	0.915	124	CCGACCCGTTTTCACCAAACTCATCTCCATCCTCTTCCTCCTCCTCCACCTCGGCTGCTT[T/C]ACCATCATCACCACCGATCACCACCACCGTCGCCGCCGTAAAAAACCATCCTCACCCCT	Yes	Yes	Yes
Ha2.0_c15696	SFW1962	1	427	ATCTTTTGAATGCTTAATTGATGTATAAGAAGTAACAATGGAGCGGGTTGTCTTTAGTTG[A/G]GTGGACTTTGGTTGCCACCTGGAGGAGAAAAGAAAACTTAGACGGTAAGTAATTATATT	Yes	Yes	Yes
Ha2.0_c1571	SFW1963	1	1202	AAATAGCTGAGGTGATACATGGCCTGGAATTGACAATTTTACACGGAGTGATGGAAAAAC[A/G]TTCCGGACACACATGGGCCCACTACATTGTCGAGGCGCCAAAGGGATTTCACAGATTGG	No	No	No
Ha2.0_c15714	SFW1964	1	279	CCTACAACANTGATTATAACCAAGACCACCAGTATACGACCTAGAAGCCACACGTTCATC[T/C]AACCAAAACAACGCACCACAAAACTGGCAAACGTTTTCACAATCACCATTGTCTACATA	Yes	Yes	Yes
Ha2.0_c15716	SFW1965	1	268	TTTCATTTTTCATAACGACCATTGATCCGGTACGGTAAGAAAGTAACTCGTCATGGCTTT[T/C]CGGAACCTTCTTTTGTACTGCTTCGGAGAAATTATCGTTGGTGACGCGTTCTTGGNCCC	Yes	Yes	Yes
Ha2.0_c15734	SFW1966	0.996	154	TCTGATACCAATCCCACGTTGCTACACAATTCAGAAGCTGGCGGTAGCCGCCGCCACCGC[T/C]CCCGCCAGTTTTCAAGGGTGATATCTGAAAGTGCTGCGTCACTTTCTTCTATTTCGTCT	Yes	Yes	Yes
Ha2.0_c15737	SFW1967	1	782	GGAAAAGATTCACGCAAAAGAGGCAGAGAACACCAATTTGCAAGAAAAATCCAAGGGAAA[A/G]CCAGAAAGCAGAGATAAAACAGCTGAGAAAGAGCTTGATGTTTAAAGCTGCACCGATGC	No	No	No
Ha2.0_c15742	SFW1968	0.9	22	ACGGTGCTGACATAACTGTTGT[T/G]GTCATTGATGAAAAGCTGAAAGAATCACTGCCAGAGCATGACACTCAGCTTTCGAGCAT	Yes	Yes	No
Ha2.0_c15746	SFW1969	1	123	TTAATATCAAACTACTANGGATTGAATATGGAGTTGGTCATCGGTCTGGGTCGGTTGCAC[T/C]GGGAGATGACCCTTCTCTTGCAAACTCTTAACCGTGTCATATAAACTTTGTTTTACNGG	Yes	Yes	Yes
Ha2.0_c15755	SFW1970	1	252	NGTGAGTCATTGTGGATGGAACCTCGTGCATTGAAAGCATGTCAATGGGTGTTCCAATAG[T/C]TGCATGGCCCATGCACTCNGACYAACCNAACAANGCGGTNTTGGTAACCAAAATTCTTA	Yes	Yes	Yes
Ha2.0_c15756	SFW1971	0.976	107	TAATGCAAAGCTTTCTGATTTTGGACTTGCNAAAGACGGCCCGGAAGGCGATAAAACTCA[T/C]GTGTCTACTCGAGTGATGGGTACATACGGTTATGCAGCTCCCGAGTATGTGATGACCGG	Yes	Yes	No
Ha2.0_c15763	SFW1972	0.976	231	GATGGNGTGGGTTGGTTGATGGCTAGCAGAGGATCGTTAACCGTTAATCTCGATGCACCC[A/G]TAGTTGAAAATCAGATTGCAAATGCNGGTAATGATTCTCGGGTTCTAGCAGTAGTAGCG	No	No	No
Ha2.0_c15764	SFW1973	1	298	CTTCTCTTCATGAAATCTTCTTCTCCTACTAAACGCATTCCTCTTCTCATCTTTGTCCCT[T/G]AGCTCCTTCACCATCCTTTCAATCTTATCCTCTGAAACTTTAGGTG	Yes	Yes	Yes
Ha2.0_c15769	SFW1974	1	594	TTCTAAAATCCACGTAAAAGTACAGTATTTCGATGTTACACAAGATCGTAACTGGGACCG[T/C]GGANTTAAAAGTGCTAAATATCCCGGAGTTCCGTACACGTTCTTTGGTCAGAGAAACGG	Yes	No	No
Ha2.0_c1577	SFW1975	0.877	29	GACNGGTACTCCGATGGCGGTGACGGCGG[A/G]GGTGGCAGTGAGGACGTTGTTGAGCTTATTAGGTGGTCTGATGGTGGCGGTGCTCGTTT	Yes	No	No
Ha2.0_c15771	SFW1976	1	617	CAACCGAACCAAGTGACGAATTACAAACTGTAGCAACCCGTGGGAACAGAAATAAATGTT[T/C]GGTGCCTGGAACGCTTTACAACACAAACACATATGAAGGATATCAGTCCCTTGATAAAN	Yes	Yes	Yes
Ha2.0_c15773	SFW1977	1	306	NGAAGAGGAAGCAGCTATTGCCGAGGGTGGGAAAAACCCCACACCGGAAACGAAAGANGC[A/G]CACAGGTTTTTTCCAGCTGGTAAGATTATGCATATTGTCACAATCCCTCAAGTTGCGGA	Yes	Yes	Yes
Ha2.0_c15774	SFW1978	0.996	856	CTTGCATGACAAAGTAAAGCCACAAGTCGTGCACCGTGACATTCGTGCAAGCAACGTACT[T/G]CTTGACGAAGATTTTAACGCTCATTTAATGGGTGTTGGATTATCCAAGTTTGTACCATG	Yes	Yes	Yes
Ha2.0_c15778	SFW1979	0.988	233	AACCAATAGAATTACATTATTGTCCTTCAGCATCTTTATAAACAAAGCTAGTTTCCACCT[T/C]AGATGCTGACCAATTTCGAATAAAACATTTTCAAGTCTTGATAACGCGGCCTTTGTACT	Yes	Yes	Yes
Ha2.0_c15784	SFW1980	1	488	GACCAGGGTAGAAAGTCCGAAAGTTAGGAACAGAAGATTGCAGAAAAAGTACAATGGCAC[A/G]CAGAAGAANCCAAGGCTTTCGGTATTCTGTTCTGGAAAACAATTGTATGCTATGCTTGT	No	No	No
Ha2.0_c15787	SFW1981	0.976	100	CCGGAACTATTCGTCGTTCCAAGGGTGCCTATGGCATTCATCGGAATCCCGGTTGTGGCA[A/G]AGCATATGGATTTTGGGGCATGACGTTCGTCTGAACCCTAGATCGTCGCATGCCTTCTA	No	No	No
Ha2.0_c15789	SFW1982	0.976	675	TTCATACTCCTATCGTGCACAATTGCGGTAGGCACGAATCTGAGCCAGTTCATCTG[T/C]ATCGGGCGATTCACAGCGGTCTCGTTCCAAGTACTTGGGCATATGAAAACCATACTGGT	Yes	Yes	Yes
Ha2.0_c15796	SFW1983	0.988	401	CATCAAAGTATGTTTTTTCTCCTTTCATTAAGTTCTTTC[A/G]AGTGGTAAATCATTTGTGGGTGTTTGTGTTTTCGAGTGGTATCAGAAATCAGAGCTTTC	Yes	Yes	Yes
Ha2.0_c158	SFW1984	1	322	TTTGCTAAACTTCTCATTGAGGTCAAACATTGATGAACTCCTTTTCCCCAACAAGTCTCT[T/C]CTTGTTAAAGACACAAAAAGATTTCTTTGCCTCACATTTGTCCTGTTAGCAACAGCTTA	Yes	Yes	Yes
Ha2.0_c15800	SFW1985	1	172	TAAAATTATACACCTCCNTAGTCAACTCCATCGSCCGGGTTCTGTTTGACCGAACCCGAT[T/G]CAACCGATTCGGGCTCATTGCAACTCGGTTAAAGGAACAATCTTTCAAACAATGACCTA	Yes	Yes	Yes
Ha2.0_c15801	SFW1986	1	306	GTTCAKTGGCAAAAAAGTTGGAATCTTAGGT[T/C]TAGGAAGAATAGGCACAGCAATTGCTAAAAGAGCTGAATCATTCAACTGCTCAATCAGC	Yes	Yes	Yes
Ha2.0_c15802	SFW1987	1	104	GAAGCCAAAGGTGTGGGTTAAGCCATGGGAGAATTTCAAGGAATTGCAGGAACTCAAACT[T/C]GTTTGATGCTGCCACCTCNCCTTAACTCTATATGGACGGGTGTGCTNTGACAAAACAGC	Yes	Yes	Yes
Ha2.0_c15807	SFW1988	1	491	TCTAGTAGCTTGAATTTGAGTAGGGAAAGAATCCAACAACACATCCTCAGGCTTGCTTAT[A/G]AAAGCTTCCCATTCTTCAACTGTTGGATCTTCATTAGGCATTTTAGTTCTTGCAATGGT	Yes	Yes	Yes
Ha2.0_c15816	SFW1989	0.965	192	ATTCAGCCACAACTCCGGTAGGGTTNGGNTCCGTGTCGACGTCATCTCCGGCGAAGAAAC[A/C]GAAAGGAAAAAAAGGAAAGATCTAGAATTATTCGACGAGAACCGGTTGAAACACCTAAG	Yes	Yes	Yes
Ha2.0_c15817	SFW1990	0.949	635	TGTGGGGATGAACTGTTGGTTGTGGGTGGTCAAAGGGGACCAGAGGGTGAAGCCATTGTT[A/C]TTAACTCATGGAGCCCAAANTCNGGGGTTAAAAATGGAATATTGGATTGGAAGGTTCTT	No	No	No
Ha2.0_c1582	SFW1991	0.858	777	TCNCAACTTGCATCACAAGCTAAACG[T/C]GAGAGAAGGGTTCTTAATAAAGAGGTTAAAAAGATATCTAACTATGGTATATCTGTNTG	Yes	Yes	Yes
Ha2.0_c15826	SFW1992	0.976	54	TGTGTTCGTGATTATCCAGCCGAGCTACAATCCCGAGCACTTGAACAGGTCAAC[T/C]TATCTCCTCATGTCGGTCCTACAAGCTTTGCGAACTACGGTCCAGTCCCGTCACCAAGA	Yes	Yes	Yes
Ha2.0_c15833	SFW1993	1	159	GCCGGTGGATGATGACGTCATAATGGGAAGTGAAATGAAGTCGTCAGAAACCGAGTGTTC[A/G]AGGTCTCAAATGCAGCAGCTCACTAAACAAATGGGGCTTCTTTCTTCAGATACTAGAAA	Yes	Yes	Yes
Ha2.0_c15836	SFW1994	0.996	312	TGATGAACCATCATGTTCCACACCAAGAAAGAGGTCATTCAATCTACCAACCACAACCTC[T/C]ATTGAAGAGCTTCGGACCCCACCGTTTGACGAGCTGCTCAAATATTTCTGGTCGTCTTC	Yes	Yes	Yes
Ha2.0_c15837	SFW1995	0.899	88	CATCCGTTAAATGTTCACATCCAACAAGCACATGTTAACATCGGTTATATNGNTTCATCA[T/C]CAATCACATTTTCACATTCTCAATACTAATTCTTCCACTCGATAGATAACGGATCAAAC	Yes	Yes	Yes
Ha2.0_c15838	SFW1996	1	354	ATCCACAAGGTGTTGGTTCCGGGTGTACAATCTCACGTTGTAGNAAAGGTANGGCAATGC[A/G]AGGAGAAACATCACCCAATGCCCGGTGAAAAGATATATCAAGCATAAAACTCCATGCGT	Yes	Yes	Yes
Ha2.0_c15839	SFW1997	0.976	218	TGCAGAAGTGACTGATGGCCCACAAAAGTCGGTGGTGGTTGCAGGTGAATATGAACCTCC[A/G]GTTGACAAAACTGACGGGTCCAAGTTGTTTGATCCGTCCGTGCAGACTGAGTTGCATGT	Yes	Yes	Yes
Ha2.0_c1584	SFW1998	1	311	CTCAGCTNGCTCAGCTGGTGGGGATTAGTGAACTTGCTGAGAGCA[T/C]GATGGCTTTCAACACCAACTATAAAGACACTGGACTATTTGGTGTCTATGCTGTTGCTA	Yes	Yes	Yes
[truncated: 8,642 more rows]
