# Supplementary material for: SNP Discovery and Development of a High-Density Genotyping Array for Sunflower
Source: PLoS One. 2012 Jan 4;7(1):e29814. doi: 10.1371/journal.pone.0029814 (PMC3251610; doi:10.1371/journal.pone.0029814)
Supplement: Dataset S3 — (XLS) [file pone.0029814.s007.xls]

## Sheet: annotation & best BLAST hit
Dataset S3. Annotation information for the final set of 10,640 SNP-containing unigenes.
Seq. Name	SNP ID	Seq. Description	Seq. Length	#Hits	min. eValue	mean Similarity	#GOs	GOs	Best BLAST Hit desc.	Hit ACC	E-Value	Similarity	Score	Alignment length	Positives
Ha2.0_ANN1312.gi:90441921:gb:DY903804.1:DY903804	SFW0001	unnamed protein product [Vitis vinifera]	817	8	8.81638e-24	0.54125	0		gi|157338313|emb|CAO39357.1|unnamed protein product [Vitis vinifera]	CAO39357	8.81638e-24	57	114.775	174	100
Ha2.0_ANN1312.gi:90441980:gb:DY903863.1:DY903863	SFW0002	nucleobase ascorbate transporter	818	20	1.51002e-124	0.8505	3	P:transport; C:membrane; F:transmembrane transporter activity	gi|225436337|ref|XP_002268537.1|PREDICTED: hypothetical protein [Vitis vinifera]	XP_002268537	1.51002e-124	93	449.514	272	253
Ha2.0_ANN1312.gi:90442091:gb:DY903974.1:DY903974	SFW0003	protein transport protein	811	1	0.000764812	0.88	0		gi|255571157|ref|XP_002526529.1|protein transport protein sec23, putative [Ricinus communis] >gi|223534204|gb|EEF35920.1| protein transport protein sec23, putative [Ricinus communis]	XP_002526529	0.000764812	88	48.521	45	40
Ha2.0_ANN1312.gi:90442329:gb:DY904212.1:DY904212	SFW0004	protein	913	20	8.77292e-111	0.7615	4	P:response to light stimulus; F:signal transducer activity; F:protein binding; C:plastid	gi|255560161|ref|XP_002521098.1|protein binding protein, putative [Ricinus communis] >gi|223539667|gb|EEF41249.1| protein binding protein, putative [Ricinus communis]	XP_002521098	8.77292e-111	91	404.06	245	224
Ha2.0_ANN1312.gi:90442402:gb:DY904285.1:DY904285	SFW0005	monovalent cation:proton antiporter-2 family	910	20	6.34919e-61	0.8205	7	F:binding; F:solute:hydrogen antiporter activity; P:potassium ion transport; C:integral to membrane; P:metabolic process; F:catalytic activity; C:plastid	gi|255554533|ref|XP_002518305.1|Glutathione-regulated potassium-efflux system protein kefB, putative [Ricinus communis] >gi|223542525|gb|EEF44065.1| Glutathione-regulated potassium-efflux system protein kefB, putative [Ricinus communis]	XP_002518305	6.34919e-61	95	238.424	193	184
Ha2.0_ANN1312.gi:90442405:gb:DY904288.1:DY904288	SFW0006	asparagine-linked glycosylation 8 homolog ( alpha- -glucosyltransferase) isoform cra_d	912	20	6.76062e-87	0.711	4	C:endoplasmic reticulum membrane; F:alpha-1,3-mannosyltransferase activity; P:protein amino acid N-linked glycosylation; C:plastid	gi|225453287|ref|XP_002269114.1|PREDICTED: hypothetical protein [Vitis vinifera]	XP_002269114	6.76062e-87	81	324.709	248	203
Ha2.0_ANN1312.gi:90442412:gb:DY904295.1:DY904295	SFW0007	protein	910	20	1.05172e-39	0.491	1	F:kinase activity	gi|255572154|ref|XP_002527017.1|wall-associated kinase, putative [Ricinus communis] >gi|223533652|gb|EEF35389.1| wall-associated kinase, putative [Ricinus communis]	XP_002527017	1.05172e-39	57	167.933	237	137
Ha2.0_ANN1312.gi:90442423:gb:DY904306.1:DY904306	SFW0008	mitochondrial respiratory chain complexes assembly protein	937	5	3.77433e-72	0.816	5	F:metalloendopeptidase activity; F:ATP binding; C:integral to membrane; F:nucleoside-triphosphatase activity; F:zinc ion binding	gi|255552398|ref|XP_002517243.1|Mitochondrial respiratory chain complexes assembly protein AFG3, putative [Ricinus communis] >gi|223543614|gb|EEF45143.1| Mitochondrial respiratory chain complexes assembly protein AFG3, putative [Ricinus communis]	XP_002517243	3.77433e-72	87	275.789	181	158
Ha2.0_ANN1312.gi:90442767:gb:DY904650.1:DY904650	SFW0009	at2g07360-like protein	787	13	1.88848e-12	0.901538	4	P:DNA replication initiation; F:DNA binding; F:ATP binding; C:nucleus	gi|242066848|ref|XP_002454713.1|hypothetical protein SORBIDRAFT_04g036050 [Sorghum bicolor] >gi|241934544|gb|EES07689.1| hypothetical protein SORBIDRAFT_04g036050 [Sorghum bicolor]	XP_002454713	1.88848e-12	90	77.0258	142	128
Ha2.0_ANN1312.gi:90442908:gb:DY904791.1:DY904791	SFW0010	predicted protein [Populus trichocarpa]	774	10	5.38609e-89	0.759	3	F:RNA binding; F:RNA-directed DNA polymerase activity; P:RNA-dependent DNA replication	gi|224139248|ref|XP_002323019.1|predicted protein [Populus trichocarpa] >gi|222867649|gb|EEF04780.1| predicted protein [Populus trichocarpa]	XP_002323019	5.38609e-89	84	331.257	238	200
Ha2.0_ANN1312.gi:90442989:gb:DY904872.1:DY904872	SFW0011	growth regulator like protein	754	20	1.14718e-88	0.7765	7	C:endoplasmic reticulum lumen; C:cytoplasmic membrane-bounded vesicle; C:plasma membrane; F:ATP binding; F:nucleoside-triphosphatase activity; C:chloroplast; C:endoplasmic reticulum	gi|15293149|gb|AAK93685.1|putative HSP protein [Arabidopsis thaliana]	AAK93685	1.14718e-88	89	330.102	210	187
Ha2.0_ANN1312.gi:90443155:gb:DY905038.1:DY905038	SFW0012	atp binding	793	20	3.30891e-97	0.8045	5	C:cytoplasm; P:regulation of ARF GTPase activity; F:protein binding; F:ARF GTPase activator activity; F:zinc ion binding	gi|224072473|ref|XP_002303749.1|predicted protein [Populus trichocarpa] >gi|222841181|gb|EEE78728.1| predicted protein [Populus trichocarpa]	XP_002303749	3.30891e-97	87	358.607	244	214
Ha2.0_ANN1312.gi:90443193:gb:DY905076.1:DY905076	SFW0013	transducin family protein wd-40 repeat family protein	331	12	5.43725e-14	0.769167	1	C:CUL4 RING ubiquitin ligase complex	gi|225448863|ref|XP_002269978.1|PREDICTED: hypothetical protein [Vitis vinifera]	XP_002269978	5.43725e-14	84	80.4925	71	60
Ha2.0_ANN1312.gi:90443322:gb:DY905205.1:DY905205	SFW0014	protein	736	20	6.37961e-89	0.6685	2	F:protein kinase activity; F:nucleotide binding	gi|224141241|ref|XP_002323983.1|predicted protein [Populus trichocarpa] >gi|222866985|gb|EEF04116.1| predicted protein [Populus trichocarpa]	XP_002323983	6.37961e-89	69	330.872	243	170
Ha2.0_ANN1312.gi:90443538:gb:DY905421.1:DY905421	SFW0015	rna binding	815	20	7.59675e-52	0.8685	2	F:molecular_function; P:biological_process	gi|225469160|ref|XP_002274797.1|PREDICTED: hypothetical protein [Vitis vinifera]	XP_002274797	7.59675e-52	92	207.994	117	108
Ha2.0_ANN1312.gi:90443581:gb:DY905464.1:DY905464	SFW0016	predicted protein [Populus trichocarpa]	833	15	9.02947e-24	0.680667	1	F:protein binding	gi|224082624|ref|XP_002306770.1|predicted protein [Populus trichocarpa] >gi|222856219|gb|EEE93766.1| predicted protein [Populus trichocarpa]	XP_002306770	9.02947e-24	76	114.775	94	72
Ha2.0_ANN1312.gi:90443648:gb:DY905531.1:DY905531	SFW0017	transducin family protein wd-40 repeat family protein	800	20	5.37893e-79	0.753	5	F:RNA-directed DNA polymerase activity; P:RNA-dependent DNA replication; F:RNA binding; C:CUL4 RING ubiquitin ligase complex; C:mitochondrion	gi|255560451|ref|XP_002521240.1|WD-repeat protein, putative [Ricinus communis] >gi|223539508|gb|EEF41096.1| WD-repeat protein, putative [Ricinus communis]	XP_002521240	5.37893e-79	85	298.13	256	220
Ha2.0_ANN1312.gi:90443661:gb:DY905544.1:DY905544	SFW0018	protein	758	16	1.57403e-69	0.695	2	C:membrane; F:zinc ion binding	gi|224083920|ref|XP_002307172.1|predicted protein [Populus trichocarpa] >gi|222856621|gb|EEE94168.1| predicted protein [Populus trichocarpa]	XP_002307172	1.57403e-69	78	266.544	250	196
Ha2.0_ANN1312.gi:90443782:gb:DY905665.1:DY905665	SFW0019	uncharacterised protein family containing expressed	914	14	6.21336e-32	0.555	1	P:floral meristem determinacy	gi|225449124|ref|XP_002274888.1|PREDICTED: hypothetical protein [Vitis vinifera]	XP_002274888	6.21336e-32	60	142.124	253	154
Ha2.0_ANN1312.gi:90443784:gb:DY905667.1:DY905667	SFW0020	protein	853	20	1.1765e-82	0.564	2	P:protein localization; P:biological_process	gi|147773768|emb|CAN74191.1|hypothetical protein [Vitis vinifera]	CAN74191	1.1765e-82	77	310.457	280	216
Ha2.0_ANN1312.gi:90443912:gb:DY905795.1:DY905795	SFW0021	protein	947	20	2.31543e-85	0.687	1	F:metal ion binding	gi|255586963|ref|XP_002534079.1|conserved hypothetical protein [Ricinus communis] >gi|223525880|gb|EEF28302.1| conserved hypothetical protein [Ricinus communis]	XP_002534079	2.31543e-85	78	319.701	338	264
Ha2.0_ANN1312.gi:90444002:gb:DY905885.1:DY905885	SFW0022	squamosa promoter binding 1	902	20	5.10252e-57	0.5995	1	C:plasma membrane	gi|224065627|ref|XP_002301891.1|predicted protein [Populus trichocarpa] >gi|222843617|gb|EEE81164.1| predicted protein [Populus trichocarpa]	XP_002301891	5.10252e-57	70	208.764	147	103
Ha2.0_ANN1312.gi:90444054:gb:DY905937.1:DY905937	SFW0023	nucleotidyltransferase domain containing expressed	884	14	1.0425e-28	0.49	1	F:nucleotidyltransferase activity	gi|225454502|ref|XP_002277075.1|PREDICTED: hypothetical protein [Vitis vinifera]	XP_002277075	1.0425e-28	50	131.339	301	152
Ha2.0_ANN1312.gi:90444677:gb:DY906560.1:DY906560	SFW0024	protein	876	20	1.64556e-26	0.5755	1	F:binding	gi|224140243|ref|XP_002323493.1|predicted protein [Populus trichocarpa] >gi|222868123|gb|EEF05254.1| predicted protein [Populus trichocarpa]	XP_002323493	1.64556e-26	46	124.02	294	136
Ha2.0_ANN1312.gi:90445045:gb:DY906928.1:DY906928	SFW0025	cyclic nucleotide-gated ion	856	20	4.84003e-68	0.7305	2	C:membrane; P:transport	gi|225445629|ref|XP_002264546.1|PREDICTED: hypothetical protein [Vitis vinifera]	XP_002264546	4.84003e-68	78	261.922	196	153
Ha2.0_ANN1312.gi:90445068:gb:DY906951.1:DY906951	SFW0026	ubp24 (ubiquitin-specific protease 24) ubiquitin thiolesterase ubiquitin-specific protease	888	20	8.98543e-20	0.549	1	F:hydrolase activity	gi|225449917|ref|XP_002268974.1|PREDICTED: hypothetical protein [Vitis vinifera]	XP_002268974	8.98543e-20	46	101.679	238	111
Ha2.0_ANN1312.gi:90445125:gb:DY907008.1:DY907008	SFW0027	spotted leaf	878	20	1.21366e-61	0.6005	3	P:primary metabolic process; F:catalytic activity; P:cellular metabolic process	gi|157342246|emb|CAO64359.1|unnamed protein product [Vitis vinifera]	CAO64359	1.21366e-61	68	228.409	146	100
Ha2.0_ANN1312.gi:90445356:gb:DY907239.1:DY907239	SFW0028	predicted protein [Populus trichocarpa]	898	1	0.000108279	0.75	0		gi|224057154|ref|XP_002299146.1|predicted protein [Populus trichocarpa] >gi|222846404|gb|EEE83951.1| predicted protein [Populus trichocarpa]	XP_002299146	0.000108279	75	51.6026	37	28
Ha2.0_ANN1312.gi:90445364:gb:DY907247.1:DY907247	SFW0029	receptor protein	903	20	1.20212e-112	0.71	7	P:protein amino acid phosphorylation; C:cytoplasmic membrane-bounded vesicle; F:protein binding; F:ATP binding; F:protein serine/threonine kinase activity; P:transmembrane receptor protein tyrosine kinase signaling pathway; C:mitochondrion	gi|30699436|ref|NP_178080.2|leucine-rich repeat transmembrane protein kinase, putative [Arabidopsis thaliana] >gi|26450791|dbj|BAC42504.1| unknown protein [Arabidopsis thaliana] >gi|224589491|gb|ACN59279.1| leucine-rich repeat receptor-like protein kinase [Arabidopsis thaliana]	NP_178080	1.20212e-112	83	410.223	299	249
Ha2.0_ANN1312.gi:90445512:gb:DY907395.1:DY907395	SFW0030	pentatricopeptide repeat-containing	889	20	3.96843e-76	0.7545	3	F:hydrolase activity, acting on ester bonds; C:mitochondrion; P:lipid metabolic process	gi|225423485|ref|XP_002274321.1|PREDICTED: hypothetical protein [Vitis vinifera]	XP_002274321	3.96843e-76	84	288.886	196	166
Ha2.0_ANN1312.gi:90445964:gb:DY907847.1:DY907847	SFW0031	type-b response regulator	936	20	1.02962e-61	0.8275	5	P:two-component signal transduction system (phosphorelay); F:DNA binding; F:two-component response regulator activity; C:nucleus; P:regulation of transcription, DNA-dependent	gi|225469746|ref|XP_002270833.1|PREDICTED: hypothetical protein [Vitis vinifera]	XP_002270833	1.02962e-61	82	241.121	168	138
Ha2.0_ANN1312.gi:90446109:gb:DY907992.1:DY907992	SFW0032	chloroplast-associated protein	822	20	2.65004e-76	0.8515	8	C:plasma membrane; F:protein binding; P:protein import; P:intracellular protein transmembrane transport; F:ATP binding; P:protein targeting; C:thylakoid membrane; C:chloroplast	gi|255548245|ref|XP_002515179.1|conserved hypothetical protein [Ricinus communis] >gi|223545659|gb|EEF47163.1| conserved hypothetical protein [Ricinus communis]	XP_002515179	2.65004e-76	94	289.271	272	256
Ha2.0_ANN1312.gi:90446366:gb:DY908249.1:DY908249	SFW0033	glutamate receptor 3	804	20	3.08397e-90	0.716	6	F:extracellular-glutamate-gated ion channel activity; P:ion transport; F:ionotropic glutamate receptor activity; P:G-protein coupled receptor protein signaling pathway; C:integral to membrane; F:GABA-B receptor activity	gi|225447292|ref|XP_002273713.1|PREDICTED: hypothetical protein [Vitis vinifera] >gi|157349059|emb|CAO24137.1| unnamed protein product [Vitis vinifera]	XP_002273713	3.08397e-90	79	335.495	239	191
Ha2.0_ANN1312.gi:90446566:gb:DY908449.1:DY908449	SFW0034	adenine nucleotide translocase	844	20	5.7338e-74	0.786	5	P:transport; F:ATP:ADP antiporter activity; F:ATP binding; C:integral to membrane; C:chloroplast	gi|6226239|sp|O24381.2|TLC1_SOLTURecName: Full=Plastidic ATP/ADP-transporter >gi|4138583|emb|CAA71785.1| plastidic ATP/ADP-transporter [Solanum tuberosum]	O24381	5.7338e-74	79	281.567	243	194
Ha2.0_ANN1312.gi:90446617:gb:DY908500.1:DY908500	SFW0035	isoleucyl-trna synthetase	848	20	6.57076e-86	0.8195	5	C:cytoplasm; P:isoleucyl-tRNA aminoacylation; F:ATP binding; F:isoleucine-tRNA ligase activity; F:zinc ion binding	gi|225432320|ref|XP_002276207.1|PREDICTED: hypothetical protein [Vitis vinifera]	XP_002276207	6.57076e-86	80	321.242	258	207
Ha2.0_ANN1312.gi:90446777:gb:DY908660.1:DY908660	SFW0036	---NA---	277	0			0
Ha2.0_ANN1312.gi:90446997:gb:DY908880.1:DY908880	SFW0037	gil1 (gravitropic in the light)	835	20	2.46482e-37	0.5825	2	F:molecular_function; P:biological_process	gi|225434706|ref|XP_002279931.1|PREDICTED: hypothetical protein [Vitis vinifera]	XP_002279931	2.46482e-37	60	159.844	207	125
Ha2.0_ANN1312.gi:90447023:gb:DY908906.1:DY908906	SFW0038	atp binding	892	5	1.03174e-15	0.564	3	C:Golgi apparatus; F:catalytic activity; F:binding	gi|225458289|ref|XP_002281457.1|PREDICTED: hypothetical protein [Vitis vinifera] >gi|157335330|emb|CAO61160.1| unnamed protein product [Vitis vinifera]	XP_002281457	1.03174e-15	59	88.1965	117	70
Ha2.0_ANN1312.gi:90447169:gb:DY909052.1:DY909052	SFW0039	vacuolar cation proton	808	14	2.06237e-09	0.89	3	C:integral to membrane; F:cation transmembrane transporter activity; P:cation transport	gi|4512263|dbj|BAA75232.1|H+/Ca2+ exchanger 2 [Ipomoea nil]	BAA75232	2.06237e-09	90	67.0106	52	47
Ha2.0_ANN1312.gi:90447343:gb:DY909226.1:DY909226	SFW0040	presenilin family protein	850	20	1.0233e-86	0.7995	3	C:cytoplasmic membrane-bounded vesicle; C:integral to membrane; P:intracellular signaling cascade	gi|225439149|ref|XP_002267364.1|PREDICTED: hypothetical protein [Vitis vinifera]	XP_002267364	1.0233e-86	92	323.939	230	213
Ha2.0_ANN1312.gi:90447699:gb:DY909582.1:DY909582	SFW0041	protein	853	20	3.17293e-120	0.795	5	C:COPII vesicle coat; F:protein binding; P:intracellular protein transport; P:ER to Golgi vesicle-mediated transport; F:zinc ion binding	gi|225464936|ref|XP_002275292.1|PREDICTED: hypothetical protein [Vitis vinifera] >gi|157355348|emb|CAO48735.1| unnamed protein product [Vitis vinifera]	XP_002275292	3.17293e-120	89	435.261	277	247
Ha2.0_ANN1312.gi:90447921:gb:DY909804.1:DY909804	SFW0042	fyve finger-containing phosphoinositide	826	20	9.21576e-61	0.8085	6	P:phosphatidylinositol metabolic process; F:protein binding; F:1-phosphatidylinositol-4-phosphate 5-kinase activity; F:ATP binding; P:cellular protein metabolic process; F:zinc ion binding	gi|157338908|emb|CAO42259.1|unnamed protein product [Vitis vinifera]	CAO42259	9.21576e-61	87	237.654	216	188
Ha2.0_ANN1312.gi:90448162:gb:DY910045.1:DY910045	SFW0043	protein	805	14	2.40944e-31	0.7	5	P:intracellular transport; F:binding; C:intracellular membrane-bounded organelle; C:cytoplasmic part; P:protein transport	gi|255548249|ref|XP_002515181.1|protein transport protein sec23, putative [Ricinus communis] >gi|223545661|gb|EEF47165.1| protein transport protein sec23, putative [Ricinus communis]	XP_002515181	2.40944e-31	75	138.658	83	63
Ha2.0_ANN1312.gi:90448343:gb:DY910226.1:DY910226	SFW0044	gibberellin receptor	471	20	1.13571e-11	0.6865	1	F:hydrolase activity	gi|255555507|ref|XP_002518790.1|Gibberellin receptor GID1, putative [Ricinus communis] >gi|223542171|gb|EEF43715.1| Gibberellin receptor GID1, putative [Ricinus communis]	XP_002518790	1.13571e-11	76	72.7886	76	58
Ha2.0_ANN1312.gi:90448449:gb:DY910332.1:DY910332	SFW0045	---NA---	408	0			0
Ha2.0_ANN1312.gi:90448566:gb:DY910449.1:DY910449	SFW0046	pentatricopeptide repeat-containing	856	18	4.82881e-76	0.556111	1	C:mitochondrion	gi|224098970|ref|XP_002311339.1|predicted protein [Populus trichocarpa] >gi|222851159|gb|EEE88706.1| predicted protein [Populus trichocarpa]	XP_002311339	4.82881e-76	75	288.5	262	197
Ha2.0_ANN1312.gi:90448688:gb:DY910571.1:DY910571	SFW0047	protein	886	20	2.58373e-35	0.78	3	C:exocyst; C:mitochondrion; P:exocytosis	gi|255548592|ref|XP_002515352.1|protein binding protein, putative [Ricinus communis] >gi|223545296|gb|EEF46801.1| protein binding protein, putative [Ricinus communis]	XP_002515352	2.58373e-35	87	153.295	140	123
Ha2.0_ANN1312.gi:90448731:gb:DY910614.1:DY910614	SFW0048	small glutamine-rich tetratricopeptide repeat-containing protein	955	20	1.70903e-43	0.602	2	F:binding; P:cell redox homeostasis	gi|157338345|emb|CAO39389.1|unnamed protein product [Vitis vinifera]	CAO39389	1.70903e-43	59	180.644	308	183
Ha2.0_ANN1312.gi:90448774:gb:DY910657.1:DY910657	SFW0049	gras family transcription factor	923	20	6.32809e-32	0.5955	1	P:transcription	gi|255586451|ref|XP_002533870.1|Chitin-inducible gibberellin-responsive protein, putative [Ricinus communis] >gi|223526192|gb|EEF28520.1| Chitin-inducible gibberellin-responsive protein, putative [Ricinus communis]	XP_002533870	6.32809e-32	59	142.124	240	143
Ha2.0_ANN1312.gi:90448984:gb:DY910867.1:DY910867	SFW0050	ubiquitin carboxyl-terminal	882	20	1.74375e-100	0.838	3	P:ubiquitin-dependent protein catabolic process; F:cysteine-type peptidase activity; F:ubiquitin thiolesterase activity	gi|225426548|ref|XP_002279130.1|PREDICTED: similar to ubiquitin carboxyl-terminal hydrolase family protein [Vitis vinifera]	XP_002279130	1.74375e-100	89	369.777	286	256
Ha2.0_ANN1312.gi:90449108:gb:DY910991.1:DY910991	SFW0051	transcriptional regulator	734	14	2.45968e-16	0.658571	1	C:mitochondrion	gi|255571178|ref|XP_002526539.1|conserved hypothetical protein [Ricinus communis] >gi|223534100|gb|EEF35817.1| conserved hypothetical protein [Ricinus communis]	XP_002526539	2.45968e-16	73	89.7373	121	89
Ha2.0_ANN1312.gi:90449181:gb:DY911064.1:DY911064	SFW0052	undecaprenyl diphosphate	801	20	1.22091e-46	0.767	1	F:transferase activity, transferring alkyl or aryl (other than methyl) groups	gi|147774323|emb|CAN61413.1|hypothetical protein [Vitis vinifera]	CAN61413	1.22091e-46	79	190.66	240	191
Ha2.0_ANN1312.gi:90449312:gb:DY911195.1:DY911195	SFW0053	gras family transcription factor	840	20	2.19293e-25	0.499	1	P:transcription	gi|225434907|ref|XP_002280790.1|PREDICTED: hypothetical protein [Vitis vinifera]	XP_002280790	2.19293e-25	51	120.168	284	145
Ha2.0_ANN1312.gi:90449315:gb:DY911198.1:DY911198	SFW0054	unnamed protein product [Vitis vinifera]	882	20	1.17148e-88	0.786	2	F:molecular_function; P:biological_process	gi|157331358|emb|CAO64603.1|unnamed protein product [Vitis vinifera]	CAO64603	1.17148e-88	86	330.487	267	232
Ha2.0_ANN1312.gi:90449406:gb:DY911289.1:DY911289	SFW0055	d-alanine--d-alanine ligase family	910	20	4.95204e-79	0.738	4	F:D-alanine-D-alanine ligase activity; P:peptidoglycan biosynthetic process; C:cell wall; F:ATP binding	gi|225439600|ref|XP_002265851.1|PREDICTED: hypothetical protein [Vitis vinifera]	XP_002265851	4.95204e-79	79	280.026	121	96
Ha2.0_ANN1312.gi:90449526:gb:DY911409.1:DY911409	SFW0056	cationic amino acid transporter	865	20	1.80013e-86	0.8145	3	C:integral to membrane; P:amino acid transport; F:amino acid transmembrane transporter activity	gi|225444011|ref|XP_002274916.1|PREDICTED: hypothetical protein [Vitis vinifera]	XP_002274916	1.80013e-86	89	323.168	273	244
Ha2.0_ANN1312.gi:90449563:gb:DY911446.1:DY911446	SFW0057	leucine-rich repeat transmembrane protein	879	20	2.36602e-65	0.7435	5	P:protein amino acid phosphorylation; C:plant-type cell wall; F:ATP binding; F:protein serine/threonine kinase activity; P:transmembrane receptor protein tyrosine kinase signaling pathway	gi|225434317|ref|XP_002276162.1|PREDICTED: hypothetical protein [Vitis vinifera] >gi|157336952|emb|CAO21298.1| unnamed protein product [Vitis vinifera]	XP_002276162	2.36602e-65	76	253.062	228	175
Ha2.0_ANN1312.gi:90449649:gb:DY911532.1:DY911532	SFW0058	della protein	851	20	2.67341e-103	0.8035	1	P:regulation of transcription, DNA-dependent	gi|255576938|ref|XP_002529354.1|DELLA protein GAI1, putative [Ricinus communis] >gi|223531174|gb|EEF33021.1| DELLA protein GAI1, putative [Ricinus communis]	XP_002529354	2.67341e-103	90	379.022	231	210
Ha2.0_ANN1312.gi:90449681:gb:DY911564.1:DY911564	SFW0059	---NA---	837	0			0
Ha2.0_ANN1312.gi:90449727:gb:DY911610.1:DY911610	SFW0060	uvh1 (ultraviolet hypersensitive 1) single-stranded dna specific endodeoxyribonuclease	873	20	3.177e-101	0.754	6	F:endonuclease activity; P:nucleotide-excision repair, DNA incision; F:peptidyl-prolyl cis-trans isomerase activity; F:protein binding; C:nuclear part; F:structure-specific DNA binding	gi|225470068|ref|XP_002269337.1|PREDICTED: hypothetical protein [Vitis vinifera]	XP_002269337	3.177e-101	85	361.303	143	122
Ha2.0_ANN1312.gi:90449895:gb:DY911778.1:DY911778	SFW0061	receptor-like protein kinase	829	20	8.39181e-22	0.5275	2	F:kinase activity; F:protein binding	gi|15292873|gb|AAK92807.1|putative receptor protein kinase [Arabidopsis thaliana]	AAK92807	8.39181e-22	55	108.227	235	130
Ha2.0_ANN1312.gi:90449930:gb:DY911813.1:DY911813	SFW0062	anthranilate n-benzoyltransferase	761	20	1.5849e-58	0.7465	1	F:transferase activity, transferring acyl groups other than amino-acyl groups	gi|225462593|ref|XP_002270539.1|PREDICTED: hypothetical protein [Vitis vinifera]	XP_002270539	1.5849e-58	75	197.978	108	82
Ha2.0_ANN1312.gi:90449942:gb:DY911825.1:DY911825	SFW0063	protein	691	20	7.93637e-43	0.734	1	C:membrane	gi|255546063|ref|XP_002514091.1|conserved hypothetical protein [Ricinus communis] >gi|223546547|gb|EEF48045.1| conserved hypothetical protein [Ricinus communis]	XP_002514091	7.93637e-43	80	177.563	135	109
Ha2.0_ANN1312.gi:90450035:gb:DY911918.1:DY911918	SFW0064	serine threonine protein	907	17	8.85e-39	0.543529	2	F:binding; F:kinase activity	gi|255541040|ref|XP_002511584.1|serine/threonine protein kinase, putative [Ricinus communis] >gi|223548764|gb|EEF50253.1| serine/threonine protein kinase, putative [Ricinus communis]	XP_002511584	8.85e-39	61	164.851	194	119
Ha2.0_ANN1312.gi:90450068:gb:DY911951.1:DY911951	SFW0065	protein	738	20	6.33055e-81	0.7975	3	F:RNA binding; P:RNA processing; F:nucleotide binding	gi|147857263|emb|CAN79213.1|hypothetical protein [Vitis vinifera]	CAN79213	6.33055e-81	91	278.87	124	114
Ha2.0_ANN1312.gi:90450101:gb:DY911984.1:DY911984	SFW0066	gras family transcription factor	923	20	2.65709e-30	0.593	2	P:transcription; C:plastid	gi|157353400|emb|CAO45339.1|unnamed protein product [Vitis vinifera]	CAO45339	2.65709e-30	53	136.732	296	158
Ha2.0_ANN1312.gi:90450144:gb:DY912027.1:DY912027	SFW0067	autoinhibited calcium atpase	824	20	9.4211e-82	0.7535	8	C:plant-type vacuole; F:ATPase activity, coupled to transmembrane movement of ions, phosphorylative mechanism; F:calcium ion transmembrane transporter activity; F:ATP binding; P:metabolic process; C:chloroplast; P:cation transport; C:plasma membrane	gi|225441902|ref|XP_002284422.1|PREDICTED: hypothetical protein isoform 2 [Vitis vinifera]	XP_002284422	9.4211e-82	79	307.375	272	217
Ha2.0_ANN1312.gi:90450247:gb:DY912130.1:DY912130	SFW0068	aspartyl protease family protein	867	20	1.31108e-52	0.6235	2	F:aspartic-type endopeptidase activity; P:proteolysis	gi|225446807|ref|XP_002279141.1|PREDICTED: hypothetical protein [Vitis vinifera]	XP_002279141	1.31108e-52	64	210.69	222	144
Ha2.0_ANN1312.gi:90450444:gb:DY912327.1:DY912327	SFW0069	starch branching enzyme i	887	20	8.61649e-60	0.8365	6	F:hydrolase activity, hydrolyzing O-glycosyl compounds; F:cation binding; C:amyloplast; F:1,4-alpha-glucan branching enzyme activity; P:starch biosynthetic process; C:chloroplast	gi|5441248|dbj|BAA82349.1|starch branching enzyme [Phaseolus vulgaris]	BAA82349	8.61649e-60	87	228.409	101	88
Ha2.0_ANN1312.gi:90450518:gb:DY912401.1:DY912401	SFW0070	basic 7s globulin 2 precursor small	783	20	4.55476e-59	0.6995	2	P:proteolysis; F:aspartic-type endopeptidase activity	gi|225436982|ref|XP_002272199.1|PREDICTED: hypothetical protein, partial [Vitis vinifera]	XP_002272199	4.55476e-59	75	231.876	201	152
Ha2.0_ANN1312.gi:90450614:gb:DY912497.1:DY912497	SFW0071	protein	837	15	9.90734e-95	0.778667	2	F:molecular_function; P:biological_process	gi|225430408|ref|XP_002285396.1|PREDICTED: hypothetical protein [Vitis vinifera]	XP_002285396	9.90734e-95	88	350.517	277	245
Ha2.0_ANN1312.gi:90450659:gb:DY912542.1:DY912542	SFW0072	PREDICTED: hypothetical protein [Vitis vinifera]	771	11	1.37448e-52	0.585455	0		gi|225426690|ref|XP_002281705.1|PREDICTED: hypothetical protein [Vitis vinifera]	XP_002281705	1.37448e-52	66	210.305	255	169
Ha2.0_ANN1312.gi:90450748:gb:DY912631.1:DY912631	SFW0073	ph domain containing protein	878	20	3.71528e-95	0.8165	2	F:phosphoinositide binding; C:plastid	gi|225446797|ref|XP_002283267.1|PREDICTED: hypothetical protein [Vitis vinifera]	XP_002283267	3.71528e-95	87	352.058	241	211
Ha2.0_ANN1312.gi:90450958:gb:DY912841.1:DY912841	SFW0074	melanoma-associated antigen	920	20	2.3634e-71	0.727	2	P:metabolic process; F:phosphoric diester hydrolase activity	gi|255545738|ref|XP_002513929.1|Melanoma-associated antigen G1, putative [Ricinus communis] >gi|223547015|gb|EEF48512.1| Melanoma-associated antigen G1, putative [Ricinus communis]	XP_002513929	2.3634e-71	76	273.092	234	178
Ha2.0_ANN1312.gi:90451110:gb:DY912993.1:DY912993	SFW0075	myosin heavy expressed	880	20	9.31675e-54	0.7235	1	P:biological_process	gi|255563560|ref|XP_002522782.1|Paramyosin, putative [Ricinus communis] >gi|223538020|gb|EEF39633.1| Paramyosin, putative [Ricinus communis]	XP_002522782	9.31675e-54	81	214.542	289	236
Ha2.0_ANN1312.gi:90451185:gb:DY913068.1:DY913068	SFW0076	stress-induced protein	848	20	3.18626e-48	0.666	2	F:molecular_function; P:biological_process	gi|225436208|ref|XP_002268337.1|PREDICTED: hypothetical protein [Vitis vinifera] >gi|157347336|emb|CAO17865.1| unnamed protein product [Vitis vinifera]	XP_002268337	3.18626e-48	87	196.052	119	104
Ha2.0_ANN1312.gi:90451311:gb:DY913194.1:DY913194	SFW0077	---NA---	841	0			0
Ha2.0_ANN1312.gi:90451315:gb:DY913198.1:DY913198	SFW0078	2og-fe oxygenase family protein	941	20	2.10222e-38	0.6605	2	P:metabolic process; F:oxidoreductase activity	gi|224142521|ref|XP_002324604.1|predicted protein [Populus trichocarpa] >gi|222866038|gb|EEF03169.1| predicted protein [Populus trichocarpa]	XP_002324604	2.10222e-38	72	163.696	152	110
Ha2.0_ANN1312.gi:90451564:gb:DY913447.1:DY913447	SFW0079	paf1 complex component	834	7	2.83111e-17	0.64	2	F:molecular_function; P:biological_process	gi|157336512|emb|CAO71197.1|unnamed protein product [Vitis vinifera]	CAO71197	2.83111e-17	67	93.2041	219	147
Ha2.0_ANN1312.gi:90451840:gb:DY913723.1:DY913723	SFW0080	f-box domain containing protein	928	20	4.59871e-22	0.4315	0		gi|225436596|ref|XP_002279458.1|PREDICTED: hypothetical protein [Vitis vinifera]	XP_002279458	4.59871e-22	47	109.383	313	150
Ha2.0_ANN1312.gi:90451924:gb:DY913807.1:DY913807	SFW0081	receptor protein kinase clavata1	831	20	3.51794e-52	0.522	1	F:catalytic activity	gi|225458974|ref|XP_002283604.1|PREDICTED: hypothetical protein [Vitis vinifera]	XP_002283604	3.51794e-52	56	209.149	194	110
Ha2.0_ANN1312.gi:90452263:gb:DY914146.1:DY914146	SFW0082	serine-threonine protein plant-	876	20	3.04589e-89	0.656	3	C:cytoplasmic membrane-bounded vesicle; P:signal transduction; F:protein binding	gi|255552327|ref|XP_002517208.1|serine-threonine protein kinase, plant-type, putative [Ricinus communis] >gi|223543843|gb|EEF45371.1| serine-threonine protein kinase, plant-type, putative [Ricinus communis]	XP_002517208	3.04589e-89	72	332.413	275	200
Ha2.0_ANN1312.gi:90452422:gb:DY914305.1:DY914305	SFW0083	cellulose synthase-like protein	823	20	3.55415e-97	0.7665	3	F:cellulose synthase (UDP-forming) activity; P:cellulose biosynthetic process; C:integral to membrane	gi|73624747|gb|AAZ79231.1|cellulose synthase-like protein CslG [Nicotiana tabacum]	AAZ79231	3.55415e-97	83	358.607	249	208
Ha2.0_ANN1312.gi:90452455:gb:DY914338.1:DY914338	SFW0084	protein	826	20	1.55002e-108	0.868	4	C:membrane; F:nucleic acid binding; F:ATP binding; F:ATP-dependent helicase activity	gi|255555253|ref|XP_002518663.1|U520, putative [Ricinus communis] >gi|223542044|gb|EEF43588.1| U520, putative [Ricinus communis]	XP_002518663	1.55002e-108	95	396.356	276	263
Ha2.0_ANN1312.gi:90452788:gb:DY914667.1:DY914667	SFW0085	protein	845	20	1.94573e-114	0.7785	1	F:binding	gi|224082696|ref|XP_002306800.1|predicted protein [Populus trichocarpa] >gi|222856249|gb|EEE93796.1| predicted protein [Populus trichocarpa]	XP_002306800	1.94573e-114	84	416.001	277	234
Ha2.0_ANN1312.gi:90452826:gb:DY914705.1:DY914705	SFW0086	condensin complex components subunit	940	20	4.81142e-67	0.7465	3	C:nuclear chromosome; P:regulation of transcription; P:chromatin remodeling	gi|225432226|ref|XP_002270283.1|PREDICTED: hypothetical protein [Vitis vinifera] >gi|157336264|emb|CAO70949.1| unnamed protein product [Vitis vinifera]	XP_002270283	4.81142e-67	90	258.84	225	204
Ha2.0_ANN1312.gi:90452841:gb:DY914720.1:DY914720	SFW0087	pore protein of 24 kd	804	20	5.58545e-57	0.6905	2	C:mitochondrion; C:plastid	gi|224132122|ref|XP_002321261.1|hypothetical protein POPTRDRAFT_573245 [Populus trichocarpa] >gi|222862034|gb|EEE99576.1| hypothetical protein POPTRDRAFT_573245 [Populus trichocarpa]	XP_002321261	5.58545e-57	72	197.593	104	75
Ha2.0_ANN1312.gi:90453279:gb:DY915158.1:DY915158	SFW0088	ptac15 (plastid transcriptionally active15)	839	8	5.87276e-55	0.60125	1	C:chloroplast	gi|147852084|emb|CAN80174.1|hypothetical protein [Vitis vinifera]	CAN80174	5.87276e-55	71	218.394	212	151
Ha2.0_ANN1312.gi:90453427:gb:DY915306.1:DY915306	SFW0089	protein	840	20	3.45551e-71	0.683	1	C:cytoplasmic membrane-bounded vesicle	gi|255567467|ref|XP_002524713.1|conserved hypothetical protein [Ricinus communis] >gi|223536074|gb|EEF37732.1| conserved hypothetical protein [Ricinus communis]	XP_002524713	3.45551e-71	74	272.322	211	157
Ha2.0_ANN1312.gi:90453610:gb:DY915489.1:DY915489	SFW0090	protein	916	20	3.65666e-40	0.554	1	F:hydrolase activity	gi|255544109|ref|XP_002513117.1|conserved hypothetical protein [Ricinus communis] >gi|223548128|gb|EEF49620.1| conserved hypothetical protein [Ricinus communis]	XP_002513117	3.65666e-40	61	169.474	268	166
Ha2.0_ANN1312.gi:90453872:gb:DY915751.1:DY915751	SFW0091	protein	775	20	9.95182e-43	0.688	0		gi|225440562|ref|XP_002276542.1|PREDICTED: hypothetical protein [Vitis vinifera] >gi|157346054|emb|CAO15751.1| unnamed protein product [Vitis vinifera]	XP_002276542	9.95182e-43	73	177.563	153	112
Ha2.0_ANN1312.gi:90453875:gb:DY915754.1:DY915754	SFW0092	21 kda protein	397	2	0.000231817	0.7	0		gi|255564176|ref|XP_002523085.1|21 kDa protein precursor, putative [Ricinus communis] >gi|223537647|gb|EEF39270.1| 21 kDa protein precursor, putative [Ricinus communis]	XP_002523085	0.000231817	69	48.521	66	46
Ha2.0_ANN1312.gi:90454054:gb:DY915933.1:DY915933	SFW0093	ctd-phosphatase-like protein	633	20	3.94697e-40	0.7955	1	F:phosphatase activity	gi|224116766|ref|XP_002331872.1|predicted protein [Populus trichocarpa] >gi|222875390|gb|EEF12521.1| predicted protein [Populus trichocarpa]	XP_002331872	3.94697e-40	81	168.318	114	93
Ha2.0_ANN1312.gi:90454514:gb:DY916393.1:DY916393	SFW0094	ras-gtpase-activating protein-binding	879	20	3.11593e-33	0.6315	1	F:binding	gi|225451733|ref|XP_002277093.1|PREDICTED: hypothetical protein [Vitis vinifera]	XP_002277093	3.11593e-33	70	146.362	155	109
Ha2.0_ANN1312.gi:90454523:gb:DY916402.1:DY916402	SFW0095	atp binding	835	20	1.02793e-67	0.6495	2	F:molecular_function; P:biological_process	gi|255567451|ref|XP_002524705.1|ATP binding protein, putative [Ricinus communis] >gi|223536066|gb|EEF37724.1| ATP binding protein, putative [Ricinus communis]	XP_002524705	1.02793e-67	76	260.766	269	206
Ha2.0_ANN1312.gi:90454531:gb:DY916410.1:DY916410	SFW0096	phosphoglycerate bisphosphoglycerate mutase family protein	798	20	8.92675e-58	0.84	4	P:metabolic process; F:catalytic activity; C:mitochondrion; C:plastid	gi|225451061|ref|XP_002262723.1|PREDICTED: hypothetical protein [Vitis vinifera] >gi|157359845|emb|CAO68574.1| unnamed protein product [Vitis vinifera]	XP_002262723	8.92675e-58	87	227.639	145	127
Ha2.0_ANN1312.gi:90454789:gb:DY916668.1:DY916668	SFW0097	binding protein binding	845	20	1.98677e-42	0.5755	1	F:binding	gi|225439193|ref|XP_002269480.1|PREDICTED: hypothetical protein [Vitis vinifera] >gi|157359323|emb|CAO67480.1| unnamed protein product [Vitis vinifera]	XP_002269480	1.98677e-42	67	176.792	179	120
Ha2.0_ANN1312.gi:90454864:gb:DY916743.1:DY916743	SFW0098	nucleic acid binding	691	9	7.23257e-20	0.751111	1	F:nucleic acid binding	gi|225436377|ref|XP_002271178.1|PREDICTED: hypothetical protein [Vitis vinifera] >gi|157346641|emb|CAO16710.1| unnamed protein product [Vitis vinifera]	XP_002271178	7.23257e-20	85	101.293	67	57
Ha2.0_ANN1312.gi:90455142:gb:DY917021.1:DY917021	SFW0099	protein binding zinc ion binding	441	20	5.14478e-20	0.7845	2	C:mitochondrion; F:zinc ion binding	gi|157335969|emb|CAO61799.1|unnamed protein product [Vitis vinifera]	CAO61799	5.14478e-20	84	100.523	146	123
Ha2.0_ANN1312.gi:90455280:gb:DY917159.1:DY917159	SFW0100	myb-like dna-binding protein	956	5	1.04596e-08	0.494	4	P:regulation of transcription; F:DNA binding; C:nucleus; P:protein modification process	gi|12043533|emb|CAC19789.1|MYB-like DNA-binding protein [Catharanthus roseus]	CAC19789	1.04596e-08	48	65.0846	248	121
Ha2.0_ANN1312.gi:90455292:gb:DY917171.1:DY917171	SFW0101	protein	617	20	2.17715e-48	0.762	2	F:zinc ion binding; F:protein binding	gi|224090988|ref|XP_002309135.1|predicted protein [Populus trichocarpa] >gi|222855111|gb|EEE92658.1| predicted protein [Populus trichocarpa]	XP_002309135	2.17715e-48	75	195.667	182	138
Ha2.0_ANN1312.gi:90456906:gb:DY918785.1:DY918785	SFW0102	ring-h2 zinc finger protein	866	20	4.63828e-42	0.5415	1	F:binding	gi|12003386|gb|AAG43550.1|AF211532_1Avr9/Cf-9 rapidly elicited protein 132 [Nicotiana tabacum]	AAG43550	4.63828e-42	54	175.637	273	150
Ha2.0_ANN1312.gi:90456957:gb:DY918836.1:DY918836	SFW0103	predicted protein [Populus trichocarpa]	695	8	9.22256e-23	0.4875	5	F:ATP binding; F:ATPase activity; F:nucleotide binding; P:biological_process; F:nucleoside-triphosphatase activity	gi|224128948|ref|XP_002329006.1|predicted protein [Populus trichocarpa] >gi|222839240|gb|EEE77591.1| predicted protein [Populus trichocarpa]	XP_002329006	9.22256e-23	57	110.923	174	100
Ha2.0_ANN1312.gi:90456990:gb:DY918869.1:DY918869	SFW0104	chaperone binding	929	20	1.9137e-60	0.6015	1	C:plastid	gi|225457464|ref|XP_002265398.1|PREDICTED: hypothetical protein [Vitis vinifera] >gi|157355081|emb|CAO48454.1| unnamed protein product [Vitis vinifera]	XP_002265398	1.9137e-60	64	236.884	242	156
Ha2.0_ANN1312.gi:90457123:gb:DY919002.1:DY919002	SFW0105	splicing arginine serine-rich interacting	892	20	2.05603e-52	0.6715	2	F:protein binding; F:zinc ion binding	gi|225455732|ref|XP_002273302.1|PREDICTED: hypothetical protein [Vitis vinifera]	XP_002273302	2.05603e-52	72	189.504	100	72
Ha2.0_ANN1312.gi:90457158:gb:DY919037.1:DY919037	SFW0106	transducin family protein wd-40 repeat family protein	907	17	7.23976e-41	0.611765	1	C:CUL4 RING ubiquitin ligase complex	gi|22328224|ref|NP_192095.2|transducin family protein / WD-40 repeat family protein [Arabidopsis thaliana] >gi|30678983|ref|NP_849536.1| transducin family protein / WD-40 repeat family protein [Arabidopsis thaliana] >gi|19699003|gb|AAL91237.1| unknown protein [Arabidopsis thaliana] >gi|32306503|gb|AAP78935.1| At4g01860 [Arabidopsis thaliana]	NP_192095	7.23976e-41	69	171.785	134	93
Ha2.0_ANN1312.gi:90457688:gb:DY919567.1:DY919567	SFW0107	iqd33 (iq-domain 33) calmodulin binding	854	11	1.79018e-22	0.53	1	F:calmodulin binding	gi|157348886|emb|CAO23964.1|unnamed protein product [Vitis vinifera]	CAO23964	1.79018e-22	56	110.538	296	168
Ha2.0_ANN1312.gi:90458116:gb:DY919995.1:DY919995	SFW0108	met-10+ like family protein	955	13	1.07e-53	0.560769	1	C:plastid	gi|225461279|ref|XP_002284299.1|PREDICTED: hypothetical protein [Vitis vinifera]	XP_002284299	1.07e-53	64	214.542	261	168
Ha2.0_ANN1312.gi:90458242:gb:DY920121.1:DY920121	SFW0109	protein	846	20	2.43041e-72	0.6735	1	C:plastid	gi|225456077|ref|XP_002277812.1|PREDICTED: hypothetical protein [Vitis vinifera] >gi|157343636|emb|CAO68142.1| unnamed protein product [Vitis vinifera]	XP_002277812	2.43041e-72	87	276.174	163	143
Ha2.0_ANN1312.gi:90458295:gb:DY920174.1:DY920174	SFW0110	calmodulin binding	935	20	1.29303e-64	0.635	1	F:calmodulin binding	gi|225443514|ref|XP_002272018.1|PREDICTED: hypothetical protein [Vitis vinifera] >gi|157358666|emb|CAO66351.1| unnamed protein product [Vitis vinifera]	XP_002272018	1.29303e-64	66	250.751	242	160
Ha2.0_ANN1312.gi:90458907:gb:DY920786.1:DY920786	SFW0111	metal ion binding protein	891	20	1.38402e-36	0.7015	3	C:cytoplasmic membrane-bounded vesicle; C:mitochondrion; P:copper ion transport	gi|225445302|ref|XP_002284677.1|PREDICTED: hypothetical protein [Vitis vinifera] >gi|157342846|emb|CAO65558.1| unnamed protein product [Vitis vinifera]	XP_002284677	1.38402e-36	77	157.532	129	100
Ha2.0_ANN1312.gi:90459224:gb:DY921103.1:DY921103	SFW0112	f-box family protein	878	20	6.01198e-53	0.5425	2	F:molecular_function; P:biological_process	gi|255565723|ref|XP_002523851.1|conserved hypothetical protein [Ricinus communis] >gi|223536939|gb|EEF38577.1| conserved hypothetical protein [Ricinus communis]	XP_002523851	6.01198e-53	62	211.846	257	160
Ha2.0_ANN1312.gi:90459313:gb:DY921192.1:DY921192	SFW0113	thylakoid lumenal 15 kda chloroplast	837	20	1.03063e-75	0.8465	2	C:chloroplast thylakoid membrane; C:chloroplast thylakoid lumen	gi|225449424|ref|XP_002282933.1|PREDICTED: hypothetical protein [Vitis vinifera] >gi|157344223|emb|CAO69156.1| unnamed protein product [Vitis vinifera]	XP_002282933	1.03063e-75	93	287.345	164	153
Ha2.0_ANN1312.gi:90459434:gb:DY921313.1:DY921313	SFW0114	phosphatidylserine synthase 2	814	20	9.4304e-119	0.921	2	P:phosphatidylserine biosynthetic process; F:CDP-diacylglycerol-serine O-phosphatidyltransferase activity	gi|225424118|ref|XP_002283058.1|PREDICTED: hypothetical protein [Vitis vinifera] >gi|157338866|emb|CAO42217.1| unnamed protein product [Vitis vinifera]	XP_002283058	9.4304e-119	95	430.254	271	259
Ha2.0_ANN1312.gi:90459450:gb:DY921329.1:DY921329	SFW0115	elongation factor	906	20	5.09151e-111	0.749	2	F:RNA binding; C:plastid	gi|225465191|ref|XP_002263798.1|PREDICTED: hypothetical protein [Vitis vinifera]	XP_002263798	5.09151e-111	85	404.831	292	250
Ha2.0_ANN1312.gi:90459457:gb:DY921336.1:DY921336	SFW0116	ring zinc finger	668	20	1.60268e-29	0.56	2	C:cytoplasmic membrane-bounded vesicle; F:metal ion binding	gi|225431431|ref|XP_002273064.1|PREDICTED: hypothetical protein [Vitis vinifera]	XP_002273064	1.60268e-29	62	133.265	153	96
Ha2.0_ANN1312.gi:90459992:gb:DY921871.1:DY921871	SFW0117	gem (gl2-expression modulator)	818	20	1.59005e-57	0.653	4	P:trichome differentiation; P:histone H3-K9 methylation; P:regulation of epidermal cell division; P:root hair cell differentiation	gi|225469812|ref|XP_002263473.1|PREDICTED: hypothetical protein [Vitis vinifera] >gi|157328659|emb|CAO22364.1| unnamed protein product [Vitis vinifera]	XP_002263473	1.59005e-57	67	226.868	220	148
Ha2.0_ANN1312.gi:90459997:gb:DY921876.1:DY921876	SFW0118	membrane protein	861	20	2.28816e-41	0.5895	1	C:membrane	gi|225446090|ref|XP_002273403.1|PREDICTED: hypothetical protein [Vitis vinifera]	XP_002273403	2.28816e-41	72	173.326	171	124
Ha2.0_ANN1312.gi:90460028:gb:DY921907.1:DY921907	SFW0119	abortive infection protein	795	20	8.88947e-50	0.595	1	C:membrane	gi|255550323|ref|XP_002516212.1|conserved hypothetical protein [Ricinus communis] >gi|223544698|gb|EEF46214.1| conserved hypothetical protein [Ricinus communis]	XP_002516212	8.88947e-50	81	201.06	149	121
Ha2.0_ANN1312.gi:90460051:gb:DY921930.1:DY921930	SFW0120	protein	816	20	2.1689e-30	0.5955	1	C:mitochondrion	gi|224065162|ref|XP_002301695.1|predicted protein [Populus trichocarpa] >gi|222843421|gb|EEE80968.1| predicted protein [Populus trichocarpa]	XP_002301695	2.1689e-30	63	136.732	176	112
Ha2.0_ANN1312.gi:90460138:gb:DY922017.1:DY922017	SFW0121	scarecrow-like transcription factor 11	695	15	9.84886e-33	0.603333	1	C:mitochondrion	gi|224104409|ref|XP_002313428.1|predicted protein [Populus trichocarpa] >gi|222849836|gb|EEE87383.1| predicted protein [Populus trichocarpa]	XP_002313428	9.84886e-33	66	144.05	190	126
Ha2.0_ANN1312.gi:90460204:gb:DY922083.1:DY922083	SFW0122	protein	884	20	8.03016e-13	0.54	6	F:ATP binding; P:apoptosis; F:molecular_function; F:nucleotide binding; F:nucleoside-triphosphatase activity; P:biological_process	gi|15240079|ref|NP_199217.1|unknown protein [Arabidopsis thaliana] >gi|9758563|dbj|BAB09064.1| unnamed protein product [Arabidopsis thaliana] >gi|20466155|gb|AAM20395.1| putative protein [Arabidopsis thaliana] >gi|30725674|gb|AAP37859.1| At5g44040 [Arabidopsis thaliana]	NP_199217	8.03016e-13	50	78.5666	239	120
Ha2.0_ANN1312.gi:90460282:gb:DY922161.1:DY922161	SFW0123	protein	688	20	8.41225e-37	0.5745	2	F:molecular_function; P:biological_process	gi|225445332|ref|XP_002281524.1|PREDICTED: hypothetical protein [Vitis vinifera]	XP_002281524	8.41225e-37	68	157.532	154	105
Ha2.0_ANN1312.gi:90460361:gb:DY922240.1:DY922240	SFW0124	protein	694	20	2.41215e-27	0.9005	2	F:nucleic acid binding; F:nucleotide binding	gi|225425260|ref|XP_002267714.1|PREDICTED: hypothetical protein [Vitis vinifera]	XP_002267714	2.41215e-27	92	113.62	39	36
Ha2.0_ANN1312.gi:90460542:gb:DY922421.1:DY922421	SFW0125	protein transport protein sec23	850	20	3.40955e-120	0.793	5	C:COPII vesicle coat; F:protein binding; P:intracellular protein transport; P:ER to Golgi vesicle-mediated transport; F:zinc ion binding	gi|225432900|ref|XP_002284161.1|PREDICTED: hypothetical protein isoform 1 [Vitis vinifera]	XP_002284161	3.40955e-120	87	305.064	139	122
Ha2.0_ANN1312.gi:90460959:gb:DY922838.1:DY922838	SFW0126	aspartic proteinase nepenthesin-2	594	20	1.67826e-39	0.7135	2	C:plant-type cell wall; F:peptidase activity	gi|224091907|ref|XP_002309394.1|predicted protein [Populus trichocarpa] >gi|222855370|gb|EEE92917.1| predicted protein [Populus trichocarpa]	XP_002309394	1.67826e-39	77	166.007	127	99
Ha2.0_ANN1312.gi:90461013:gb:DY922892.1:DY922892	SFW0127	predicted protein [Populus trichocarpa]	817	20	1.18535e-36	0.525	2	C:membrane; P:biological_process	gi|224066595|ref|XP_002302154.1|predicted protein [Populus trichocarpa] >gi|222843880|gb|EEE81427.1| predicted protein [Populus trichocarpa]	XP_002302154	1.18535e-36	58	157.532	239	141
Ha2.0_ANN1312.gi:90461077:gb:DY922956.1:DY922956	SFW0128	alkylated dna repair protein	940	20	7.55553e-113	0.693	3	P:oxidation reduction; F:oxidoreductase activity; F:iron ion binding	gi|255547710|ref|XP_002514912.1|Alkylated DNA repair protein alkB, putative [Ricinus communis] >gi|223545963|gb|EEF47466.1| Alkylated DNA repair protein alkB, putative [Ricinus communis]	XP_002514912	7.55553e-113	82	410.994	307	253
Ha2.0_ANN1312.gi:90461665:gb:DY923544.1:DY923544	SFW0129	cytochrome p450	716	20	1.84851e-53	0.74	2	F:oxidoreductase activity; F:iron ion binding	gi|224145041|ref|XP_002325505.1|cytochrome P450 [Populus trichocarpa] >gi|222862380|gb|EEE99886.1| cytochrome P450 [Populus trichocarpa]	XP_002325505	1.84851e-53	78	213.001	212	166
Ha2.0_ANN1312.gi:90461878:gb:DY923757.1:DY923757	SFW0130	nodulin-like protein	827	20	2.4977e-74	0.744	2	F:molecular_function; P:biological_process	gi|255586799|ref|XP_002534014.1|conserved hypothetical protein [Ricinus communis] >gi|223525979|gb|EEF28367.1| conserved hypothetical protein [Ricinus communis]	XP_002534014	2.4977e-74	81	282.722	239	195
Ha2.0_ANN1312.gi:90461917:gb:DY923796.1:DY923796	SFW0131	nuclear matrix constituent protein 1-like	808	20	3.17441e-18	0.8295	2	P:nucleus organization; C:nucleoplasm	gi|157341390|emb|CAO49297.1|unnamed protein product [Vitis vinifera]	CAO49297	3.17441e-18	85	96.2857	108	92
Ha2.0_ANN1312.gi:90461971:gb:DY923850.1:DY923850	SFW0132	PREDICTED: hypothetical protein [Vitis vinifera]	888	4	3.77681e-10	0.4325	5	F:RNA binding; F:methyltransferase activity; F:transferase activity; P:RNA processing; F:RNA methyltransferase activity	gi|225445088|ref|XP_002280407.1|PREDICTED: hypothetical protein [Vitis vinifera]	XP_002280407	3.77681e-10	42	69.707	270	114
Ha2.0_ANN1312.gi:90462346:gb:DY924225.1:DY924225	SFW0133	protein	858	20	2.20811e-28	0.6385	0		gi|225467470|ref|XP_002265185.1|PREDICTED: hypothetical protein [Vitis vinifera] >gi|157331396|emb|CAO64728.1| unnamed protein product [Vitis vinifera]	XP_002265185	2.20811e-28	48	130.183	236	115
Ha2.0_ANN1312.gi:90462717:gb:DY924596.1:DY924596	SFW0134	rna recognition motif -containing protein	823	13	5.26872e-08	0.499231	1	F:binding	gi|147864570|emb|CAN81529.1|hypothetical protein [Vitis vinifera]	CAN81529	5.26872e-08	49	62.3882	139	69
Ha2.0_ANN1312.gi:90462755:gb:DY924634.1:DY924634	SFW0135	protein	854	20	2.47493e-56	0.634	2	F:molecular_function; P:biological_process	gi|225454286|ref|XP_002275405.1|PREDICTED: hypothetical protein [Vitis vinifera]	XP_002275405	2.47493e-56	68	223.016	214	147
Ha2.0_ANN1312.gi:90462789:gb:DY924668.1:DY924668	SFW0136	nad kinase 1	898	20	7.58609e-51	0.6805	1	F:kinase activity	gi|225435389|ref|XP_002285357.1|PREDICTED: hypothetical protein [Vitis vinifera] >gi|157337541|emb|CAO21887.1| unnamed protein product [Vitis vinifera]	XP_002285357	7.58609e-51	75	204.912	231	175
Ha2.0_ANN1312.gi:90462810:gb:DY924689.1:DY924689	SFW0137	f-box family protein	887	20	3.8566e-31	0.4925	1	C:intracellular membrane-bounded organelle	gi|255562196|ref|XP_002522106.1|conserved hypothetical protein [Ricinus communis] >gi|223538705|gb|EEF40306.1| conserved hypothetical protein [Ricinus communis]	XP_002522106	3.8566e-31	56	139.428	290	164
Ha2.0_ANN1312.gi:90462839:gb:DY924718.1:DY924718	SFW0138	growth regulator	835	20	9.96072e-55	0.6775	1	P:biological_process	gi|225443768|ref|XP_002265875.1|PREDICTED: hypothetical protein [Vitis vinifera]	XP_002265875	9.96072e-55	72	217.624	239	174
Ha2.0_ANN1312.gi:90462873:gb:DY924752.1:DY924752	SFW0139	predicted protein [Populus trichocarpa]	720	2	4.47299e-07	0.53	0		gi|224097122|ref|XP_002310841.1|predicted protein [Populus trichocarpa] >gi|222853744|gb|EEE91291.1| predicted protein [Populus trichocarpa]	XP_002310841	4.47299e-07	53	58.9214	92	49
Ha2.0_ANN1312.gi:90462947:gb:DY924826.1:DY924826	SFW0140	hypothetical protein RCOM_0837840 [Ricinus communis]	930	1	5.13763e-05	0.56	0		gi|255562964|ref|XP_002522487.1|hypothetical protein RCOM_0837840 [Ricinus communis] >gi|223538372|gb|EEF39979.1| hypothetical protein RCOM_0837840 [Ricinus communis]	XP_002522487	5.13763e-05	56	52.7582	79	45
Ha2.0_ANN1312.gi:90463089:gb:DY924968.1:DY924968	SFW0141	sodium-dicarboxylate cotransporter	845	20	1.36709e-67	0.8595	3	P:sodium ion transport; C:membrane; F:transporter activity	gi|224086413|ref|XP_002307886.1|sodium-dicarboxylate cotransporter [Populus trichocarpa] >gi|222853862|gb|EEE91409.1| sodium-dicarboxylate cotransporter [Populus trichocarpa]	XP_002307886	1.36709e-67	91	260.381	171	156
Ha2.0_ANN1312.gi:90463659:gb:DY925538.1:DY925538	SFW0142	protein	831	20	1.09358e-53	0.694	1	P:biological_process	gi|225439608|ref|XP_002266957.1|PREDICTED: hypothetical protein [Vitis vinifera] >gi|157355435|emb|CAO48825.1| unnamed protein product [Vitis vinifera]	XP_002266957	1.09358e-53	73	214.157	193	142
Ha2.0_ANN1312.gi:90464586:gb:DY926465.1:DY926465	SFW0143	executer1 chloroplast	796	20	7.77664e-54	0.703	2	C:thylakoid membrane; C:plastid	gi|225464089|ref|XP_002271011.1|PREDICTED: hypothetical protein [Vitis vinifera] >gi|157357763|emb|CAO64757.1| unnamed protein product [Vitis vinifera]	XP_002271011	7.77664e-54	65	214.542	238	156
Ha2.0_ANN1312.gi:90464628:gb:DY926507.1:DY926507	SFW0144	aromatic and neutral amino acid transporter	521	20	2.26072e-11	0.714	3	C:membrane; P:amino acid transport; F:amino acid transmembrane transporter activity	gi|224084123|ref|XP_002307218.1|aromatic and neutral amino acid transporter [Populus trichocarpa] >gi|222856667|gb|EEE94214.1| aromatic and neutral amino acid transporter [Populus trichocarpa]	XP_002307218	2.26072e-11	87	72.0182	47	41
Ha2.0_ANN1312.gi:90465520:gb:DY927399.1:DY927399	SFW0145	transfactor-like protein	643	20	3.54903e-23	0.7525	1	C:mitochondrion	gi|255568946|ref|XP_002525443.1|transcription factor, putative [Ricinus communis] >gi|223535256|gb|EEF36933.1| transcription factor, putative [Ricinus communis]	XP_002525443	3.54903e-23	69	100.908	62	43
Ha2.0_ANN1312.gi:90465717:gb:DY927596.1:DY927596	SFW0146	molybdopterin converting subunit 1	524	20	3.20296e-29	0.7545	2	P:sulfur metabolic process; P:Mo-molybdopterin cofactor biosynthetic process	gi|225460055|ref|XP_002274036.1|PREDICTED: hypothetical protein [Vitis vinifera]	XP_002274036	3.20296e-29	92	131.339	80	74
Ha2.0_ANN1312.gi:90465873:gb:DY927752.1:DY927752	SFW0147	2-oxoisovalerate dehydrogenase alpha mitochondrial expressed	719	20	1.09891e-45	0.665	1	C:mitochondrion	gi|225457857|ref|XP_002268860.1|PREDICTED: hypothetical protein [Vitis vinifera]	XP_002268860	1.09891e-45	68	162.925	92	63
Ha2.0_ANN1312.gi:90465889:gb:DY927768.1:DY927768	SFW0148	protein	370	20	1.0026e-31	0.821	1	C:mitochondrion	gi|225457295|ref|XP_002284477.1|PREDICTED: hypothetical protein isoform 1 [Vitis vinifera]	XP_002284477	1.0026e-31	91	139.428	87	80
Ha2.0_ANN1312.gi:90466186:gb:DY928065.1:DY928065	SFW0149	protease inhibitor ii	380	20	2.90452e-07	0.5765	4	P:defense response; C:cell wall; C:vacuole; C:extracellular region	gi|133711821|gb|ABO36638.1|defensin protein [Solanum lycopersicum] >gi|133711826|gb|ABO36642.1| defensin protein [Solanum pimpinellifolium]	ABO36638	2.90452e-07	62	58.151	48	30
Ha2.0_ANN1312.gi:90466190:gb:DY928069.1:DY928069	SFW0150	protein	332	16	5.08043e-12	0.74	1	P:biological_process	gi|157327129|emb|CAO14401.1|unnamed protein product [Vitis vinifera]	CAO14401	5.08043e-12	80	73.9442	63	51
Ha2.0_ANN1312.gi:90466637:gb:DY928516.1:DY928516	SFW0151	cell growth defect factor 2	721	12	6.86092e-24	0.8475	1	C:membrane	gi|255674174|dbj|BAF10744.2|Os03g0127000 [Oryza sativa Japonica Group]	BAF10744	6.86092e-24	89	114.775	83	74
Ha2.0_ANN1312.gi:90466800:gb:DY928679.1:DY928679	SFW0152	centromeric protein	508	6	7.78817e-14	0.626667	1	P:biological_process	gi|225426018|ref|XP_002271174.1|PREDICTED: hypothetical protein [Vitis vinifera]	XP_002271174	7.78817e-14	63	80.1073	94	60
Ha2.0_ANN1312.gi:90467085:gb:DY928964.1:DY928964	SFW0153	---NA---	451	0			0
Ha2.0_ANN1312.gi:90467137:gb:DY929016.1:DY929016	SFW0154	zim motif family expressed	528	15	1.45967e-08	0.586	0		gi|196259698|dbj|BAG68657.1|jasmonate ZIM-domain protein 3 [Nicotiana tabacum]	BAG68657	1.45967e-08	48	62.7734	172	84
Ha2.0_ANN1312.gi:90467913:gb:DY929792.1:DY929792	SFW0155	---NA---	510	0			0
Ha2.0_ANN1312.gi:90468500:gb:DY930379.1:DY930379	SFW0156	---NA---	415	0			0
Ha2.0_ANN1312.gi:90469300:gb:DY931179.1:DY931179	SFW0157	protein	710	20	4.95045e-43	0.723	2	F:molecular_function; P:biological_process	gi|225437092|ref|XP_002273549.1|PREDICTED: hypothetical protein [Vitis vinifera]	XP_002273549	4.95045e-43	84	178.333	123	104
Ha2.0_ANN1312.gi:90469881:gb:DY931739.1:DY931739	SFW0158	ring-h2 finger protein	669	20	7.56038e-11	0.624	2	C:cytoplasmic membrane-bounded vesicle; F:zinc ion binding	gi|255556794|ref|XP_002519430.1|RING-H2 finger protein ATL3C, putative [Ricinus communis] >gi|223541293|gb|EEF42844.1| RING-H2 finger protein ATL3C, putative [Ricinus communis]	XP_002519430	7.56038e-11	53	71.2478	82	44
Ha2.0_c10004	SFW0159	dehydration responsive element-binding protein 1	962	20	6.55725e-43	0.6695	3	C:intracellular; F:transcription factor activity; P:regulation of transcription, DNA-dependent	gi|255538234|ref|XP_002510182.1|Dehydration-responsive element-binding protein 1B, putative [Ricinus communis] >gi|223550883|gb|EEF52369.1| Dehydration-responsive element-binding protein 1B, putative [Ricinus communis]	XP_002510182	6.55725e-43	69	178.718	163	114
Ha2.0_c10010	SFW0160	mrna turnover protein 4	889	20	1.37984e-36	0.841	4	C:cytosolic ribosome; F:structural constituent of ribosome; P:ribosome biogenesis; P:translation	gi|76160923|gb|ABA40425.1|unknown [Solanum tuberosum]	ABA40425	1.37984e-36	91	157.532	168	154
Ha2.0_c10012	SFW0161	rieske	983	20	5.64712e-76	0.7855	5	P:oxidation reduction; F:oxidoreductase activity; F:electron carrier activity; F:2 iron, 2 sulfur cluster binding; C:plastid	gi|224100707|ref|XP_002334345.1|predicted protein [Populus trichocarpa] >gi|222871289|gb|EEF08420.1| predicted protein [Populus trichocarpa]	XP_002334345	5.64712e-76	84	212.231	121	102
Ha2.0_c10015	SFW0162	phenylcoumaran benzylic ether reductase -like protein	823	20	1.82589e-101	0.841	5	P:oxidation reduction; P:regulation of nitrogen utilization; F:oxidoreductase activity; F:binding; F:transcription repressor activity	gi|224074410|ref|XP_002304366.1|phenylcoumaran benzylic ether reductase -like protein [Populus trichocarpa] >gi|222841798|gb|EEE79345.1| phenylcoumaran benzylic ether reductase -like protein [Populus trichocarpa]	XP_002304366	1.82589e-101	86	372.859	245	213
Ha2.0_c10030	SFW0163	protein	733	20	3.30322e-64	0.856	3	C:membrane; C:mitochondrion; P:carbohydrate transport	gi|255539773|ref|XP_002510951.1|Glycerol-3-phosphate transporter, putative [Ricinus communis] >gi|223550066|gb|EEF51553.1| Glycerol-3-phosphate transporter, putative [Ricinus communis]	XP_002510951	3.30322e-64	89	217.624	82	73
Ha2.0_c10031	SFW0164	got1-like family protein	781	20	3.14256e-52	0.879	3	C:membrane; C:cytoplasmic membrane-bounded vesicle; P:vesicle-mediated transport	gi|224093186|ref|XP_002309824.1|predicted protein [Populus trichocarpa] >gi|222852727|gb|EEE90274.1| predicted protein [Populus trichocarpa]	XP_002309824	3.14256e-52	90	209.149	140	127
Ha2.0_c10033	SFW0165	type-b response regulator	742	13	4.44877e-21	0.479231	2	F:binding; P:regulation of cellular process	gi|255556280|ref|XP_002519174.1|sensor histidine kinase, putative [Ricinus communis] >gi|223541489|gb|EEF43038.1| sensor histidine kinase, putative [Ricinus communis]	XP_002519174	4.44877e-21	58	105.531	178	104
Ha2.0_c10034	SFW0166	inorganic pyrophosphatase	902	20	5.46463e-49	0.9715	5	F:hydrogen-translocating pyrophosphatase activity; C:cytoplasmic membrane-bounded vesicle; P:proton transport; F:inorganic diphosphatase activity; C:membrane	gi|1103712|emb|CAA58700.1|inorganic pyrophosphatase [Nicotiana tabacum]	CAA58700	5.46463e-49	97	198.749	245	239
Ha2.0_c10035	SFW0167	phenylcoumaran benzylic ether reductase -like protein	1084	20	3.95378e-137	0.8585	5	P:oxidation reduction; P:regulation of nitrogen utilization; F:oxidoreductase activity; F:binding; F:transcription repressor activity	gi|225440211|ref|XP_002283648.1|PREDICTED: hypothetical protein [Vitis vinifera] >gi|157347634|emb|CAO18271.1| unnamed protein product [Vitis vinifera]	XP_002283648	3.95378e-137	91	424.091	157	144
Ha2.0_c10039	SFW0168	protein binding	434	20	4.73737e-18	0.654	1	F:binding	gi|255537858|ref|XP_002509994.1|protein binding protein, putative [Ricinus communis] >gi|223550695|gb|EEF52181.1| protein binding protein, putative [Ricinus communis]	XP_002509994	4.73737e-18	72	93.9745	104	75
Ha2.0_c10046	SFW0169	protein	610	20	1.6263e-40	0.8525	2	C:mitochondrion; C:chloroplast inner membrane	gi|224059548|ref|XP_002299901.1|predicted protein [Populus trichocarpa] >gi|222847159|gb|EEE84706.1| predicted protein [Populus trichocarpa]	XP_002299901	1.6263e-40	89	169.474	119	107
Ha2.0_c10050	SFW0170	protein	812	20	2.5672e-92	0.7405	2	F:zinc ion binding; F:protein binding	gi|225432532|ref|XP_002277630.1|PREDICTED: hypothetical protein [Vitis vinifera]	XP_002277630	2.5672e-92	85	342.428	226	193
Ha2.0_c10055	SFW0171	protein	854	20	6.89732e-83	0.808	4	F:RNA binding; P:ribosome assembly; C:nucleus; F:protein binding	gi|225434205|ref|XP_002279785.1|PREDICTED: hypothetical protein [Vitis vinifera] >gi|147783622|emb|CAN68143.1| hypothetical protein [Vitis vinifera] >gi|157353821|emb|CAO46353.1| unnamed protein product [Vitis vinifera]	XP_002279785	6.89732e-83	92	311.227	187	173
Ha2.0_c10056	SFW0172	protein	1416	20	2.06325e-132	0.8945	1	F:hydrolase activity	gi|225438922|ref|XP_002284043.1|PREDICTED: hypothetical protein [Vitis vinifera] >gi|147783136|emb|CAN70905.1| hypothetical protein [Vitis vinifera] >gi|147795384|emb|CAN74235.1| hypothetical protein [Vitis vinifera] >gi|157345241|emb|CAO71969.1| unnamed protein product [Vitis vinifera]	XP_002284043	2.06325e-132	94	476.863	268	254
Ha2.0_c10059	SFW0173	retinoid-inducible serine	776	20	2.6843e-80	0.745	3	F:serine-type carboxypeptidase activity; C:cytoplasmic membrane-bounded vesicle; P:proteolysis	gi|225436420|ref|XP_002273519.1|PREDICTED: hypothetical protein [Vitis vinifera]	XP_002273519	2.6843e-80	81	302.368	204	167
Ha2.0_c10063	SFW0174	tpr domain containing expressed	822	20	4.14262e-29	0.692	1	C:mitochondrion	gi|255575837|ref|XP_002528816.1|o-linked n-acetylglucosamine transferase, ogt, putative [Ricinus communis] >gi|223531728|gb|EEF33550.1| o-linked n-acetylglucosamine transferase, ogt, putative [Ricinus communis]	XP_002528816	4.14262e-29	70	132.494	167	117
Ha2.0_c10066	SFW0175	kinase interacting family protein	846	20	2.45232e-32	0.774	2	F:molecular_function; P:biological_process	gi|255559334|ref|XP_002520687.1|conserved hypothetical protein [Ricinus communis] >gi|223540072|gb|EEF41649.1| conserved hypothetical protein [Ricinus communis]	XP_002520687	2.45232e-32	85	143.28	95	81
Ha2.0_c10071	SFW0176	dolichol-phosphate mannosyltransferase-like	341	12	5.36608e-14	0.899167	2	C:cytoplasmic membrane-bounded vesicle; C:mitochondrion	gi|18402057|ref|NP_564521.1|dolichol-phosphate mannosyltransferase-related [Arabidopsis thaliana] >gi|21553435|gb|AAM62528.1| unknown [Arabidopsis thaliana] >gi|26451193|dbj|BAC42700.1| unknown protein [Arabidopsis thaliana] >gi|28973443|gb|AAO64046.1| unknown protein [Arabidopsis thaliana]	NP_564521	5.36608e-14	90	80.4925	55	50
Ha2.0_c10074	SFW0177	protein-l-isoaspartate o-	717	20	9.33669e-82	0.873	3	C:plastid; P:protein modification process; F:protein-L-isoaspartate (D-aspartate) O-methyltransferase activity	gi|255540441|ref|XP_002511285.1|protein-l-isoaspartate O-methyltransferase, putative [Ricinus communis] >gi|223550400|gb|EEF51887.1| protein-l-isoaspartate O-methyltransferase, putative [Ricinus communis]	XP_002511285	9.33669e-82	91	306.99	180	164
Ha2.0_c10077	SFW0178	gtp-binding protein	867	20	1.7188e-96	0.9135	5	P:protein transport; F:DNA binding; C:plasma membrane; F:GTP binding; P:small GTPase mediated signal transduction	gi|225443742|ref|XP_002268815.1|PREDICTED: hypothetical protein [Vitis vinifera] >gi|157354705|emb|CAO48023.1| unnamed protein product [Vitis vinifera]	XP_002268815	1.7188e-96	93	232.646	109	102
Ha2.0_c10086	SFW0179	protein	569	18	7.92375e-17	0.665	2	C:integral to membrane; P:vesicle-mediated transport	gi|224109304|ref|XP_002315153.1|predicted protein [Populus trichocarpa] >gi|222864193|gb|EEF01324.1| predicted protein [Populus trichocarpa]	XP_002315153	7.92375e-17	65	90.5077	111	73
Ha2.0_c10088	SFW0180	limonoid udp-glucosyltransferase	779	20	2.79728e-58	0.796	2	F:transferase activity, transferring hexosyl groups; P:metabolic process	gi|225428908|ref|XP_002285379.1|PREDICTED: hypothetical protein [Vitis vinifera] >gi|147818969|emb|CAN78291.1| hypothetical protein [Vitis vinifera]	XP_002285379	2.79728e-58	83	196.052	93	78
Ha2.0_c10091	SFW0181	ribosomal protein s25	546	20	4.32674e-30	0.983	3	F:structural constituent of ribosome; C:cytosolic small ribosomal subunit; P:translation	gi|116779097|gb|ABK21138.1|unknown [Picea sitchensis] >gi|116779909|gb|ABK21473.1| unknown [Picea sitchensis] >gi|116788763|gb|ABK24990.1| unknown [Picea sitchensis] >gi|116790134|gb|ABK25512.1| unknown [Picea sitchensis] >gi|116793648|gb|ABK26827.1| unknown [Picea sitchensis] >gi|148906644|gb|ABR16473.1| unknown [Picea sitchensis] >gi|148906786|gb|ABR16539.1| unknown [Picea sitchensis] >gi|22428…	ABK21138	4.32674e-30	100	134.42	72	72
Ha2.0_c10098	SFW0182	mee14 (maternal effect embryo arrest 14)	589	20	2.38796e-54	0.661	1	C:plastid	gi|255626091|gb|ACU13390.1|unknown [Glycine max]	ACU13390	2.38796e-54	76	215.312	171	131
Ha2.0_c101	SFW0183	---NA---	758	0			0
Ha2.0_c10103	SFW0184	transcription factor btf3	859	20	1.05424e-46	0.721	1	C:cytoplasmic membrane-bounded vesicle	gi|242037231|ref|XP_002466010.1|hypothetical protein SORBIDRAFT_01g049990 [Sorghum bicolor] >gi|241919864|gb|EER93008.1| hypothetical protein SORBIDRAFT_01g049990 [Sorghum bicolor]	XP_002466010	1.05424e-46	71	191.045	167	119
Ha2.0_c10105	SFW0185	auxin response factor expressed	844	20	3.30147e-21	0.839	5	F:DNA binding; F:protein dimerization activity; P:auxin mediated signaling pathway; C:nucleus; P:regulation of transcription, DNA-dependent	gi|85069279|gb|ABC69711.1|auxin response factor 2 [Lycopersicon esculentum]	ABC69711	3.30147e-21	88	106.301	98	87
Ha2.0_c10106	SFW0186	glycogen synthase kinase-3	842	20	8.92169e-144	0.9605	3	P:protein amino acid phosphorylation; F:ATP binding; F:protein serine/threonine kinase activity	gi|225437683|ref|XP_002279596.1|PREDICTED: hypothetical protein [Vitis vinifera] >gi|147767229|emb|CAN75652.1| hypothetical protein [Vitis vinifera] >gi|157350237|emb|CAO40175.1| unnamed protein product [Vitis vinifera]	XP_002279596	8.92169e-144	96	513.457	279	270
Ha2.0_c10112	SFW0187	nitrogen fixation protein	764	20	1.03645e-68	0.887	5	C:membrane; F:iron ion binding; P:iron-sulfur cluster assembly; F:iron-sulfur cluster binding; C:plastid	gi|225448154|ref|XP_002264418.1|PREDICTED: hypothetical protein [Vitis vinifera] >gi|157354370|emb|CAO46985.1| unnamed protein product [Vitis vinifera]	XP_002264418	1.03645e-68	96	263.848	166	160
Ha2.0_c10113	SFW0188	protein kinase family protein	848	20	4.39983e-90	0.9265	3	P:protein amino acid phosphorylation; F:ATP binding; F:protein serine/threonine kinase activity	gi|225441621|ref|XP_002281952.1|PREDICTED: hypothetical protein [Vitis vinifera] >gi|147816350|emb|CAN59733.1| hypothetical protein [Vitis vinifera] >gi|157348591|emb|CAO23483.1| unnamed protein product [Vitis vinifera]	XP_002281952	4.39983e-90	80	335.109	152	123
Ha2.0_c10114	SFW0189	at4g20170 f1c12_90	774	20	1.79636e-84	0.77	1	C:vacuole	gi|225424954|ref|XP_002263686.1|PREDICTED: hypothetical protein [Vitis vinifera]	XP_002263686	1.79636e-84	86	316.235	200	172
Ha2.0_c10115	SFW0190	glutathione-regulated potassium-efflux system protein	764	20	2.39234e-57	0.706	7	F:binding; F:solute:hydrogen antiporter activity; P:potassium ion transport; C:integral to membrane; P:metabolic process; F:catalytic activity; C:plastid	gi|255554533|ref|XP_002518305.1|Glutathione-regulated potassium-efflux system protein kefB, putative [Ricinus communis] >gi|223542525|gb|EEF44065.1| Glutathione-regulated potassium-efflux system protein kefB, putative [Ricinus communis]	XP_002518305	2.39234e-57	77	226.098	223	173
Ha2.0_c10117	SFW0191	protein	590	6	9.1581e-14	0.563333	0		gi|255553909|ref|XP_002517995.1|conserved hypothetical protein [Ricinus communis] >gi|223542977|gb|EEF44513.1| conserved hypothetical protein [Ricinus communis]	XP_002517995	9.1581e-14	64	80.4925	93	60
Ha2.0_c10121	SFW0192	protein	778	20	4.76539e-85	0.6845	2	F:amino acid binding; P:metabolic process	gi|225451503|ref|XP_002272024.1|PREDICTED: hypothetical protein [Vitis vinifera] >gi|157341139|emb|CAO49046.1| unnamed protein product [Vitis vinifera]	XP_002272024	4.76539e-85	66	318.161	208	138
Ha2.0_c10122	SFW0193	lrr receptor protein	734	20	1.98036e-66	0.775	7	P:protein amino acid phosphorylation; C:plant-type cell wall; F:protein binding; F:protein tyrosine kinase activity; F:ATP binding; F:protein serine/threonine kinase activity; P:transmembrane receptor protein tyrosine kinase signaling pathway	gi|255538650|ref|XP_002510390.1|lrr receptor protein kinase, putative [Ricinus communis] >gi|223551091|gb|EEF52577.1| lrr receptor protein kinase, putative [Ricinus communis]	XP_002510390	1.98036e-66	79	256.144	240	190
Ha2.0_c10126	SFW0194	60s ribosomal protein l37	553	20	7.61822e-46	0.956	7	F:structural constituent of ribosome; P:ribosome biogenesis; C:cytosolic large ribosomal subunit; F:zinc ion binding; P:translation; F:rRNA binding; C:plastid	gi|217070940|gb|ACJ83830.1|unknown [Medicago truncatula]	ACJ83830	7.61822e-46	100	186.808	88	88
Ha2.0_c10127	SFW0195	multidrug pheromone mdr abc transporter family	1170	20	2.4094e-135	0.825	6	F:ATPase activity, coupled to transmembrane movement of substances; C:cytoplasmic membrane-bounded vesicle; P:transport; F:ATP binding; C:integral to membrane; C:ATP-binding cassette (ABC) transporter complex	gi|225437787|ref|XP_002273987.1|PREDICTED: hypothetical protein [Vitis vinifera] >gi|157350295|emb|CAO40233.1| unnamed protein product [Vitis vinifera]	XP_002273987	2.4094e-135	83	308.531	155	129
Ha2.0_c10128	SFW0196	high mobility group family	742	20	2.97715e-25	0.58	1	C:chromosome	gi|1181591|dbj|BAA11767.1|high mobility group protein [Canavalia gladiata] >gi|1483175|dbj|BAA13134.1| high mobility group protein [Canavalia gladiata]	BAA11767	2.97715e-25	57	119.398	161	93
Ha2.0_c10129	SFW0197	c-1-tetrahydrofolate cytoplasmic	828	20	3.87161e-74	0.8765	5	F:methylenetetrahydrofolate dehydrogenase (NADP+) activity; P:folic acid and derivative biosynthetic process; P:oxidation reduction; F:methenyltetrahydrofolate cyclohydrolase activity; F:binding	gi|225437296|ref|XP_002263128.1|PREDICTED: hypothetical protein [Vitis vinifera] >gi|157350039|emb|CAO39977.1| unnamed protein product [Vitis vinifera]	XP_002263128	3.87161e-74	90	232.261	96	87
Ha2.0_c1013	SFW0198	protein	860	20	9.20165e-59	0.6345	1	F:protein binding	gi|255549485|ref|XP_002515795.1|Pre-mRNA-processing protein PRP40, putative [Ricinus communis] >gi|223545064|gb|EEF46576.1| Pre-mRNA-processing protein PRP40, putative [Ricinus communis]	XP_002515795	9.20165e-59	80	231.106	170	137
Ha2.0_c10137	SFW0199	protein	691	20	9.40171e-37	0.8785	2	F:phosphatidylcholine-sterol O-acyltransferase activity; P:lipid metabolic process	gi|225442172|ref|XP_002275795.1|PREDICTED: hypothetical protein [Vitis vinifera] >gi|147796390|emb|CAN72551.1| hypothetical protein [Vitis vinifera] >gi|157339969|emb|CAO45646.1| unnamed protein product [Vitis vinifera]	XP_002275795	9.40171e-37	90	112.849	64	58
Ha2.0_c1014	SFW0200	transcription factor lhy	1111	20	5.16982e-21	0.5225	1	F:protein binding	gi|219687743|dbj|BAH09382.1|transcription factor LHY [Populus nigra] >gi|219687747|dbj|BAH09384.1| PnLHY1 [Populus nigra]	BAH09382	5.16982e-21	52	106.301	230	120
Ha2.0_c10148	SFW0201	protein	710	20	7.90131e-33	0.708	2	C:mitochondrion; C:plastid	gi|224065274|ref|XP_002301750.1|predicted protein [Populus trichocarpa] >gi|222843476|gb|EEE81023.1| predicted protein [Populus trichocarpa]	XP_002301750	7.90131e-33	81	144.436	130	106
Ha2.0_c10150	SFW0202	protein	1039	20	5.9985e-93	0.629	2	P:protein localization; P:biological_process	gi|224138792|ref|XP_002326691.1|predicted protein [Populus trichocarpa] >gi|222834013|gb|EEE72490.1| predicted protein [Populus trichocarpa]	XP_002326691	5.9985e-93	80	345.125	226	182
Ha2.0_c10152	SFW0203	60s ribosomal protein	802	20	2.22603e-40	0.975	3	C:ribosome; F:structural constituent of ribosome; P:translation	gi|217071646|gb|ACJ84183.1|unknown [Medicago truncatula]	ACJ84183	2.22603e-40	98	169.859	104	102
Ha2.0_c10154	SFW0204	atp-dependent clp protease atp-binding subunit	749	20	1.58485e-66	0.7945	7	F:peptidase activity; F:ATPase activity; F:protein binding; F:ATP binding; C:plastid; C:mitochondrion; P:protein transport	gi|225459904|ref|XP_002264217.1|PREDICTED: hypothetical protein [Vitis vinifera]	XP_002264217	1.58485e-66	85	256.529	201	172
Ha2.0_c1016	SFW0205	glyoxalase bleomycin resistance protein dioxygenase	1044	20	3.02034e-68	0.8435	3	P:metabolic process; F:oxidoreductase activity, acting on single donors with incorporation of molecular oxygen, incorporation of two atoms of oxygen; C:plastid	gi|225444850|ref|XP_002281014.1|PREDICTED: hypothetical protein [Vitis vinifera]	XP_002281014	3.02034e-68	87	263.077	157	137
Ha2.0_c10162	SFW0206	protein	679	20	3.49795e-80	0.775	4	P:protein folding; C:membrane; F:unfolded protein binding; F:heat shock protein binding	gi|255572122|ref|XP_002527001.1|altered response to gravity (arg1), plant, putative [Ricinus communis] >gi|223533636|gb|EEF35373.1| altered response to gravity (arg1), plant, putative [Ricinus communis]	XP_002527001	3.49795e-80	82	301.597	232	192
Ha2.0_c10166	SFW0207	gh3 family protein	1147	20	1.43672e-122	0.829	2	P:response to auxin stimulus; P:response to light stimulus	gi|224127866|ref|XP_002320183.1|GH3 family protein [Populus trichocarpa] >gi|222860956|gb|EEE98498.1| GH3 family protein [Populus trichocarpa]	XP_002320183	1.43672e-122	87	443.736	312	273
Ha2.0_c10167	SFW0208	predicted protein [Populus trichocarpa]	702	2	2.34956e-05	0.64	0		gi|224127638|ref|XP_002329327.1|predicted protein [Populus trichocarpa] >gi|222870781|gb|EEF07912.1| predicted protein [Populus trichocarpa]	XP_002329327	2.34956e-05	69	53.1434	52	36
Ha2.0_c10169	SFW0209	unknown protein [Arabidopsis thaliana]	722	5	1.64061e-09	0.67	0		gi|42571271|ref|NP_973709.1|unknown protein [Arabidopsis thaliana] >gi|50253464|gb|AAT71934.1| At2g47485 [Arabidopsis thaliana] >gi|51972104|gb|AAU15156.1| At2g47485 [Arabidopsis thaliana] >gi|110738648|dbj|BAF01249.1| hypothetical protein [Arabidopsis thaliana]	NP_973709	1.64061e-09	80	67.0106	52	42
Ha2.0_c1017	SFW0210	protein	1010	20	2.04616e-58	0.8085	7	C:ribosome; F:structural constituent of ribosome; F:RNA binding; P:ribosome biogenesis; P:translation; C:plastid; C:mitochondrion	gi|255557847|ref|XP_002519953.1|50S ribosomal protein L19, putative [Ricinus communis] >gi|223540999|gb|EEF42557.1| 50S ribosomal protein L19, putative [Ricinus communis]	XP_002519953	2.04616e-58	85	230.335	152	130
Ha2.0_c10174	SFW0211	kunitz chymotrypsin inhibitor wci-3	727	6	5.56673e-05	0.47	2	F:serine-type endopeptidase inhibitor activity; F:endopeptidase inhibitor activity	gi|224116540|ref|XP_002331922.1|predicted protein [Populus trichocarpa] >gi|222874594|gb|EEF11725.1| predicted protein [Populus trichocarpa]	XP_002331922	5.56673e-05	42	51.9878	195	82
Ha2.0_c10176	SFW0212	---NA---	578	0			0
Ha2.0_c10177	SFW0213	protein	712	20	2.37971e-61	0.7615	2	F:molecular_function; P:biological_process	gi|224110948|ref|XP_002315692.1|predicted protein [Populus trichocarpa] >gi|222864732|gb|EEF01863.1| predicted protein [Populus trichocarpa]	XP_002315692	2.37971e-61	88	239.195	144	128
Ha2.0_c10181	SFW0214	f-box family protein	1493	20	2.18344e-168	0.801	4	F:phosphoric diester hydrolase activity; P:regulation of transcription; F:transcription factor activity; C:transcription factor complex	gi|225447793|ref|XP_002266692.1|PREDICTED: hypothetical protein [Vitis vinifera]	XP_002266692	2.18344e-168	83	481.1	149	124
Ha2.0_c10183	SFW0215	zinc finger	736	20	1.4994e-21	0.834	2	F:zinc ion binding; F:protein binding	gi|224077448|ref|XP_002305256.1|predicted protein [Populus trichocarpa] >gi|222848220|gb|EEE85767.1| predicted protein [Populus trichocarpa]	XP_002305256	1.4994e-21	94	107.071	56	53
Ha2.0_c10185	SFW0216	pentatricopeptide repeat-containing	789	20	1.18969e-30	0.7165	2	C:mitochondrion; F:binding	gi|225428796|ref|XP_002285135.1|PREDICTED: hypothetical protein [Vitis vinifera] >gi|157340996|emb|CAO47801.1| unnamed protein product [Vitis vinifera]	XP_002285135	1.18969e-30	73	137.502	123	90
Ha2.0_c10187	SFW0217	cbl-interacting protein kinase 10	802	3	0.000299542	0.64	8	F:kinase activity; F:protein kinase activity; F:ATP binding; F:transferase activity; F:nucleotide binding; P:protein amino acid phosphorylation; P:signal transduction; F:protein serine/threonine kinase activity	gi|225434363|ref|XP_002268622.1|PREDICTED: hypothetical protein [Vitis vinifera] >gi|157336979|emb|CAO21325.1| unnamed protein product [Vitis vinifera] >gi|229609821|gb|ACQ83526.1| CBL-interacting protein kinase 10 [Vitis vinifera]	XP_002268622	0.000299542	62	41.9726	79	49
Ha2.0_c1019	SFW0218	small nuclear ribonucleoprotein sm d3	578	20	4.10158e-48	0.9905	2	F:nucleic acid binding; C:ribonucleoprotein complex	gi|225428263|ref|XP_002282385.1|PREDICTED: hypothetical protein [Vitis vinifera]	XP_002282385	4.10158e-48	100	194.512	99	99
Ha2.0_c10192	SFW0219	ubiquitin-like protein smt3	537	20	1.07866e-22	0.889	2	F:pyrophosphatase activity; P:protein modification process	gi|15236885|ref|NP_194414.1|SUMO1 (SMALL UBIQUITIN-LIKE MODIFIER 1); protein binding / protein tag [Arabidopsis thaliana] >gi|21542462|sp|P55852.2|SMT3_ARATH RecName: Full=Ubiquitin-like protein SMT3 >gi|4455207|emb|CAB36530.1| ubiquitin-like protein [Arabidopsis thaliana] >gi|7269536|emb|CAB79539.1| ubiquitin-like protein [Arabidopsis thaliana] >gi|18252867|gb|AAL62360.1| ubiquitin-like protein …	NP_194414	1.07866e-22	89	109.768	68	61
Ha2.0_c10194	SFW0220	protein	703	20	3.89781e-32	0.6645	1	C:mitochondrion	gi|224113625|ref|XP_002316526.1|predicted protein [Populus trichocarpa] >gi|222859591|gb|EEE97138.1| predicted protein [Populus trichocarpa]	XP_002316526	3.89781e-32	74	139.043	62	46
Ha2.0_c10197	SFW0221	carbamoyl-phosphate large subunit	1287	20	1.051e-151	0.734	6	F:metal ion binding; P:cellular metabolic process; F:carbamoyl-phosphate synthase activity; F:ATP binding; P:nitrogen compound metabolic process; P:primary metabolic process	gi|224107361|ref|XP_002314458.1|predicted protein [Populus trichocarpa] >gi|222863498|gb|EEF00629.1| predicted protein [Populus trichocarpa]	XP_002314458	1.051e-151	79	298.901	170	135
Ha2.0_c10200	SFW0222	glutathione reductase	770	20	3.36193e-80	0.92	8	F:NADP or NADPH binding; F:electron carrier activity; P:cell redox homeostasis; F:glutathione-disulfide reductase activity; P:glutathione metabolic process; P:oxidation reduction; F:FAD binding; C:chloroplast	gi|50058094|dbj|BAD27393.1|glutathione reductase [Zinnia violacea]	BAD27393	3.36193e-80	96	280.411	84	81
Ha2.0_c10202	SFW0223	histone h4	546	20	4.7846e-29	0.969	8	C:nucleosome; F:DNA binding; P:nucleosome assembly; F:actin binding; P:cytoskeleton organization; C:nucleus; C:actin cytoskeleton; C:mitochondrion	gi|189099147|gb|ACD76815.1|histone 4 [Capsella bursa-pastoris]	ACD76815	4.7846e-29	97	130.954	82	80
Ha2.0_c10208	SFW0224	---NA---	985	0			0
Ha2.0_c10212	SFW0225	protein	841	20	8.49962e-70	0.6785	3	C:CUL4 RING ubiquitin ligase complex; C:mitochondrion; F:protein binding	gi|225435193|ref|XP_002284848.1|PREDICTED: hypothetical protein [Vitis vinifera] >gi|157337435|emb|CAO21781.1| unnamed protein product [Vitis vinifera]	XP_002284848	8.49962e-70	76	267.7	215	165
Ha2.0_c10213	SFW0226	protein binding protein	793	20	4.68403e-43	0.7805	2	F:zinc ion binding; F:protein binding	gi|225456024|ref|XP_002279751.1|PREDICTED: hypothetical protein [Vitis vinifera]	XP_002279751	4.68403e-43	83	178.718	133	111
Ha2.0_c10216	SFW0227	isocitrate lyase	691	20	2.17198e-71	0.861	4	P:tricarboxylic acid cycle; C:glyoxysome; F:isocitrate lyase activity; P:glyoxylate cycle	gi|113029|sp|P17069.1|ACEA_GOSHIRecName: Full=Isocitrate lyase; Short=ICL; Short=Isocitratase; Short=Isocitrase >gi|18486|emb|CAA36381.1| unnamed protein product [Gossypium hirsutum]	P17069	2.17198e-71	91	182.185	74	68
Ha2.0_c10217	SFW0228	peptidyl-trna hydrolase	366	15	1.32074e-15	0.846667	3	F:aminoacyl-tRNA hydrolase activity; P:translation; C:mitochondrion	gi|58743494|gb|AAW81735.1|Putative Putative Pepidyl-tRNA hydrolase family protein [Brassica oleracea]	AAW81735	1.32074e-15	92	85.8853	55	51
Ha2.0_c10218	SFW0229	---NA---	657	0			0
Ha2.0_c10223	SFW0230	ac022472_2 pigpen protein from mus musculus gb	832	20	5.59049e-66	0.7315	1	C:cytoplasmic membrane-bounded vesicle	gi|225459734|ref|XP_002284740.1|PREDICTED: hypothetical protein [Vitis vinifera]	XP_002284740	5.59049e-66	79	254.988	183	145
Ha2.0_c10224	SFW0231	protein	1554	20	4.68713e-141	0.5295	1	P:embryonic development ending in seed dormancy	gi|225430208|ref|XP_002282454.1|PREDICTED: hypothetical protein [Vitis vinifera]	XP_002282454	4.68713e-141	54	505.753	310	168
Ha2.0_c10226	SFW0232	dehydration-responsive expressed	1228	20	1.99658e-125	0.8365	2	C:cytoplasmic membrane-bounded vesicle; C:Golgi apparatus	gi|147770817|emb|CAN63166.1|hypothetical protein [Vitis vinifera]	CAN63166	1.99658e-125	87	453.366	287	251
Ha2.0_c10231	SFW0233	gtp-binding protein	954	20	7.07296e-73	0.7075	1	C:mitochondrion	gi|225438255|ref|XP_002264972.1|PREDICTED: hypothetical protein [Vitis vinifera] >gi|225469400|ref|XP_002263516.1| PREDICTED: hypothetical protein [Vitis vinifera] >gi|157329057|emb|CAO23922.1| unnamed protein product [Vitis vinifera]	XP_002264972	7.07296e-73	78	246.128	115	90
Ha2.0_c10234	SFW0234	protein	378	20	1.30076e-15	0.939	2	P:protein folding; C:integral to membrane	gi|224075186|ref|XP_002304572.1|predicted protein [Populus trichocarpa] >gi|222842004|gb|EEE79551.1| predicted protein [Populus trichocarpa]	XP_002304572	1.30076e-15	100	85.8853	42	42
Ha2.0_c10236	SFW0235	protein	1195	20	6.20117e-44	0.845	2	F:beta-fructofuranosidase activity; P:metabolic process	gi|224080572|ref|XP_002306166.1|predicted protein [Populus trichocarpa] >gi|222849130|gb|EEE86677.1| predicted protein [Populus trichocarpa]	XP_002306166	6.20117e-44	90	128.257	60	54
Ha2.0_c1024	SFW0236	---NA---	582	0			0
Ha2.0_c10243	SFW0237	protein	857	20	7.14693e-96	0.7325	2	C:mitochondrion; C:membrane	gi|225438936|ref|XP_002284127.1|PREDICTED: hypothetical protein [Vitis vinifera] >gi|147834799|emb|CAN75014.1| hypothetical protein [Vitis vinifera] >gi|157345247|emb|CAO71975.1| unnamed protein product [Vitis vinifera]	XP_002284127	7.14693e-96	79	354.369	276	219
Ha2.0_c10244	SFW0238	gtp-binding protein	835	20	1.2624e-49	0.671	3	C:mitochondrion; F:nucleotide binding; C:plastid	gi|225434959|ref|XP_002281079.1|PREDICTED: similar to GTP1/OBG family member [Vitis vinifera]	XP_002281079	1.2624e-49	82	200.675	156	128
Ha2.0_c10246	SFW0239	60s ribosomal protein l35a	712	20	3.94186e-56	0.9565	4	F:structural constituent of ribosome; P:ribosome biogenesis; C:cytosolic large ribosomal subunit; P:translation	gi|209967441|gb|ACJ02349.1|60S ribosomal protein L35a [Vernicia fordii]	ACJ02349	3.94186e-56	96	221.861	111	107
Ha2.0_c10248	SFW0240	protein kinase	977	20	2.30568e-68	0.686	2	F:binding; F:kinase activity	gi|212717145|gb|ACJ37414.1|protein kinase [Glycine max]	ACJ37414	2.30568e-68	84	196.438	78	66
Ha2.0_c1025	SFW0241	protein	828	20	1.80576e-32	0.635	2	F:molecular_function; P:biological_process	gi|225430287|ref|XP_002285114.1|PREDICTED: hypothetical protein [Vitis vinifera]	XP_002285114	1.80576e-32	65	143.665	154	101
Ha2.0_c10252	SFW0242	heat shock protein 90	900	20	1.27973e-106	0.9465	5	P:protein folding; F:unfolded protein binding; C:cytoplasm; F:ATP binding; P:response to stress	gi|161702923|gb|ABX76302.1|heat shock protein 90 [Ageratina adenophora]	ABX76302	1.27973e-106	95	390.193	215	206
Ha2.0_c10253	SFW0243	equilibrative nucleoside transporter	1484	20	7.98769e-151	0.7885	5	C:membrane; C:cytoplasmic membrane-bounded vesicle; F:nucleoside transmembrane transporter activity; C:mitochondrion; P:transport	gi|225424683|ref|XP_002263287.1|PREDICTED: hypothetical protein [Vitis vinifera]	XP_002263287	7.98769e-151	88	538.11	394	349
Ha2.0_c10261	SFW0244	wd-40 repeat family	1603	19	9.19758e-128	0.806316	1	C:mitochondrion	gi|255560317|ref|XP_002521175.1|conserved hypothetical protein [Ricinus communis] >gi|223539622|gb|EEF41206.1| conserved hypothetical protein [Ricinus communis]	XP_002521175	9.19758e-128	86	447.588	157	136
Ha2.0_c10268	SFW0245	PREDICTED: hypothetical protein [Vitis vinifera]	848	18	7.61909e-34	0.543889	1	C:cell part	gi|225465208|ref|XP_002265141.1|PREDICTED: hypothetical protein [Vitis vinifera] >gi|157354274|emb|CAO46875.1| unnamed protein product [Vitis vinifera]	XP_002265141	7.61909e-34	64	148.288	205	132
Ha2.0_c10271	SFW0246	predicted protein [Populus trichocarpa]	600	3	7.81287e-08	0.553333	0		gi|224141345|ref|XP_002324034.1|predicted protein [Populus trichocarpa] >gi|222867036|gb|EEF04167.1| predicted protein [Populus trichocarpa]	XP_002324034	7.81287e-08	57	60.8474	76	44
Ha2.0_c10272	SFW0247	non-imprinted in prader-willi angelman syndrome region	848	20	1.28871e-73	0.8095	1	C:membrane	gi|255554020|ref|XP_002518050.1|Non-imprinted in Prader-Willi/Angelman syndrome region protein, putative [Ricinus communis] >gi|223542646|gb|EEF44183.1| Non-imprinted in Prader-Willi/Angelman syndrome region protein, putative [Ricinus communis]	XP_002518050	1.28871e-73	81	280.411	192	157
Ha2.0_c10274	SFW0248	mdr-like p-glycoprotein	773	20	1.16304e-59	0.876	7	F:ATPase activity, coupled to transmembrane movement of substances; C:cytoplasmic membrane-bounded vesicle; F:protein binding; P:transport; F:ATP binding; C:integral to membrane; C:ATP-binding cassette (ABC) transporter complex	gi|225452757|ref|XP_002283051.1|PREDICTED: hypothetical protein [Vitis vinifera]	XP_002283051	1.16304e-59	88	233.802	173	153
Ha2.0_c10275	SFW0249	protein	988	20	5.62215e-94	0.7615	2	F:transcription activator activity; P:positive regulation of transcription	gi|224079155|ref|XP_002305772.1|predicted protein [Populus trichocarpa] >gi|222848736|gb|EEE86283.1| predicted protein [Populus trichocarpa]	XP_002305772	5.62215e-94	76	225.713	138	106
Ha2.0_c10276	SFW0250	protein	1131	20	1.86321e-82	0.7535	2	F:molecular_function; P:biological_process	gi|225428873|ref|XP_002285113.1|PREDICTED: hypothetical protein [Vitis vinifera]	XP_002285113	1.86321e-82	79	310.457	234	185
Ha2.0_c10277	SFW0251	cell division protein	1070	20	8.95278e-100	0.792	7	F:metalloendopeptidase activity; F:ATP binding; P:cellular process; C:integral to membrane; F:nucleoside-triphosphatase activity; F:zinc ion binding; C:plastid	gi|255569991|ref|XP_002525958.1|Cell division protease ftsH, putative [Ricinus communis] >gi|223534690|gb|EEF36382.1| Cell division protease ftsH, putative [Ricinus communis]	XP_002525958	8.95278e-100	87	367.851	232	203
Ha2.0_c10278	SFW0252	kelch repeat-containing f-box family protein	1202	20	4.46277e-123	0.766	2	F:molecular_function; P:biological_process	gi|157355058|emb|CAO48419.1|unnamed protein product [Vitis vinifera]	CAO48419	4.46277e-123	79	436.032	172	136
Ha2.0_c10283	SFW0253	protein	625	20	1.13353e-15	0.934	2	C:intracellular; P:transport	gi|224075547|ref|XP_002304677.1|predicted protein [Populus trichocarpa] >gi|118485124|gb|ABK94425.1| unknown [Populus trichocarpa] >gi|222842109|gb|EEE79656.1| predicted protein [Populus trichocarpa]	XP_002304677	1.13353e-15	98	87.0409	63	62
Ha2.0_c10291	SFW0254	protein	870	20	2.10551e-50	0.6275	1	C:nucleus	gi|225453432|ref|XP_002272856.1|PREDICTED: hypothetical protein [Vitis vinifera]	XP_002272856	2.10551e-50	78	203.371	162	127
Ha2.0_c10294	SFW0255	adenine nucleotide translocase	1139	20	6.3312e-147	0.9435	5	P:transport; F:ATP:ADP antiporter activity; F:ATP binding; C:integral to membrane; C:chloroplast	gi|51243142|gb|AAT99359.1|chloroplast ATP/ADP transporter protein [Helianthus tuberosus]	AAT99359	6.3312e-147	98	295.434	144	142
Ha2.0_c10296	SFW0256	microtubule organization protein	825	10	1.307e-06	0.78	1	F:binding	gi|225467211|ref|XP_002270040.1|PREDICTED: hypothetical protein, partial [Vitis vinifera]	XP_002270040	1.307e-06	78	57.7658	51	40
Ha2.0_c10297	SFW0257	protein	964	20	5.40193e-97	0.6905	2	P:post-embryonic development; F:binding	gi|225445595|ref|XP_002282382.1|PREDICTED: hypothetical protein [Vitis vinifera]	XP_002282382	5.40193e-97	76	240.35	165	126
Ha2.0_c103	SFW0258	dephospho- kinase	755	20	7.96291e-82	0.793	3	F:kinase activity; F:ATP binding; C:chloroplast	gi|225437290|ref|XP_002262984.1|PREDICTED: hypothetical protein [Vitis vinifera] >gi|157350037|emb|CAO39975.1| unnamed protein product [Vitis vinifera]	XP_002262984	7.96291e-82	87	307.375	217	190
Ha2.0_c1030	SFW0259	protein	1055	20	6.49953e-119	0.8555	1	C:endoplasmic reticulum	gi|225469994|ref|XP_002277989.1|PREDICTED: hypothetical protein [Vitis vinifera] >gi|147816093|emb|CAN72892.1| hypothetical protein [Vitis vinifera] >gi|157328427|emb|CAO21128.1| unnamed protein product [Vitis vinifera]	XP_002277989	6.49953e-119	97	431.409	243	236
Ha2.0_c10300	SFW0260	af375430_1 at5g45310 k9e15_9	660	8	3.16328e-22	0.6725	1	C:cytoplasmic membrane-bounded vesicle	gi|225427637|ref|XP_002272974.1|PREDICTED: hypothetical protein [Vitis vinifera]	XP_002272974	3.16328e-22	72	108.997	174	126
Ha2.0_c10303	SFW0261	glycosyl transferase family 17 protein	875	20	6.95846e-94	0.9345	3	F:beta-1,4-mannosylglycoprotein 4-beta-N-acetylglucosaminyltransferase activity; P:protein amino acid N-linked glycosylation; C:membrane	gi|255578337|ref|XP_002530035.1|acetylglucosaminyltransferase, putative [Ricinus communis] >gi|223530451|gb|EEF32335.1| acetylglucosaminyltransferase, putative [Ricinus communis]	XP_002530035	6.95846e-94	96	347.821	181	174
Ha2.0_c10305	SFW0262	trigger factor	706	20	4.62243e-09	0.44	5	P:ATP synthesis coupled proton transport; C:proton-transporting two-sector ATPase complex, catalytic domain; F:ATPase activity, coupled to transmembrane movement of substances; F:proton-transporting ATPase activity, rotational mechanism; C:intracellular	gi|255725462|ref|XP_002547660.1|predicted protein [Candida tropicalis MYA-3404] >gi|240135551|gb|EER35105.1| predicted protein [Candida tropicalis MYA-3404]	XP_002547660	4.62243e-09	42	65.4698	197	83
Ha2.0_c10306	SFW0263	acyl- synthetase	857	20	5.00864e-65	0.856	8	P:fatty acid biosynthetic process; C:protein serine/threonine phosphatase complex; F:protein serine/threonine phosphatase activity; P:protein amino acid dephosphorylation; F:long-chain-fatty-acid-CoA ligase activity; C:chloroplast; C:membrane; C:endoplasmic reticulum	gi|224082292|ref|XP_002306635.1|predicted protein [Populus trichocarpa] >gi|222856084|gb|EEE93631.1| predicted protein [Populus trichocarpa]	XP_002306635	5.00864e-65	88	251.906	165	146
Ha2.0_c10307	SFW0264	protein	783	20	5.63841e-46	0.642	1	C:plastid	gi|224125740|ref|XP_002329706.1|predicted protein [Populus trichocarpa] >gi|222870614|gb|EEF07745.1| predicted protein [Populus trichocarpa]	XP_002329706	5.63841e-46	80	115.161	55	44
Ha2.0_c10309	SFW0265	---NA---	236	0			0
Ha2.0_c10311	SFW0266	replication protein a1	824	20	1.20651e-44	0.6145	2	F:nucleic acid binding; C:plastid	gi|255634690|gb|ACU17707.1|unknown [Glycine max]	ACU17707	1.20651e-44	71	156.377	96	69
Ha2.0_c10313	SFW0267	---NA---	671	0			0
Ha2.0_c10316	SFW0268	trehalose-6-phosphate synthase	883	20	5.71365e-35	0.7735	3	F:catalytic activity; C:mitochondrion; P:trehalose biosynthetic process	gi|255573182|ref|XP_002527520.1|trehalose-6-phosphate synthase, putative [Ricinus communis] >gi|223533070|gb|EEF34829.1| trehalose-6-phosphate synthase, putative [Ricinus communis]	XP_002527520	5.71365e-35	79	152.14	193	154
Ha2.0_c10319	SFW0269	phd f-box containing	779	20	8.82412e-23	0.7765	2	F:zinc ion binding; F:protein binding	gi|116563481|gb|ABJ99761.1|PHD4 [Medicago truncatula]	ABJ99761	8.82412e-23	79	111.309	77	61
Ha2.0_c1032	SFW0270	protein	847	20	6.92701e-19	0.619	1	C:plastid	gi|186511233|ref|NP_567099.2|unknown protein [Arabidopsis thaliana] >gi|186511235|ref|NP_974465.2| unknown protein [Arabidopsis thaliana] >gi|186511237|ref|NP_001030901.2| unknown protein [Arabidopsis thaliana] >gi|13430778|gb|AAK26011.1|AF360301_1 unknown protein [Arabidopsis thaliana] >gi|56550697|gb|AAV97802.1| At3g60410 [Arabidopsis thaliana] >gi|227204209|dbj|BAH56956.1| AT3G60410 [Arabidops…	NP_567099	6.92701e-19	57	98.5969	187	107
Ha2.0_c10326	SFW0271	nadh dehydrogenase	1900	20	5.4131e-166	0.7375	3	F:FAD binding; F:oxidoreductase activity; C:plastid	gi|225438345|ref|XP_002273522.1|PREDICTED: hypothetical protein [Vitis vinifera]	XP_002273522	5.4131e-166	81	588.956	265	216
Ha2.0_c10328	SFW0272	protein	955	20	2.88698e-83	0.729	3	F:zinc ion binding; C:intracellular; F:protein binding	gi|157360454|emb|CAO69677.1|unnamed protein product [Vitis vinifera]	CAO69677	2.88698e-83	86	312.768	208	179
Ha2.0_c10329	SFW0273	protein kinase	400	9	1.49297e-11	0.807778	3	P:protein amino acid phosphorylation; F:ATP binding; F:protein serine/threonine kinase activity	gi|225458621|ref|XP_002284758.1|PREDICTED: hypothetical protein [Vitis vinifera]	XP_002284758	1.49297e-11	88	72.4034	45	40
Ha2.0_c1033	SFW0274	short chain alcohol dehydrogenase	1080	20	1.04753e-87	0.849	3	F:oxidoreductase activity; P:oxidation reduction; F:binding	gi|224113857|ref|XP_002316593.1|predicted protein [Populus trichocarpa] >gi|118487888|gb|ABK95766.1| unknown [Populus trichocarpa] >gi|222859658|gb|EEE97205.1| predicted protein [Populus trichocarpa]	XP_002316593	1.04753e-87	87	327.791	249	218
Ha2.0_c10333	SFW0275	rna-binding protein 8a	519	20	1.40821e-29	0.888	5	F:RNA binding; C:cytoplasm; P:RNA processing; C:nucleus; F:nucleotide binding	gi|225431497|ref|XP_002281228.1|PREDICTED: hypothetical protein [Vitis vinifera] >gi|157353897|emb|CAO46432.1| unnamed protein product [Vitis vinifera]	XP_002281228	1.40821e-29	95	132.494	72	69
Ha2.0_c10335	SFW0276	glycoside hydrolase family 28 protein polygalacturonase family protein	1356	20	8.95528e-146	0.876	5	P:carbohydrate metabolic process; F:polygalacturonase activity; P:cell wall organization; C:mitochondrion; C:plastid	gi|224068502|ref|XP_002326133.1|predicted protein [Populus trichocarpa] >gi|222833326|gb|EEE71803.1| predicted protein [Populus trichocarpa]	XP_002326133	8.95528e-146	92	521.161	367	341
Ha2.0_c10336	SFW0277	aminoimidazolecarboximide ribonucleotide transformylase inosine monophosphate cyclohydrolase	1071	20	4.88588e-130	0.8065	5	P:response to cold; F:phosphoribosylaminoimidazolecarboxamide formyltransferase activity; F:IMP cyclohydrolase activity; P:IMP biosynthetic process; C:plastid	gi|11878280|gb|AAG40879.1|AF321497_1phosphoribosylaminoimidazolecarboxamide formyltransferase/IMP cyclohydrolase [Nicotiana tabacum]	AAG40879	4.88588e-130	79	468.389	340	271
Ha2.0_c10338	SFW0278	nucleotide sugar epimerase	861	20	2.14048e-108	0.876	4	P:cellular metabolic process; P:carbohydrate metabolic process; F:coenzyme binding; F:racemase and epimerase activity, acting on carbohydrates and derivatives	gi|225454014|ref|XP_002280967.1|PREDICTED: hypothetical protein [Vitis vinifera]	XP_002280967	2.14048e-108	90	222.246	128	116
Ha2.0_c1034	SFW0279	peptidyl-prolyl cis-trans fkbp-type	873	19	7.81999e-45	0.812105	5	P:protein folding; F:oxidoreductase activity; C:chloroplast thylakoid lumen; P:photosystem II assembly; F:peptidyl-prolyl cis-trans isomerase activity	gi|225453422|ref|XP_002274957.1|PREDICTED: hypothetical protein [Vitis vinifera]	XP_002274957	7.81999e-45	87	184.882	186	163
Ha2.0_c10348	SFW0280	atlcbk1 ( thaliana long-chain base kinase 1) d-erythro-sphingosine kinase diacylglycerol kinase	557	20	9.52869e-28	0.8835	6	F:RNA-directed DNA polymerase activity; P:activation of protein kinase C activity by G-protein coupled receptor protein signaling pathway; P:RNA-dependent DNA replication; F:RNA binding; F:diacylglycerol kinase activity; C:plastid	gi|224109930|ref|XP_002315359.1|predicted protein [Populus trichocarpa] >gi|222864399|gb|EEF01530.1| predicted protein [Populus trichocarpa]	XP_002315359	9.52869e-28	97	126.716	82	80
Ha2.0_c10349	SFW0281	armadillo beta-catenin-like repeat family expressed	953	20	5.58023e-87	0.8125	1	F:binding	gi|255541460|ref|XP_002511794.1|ubiquitin-protein ligase, putative [Ricinus communis] >gi|223548974|gb|EEF50463.1| ubiquitin-protein ligase, putative [Ricinus communis]	XP_002511794	5.58023e-87	83	325.094	268	224
Ha2.0_c1035	SFW0282	proteasome maturation factor ump1 family protein	636	20	5.80244e-31	0.777	2	C:cytosol; C:protein complex	gi|255570003|ref|XP_002525964.1|Proteasome maturation protein, putative [Ricinus communis] >gi|223534696|gb|EEF36388.1| Proteasome maturation protein, putative [Ricinus communis]	XP_002525964	5.80244e-31	87	137.887	124	108
Ha2.0_c10350	SFW0283	tsd2 (tumorous shoot development 2) methyltransferase	1340	20	1.4724e-103	0.661	7	C:Golgi apparatus; C:plasma membrane; P:root development; P:shoot development; P:response to cytokinin stimulus; F:methyltransferase activity; P:homogalacturonan biosynthetic process	gi|225459280|ref|XP_002285784.1|PREDICTED: hypothetical protein [Vitis vinifera]	XP_002285784	1.4724e-103	72	307.76	111	80
Ha2.0_c10354	SFW0284	phosphatase protein tyrosine phosphatase	1003	16	4.4115e-21	0.799375	2	P:dephosphorylation; F:protein tyrosine phosphatase activity	gi|255586601|ref|XP_002533934.1|phosphoprotein phosphatase, putative [Ricinus communis] >gi|223526103|gb|EEF28453.1| phosphoprotein phosphatase, putative [Ricinus communis]	XP_002533934	4.4115e-21	89	106.301	57	51
Ha2.0_c10359	SFW0285	myosin heavy	823	20	1.19768e-52	0.693	5	F:microtubule binding; C:cortical microtubule, transverse to long axis; P:cytoskeleton organization; C:mitochondrion; C:tubulin complex	gi|224111438|ref|XP_002315855.1|predicted protein [Populus trichocarpa] >gi|222864895|gb|EEF02026.1| predicted protein [Populus trichocarpa]	XP_002315855	1.19768e-52	75	210.69	201	151
Ha2.0_c10360	SFW0286	aldo keto reductase family protein	660	20	2.94834e-66	0.9205	3	P:auxin mediated signaling pathway; P:oxidation reduction; F:oxidoreductase activity	gi|2606077|gb|AAB84222.1|auxin-induced protein [Helianthus annuus]	AAB84222	2.94834e-66	95	251.136	103	98
Ha2.0_c10362	SFW0287	2og-fe oxygenase family protein	869	19	1.65753e-47	0.828421	3	F:zinc ion binding; C:intracellular; F:oxidoreductase activity	gi|225431153|ref|XP_002268446.1|PREDICTED: hypothetical protein [Vitis vinifera] >gi|157354878|emb|CAO48224.1| unnamed protein product [Vitis vinifera]	XP_002268446	1.65753e-47	82	193.741	201	165
Ha2.0_c10366	SFW0288	regulator of chromosome condensation family protein	738	20	1.68937e-81	0.567	1	F:binding	gi|225451993|ref|XP_002283479.1|PREDICTED: hypothetical protein [Vitis vinifera] >gi|157341394|emb|CAO49301.1| unnamed protein product [Vitis vinifera]	XP_002283479	1.68937e-81	60	252.292	126	76
Ha2.0_c10367	SFW0289	60s ribosomal protein l7a	949	20	9.41726e-111	0.964	4	F:structural constituent of ribosome; P:ribosome biogenesis; C:cytosolic large ribosomal subunit; P:translation	gi|225456392|ref|XP_002284139.1|PREDICTED: hypothetical protein [Vitis vinifera]	XP_002284139	9.41726e-111	97	404.06	237	231
Ha2.0_c10368	SFW0290	dna gyrase subunit a	1684	20	2.37996e-178	0.7615	6	F:DNA topoisomerase (ATP-hydrolyzing) activity; F:ATP binding; C:chromosome; P:DNA topological change; C:chloroplast; C:mitochondrion	gi|225465333|ref|XP_002271674.1|PREDICTED: similar to DNA gyrase subunit A, chloroplastic/mitochondrial [Vitis vinifera]	XP_002271674	2.37996e-178	87	629.787	424	371
Ha2.0_c10369	SFW0291	big map kinase	725	20	1.38958e-112	0.9605	3	F:MAP kinase activity; P:protein amino acid phosphorylation; F:ATP binding	gi|2499614|sp|Q40517.1|NTF3_TOBACRecName: Full=Mitogen-activated protein kinase homolog NTF3; AltName: Full=P43 >gi|406751|emb|CAA49592.1| NTF3 [Nicotiana tabacum]	Q40517	1.38958e-112	98	345.125	119	117
Ha2.0_c10371	SFW0292	zinc finger (c3hc4-type ring finger) family protein	853	20	1.35529e-54	0.6685	1	F:zinc ion binding	gi|255645563|gb|ACU23276.1|unknown [Glycine max]	ACU23276	1.35529e-54	72	217.238	170	123
Ha2.0_c10372	SFW0293	protein	1404	20	6.69782e-74	0.6065	2	F:molecular_function; P:biological_process	gi|255545228|ref|XP_002513675.1|conserved hypothetical protein [Ricinus communis] >gi|223547583|gb|EEF49078.1| conserved hypothetical protein [Ricinus communis]	XP_002513675	6.69782e-74	63	273.092	189	120
Ha2.0_c10376	SFW0294	---NA---	532	0			0
Ha2.0_c10377	SFW0295	---NA---	859	0			0
Ha2.0_c1038	SFW0296	protein	705	20	6.54442e-72	0.781	2	F:zinc ion binding; C:intracellular	gi|224060373|ref|XP_002300167.1|predicted protein [Populus trichocarpa] >gi|118482259|gb|ABK93057.1| unknown [Populus trichocarpa] >gi|222847425|gb|EEE84972.1| predicted protein [Populus trichocarpa]	XP_002300167	6.54442e-72	87	274.248	195	170
Ha2.0_c10380	SFW0297	kelch repeat-containing f-box family protein	729	14	3.48013e-41	0.762143	1	C:mitochondrion	gi|15238934|ref|NP_199050.1|kelch repeat-containing F-box family protein [Arabidopsis thaliana] >gi|75170836|sp|Q9FII2.1|FK117_ARATH RecName: Full=F-box/kelch-repeat protein At5g42350 >gi|16930697|gb|AAL32014.1|AF436832_1 AT5g42350/MDH9_4 [Arabidopsis thaliana] >gi|9759471|dbj|BAB10476.1| unnamed protein product [Arabidopsis thaliana] >gi|33589768|gb|AAQ22650.1| At5g42350/MDH9_4 [Arabidopsis thal…	NP_199050	3.48013e-41	80	136.346	82	66
Ha2.0_c10382	SFW0298	aspartic proteinase asp1	778	20	7.08797e-97	0.815	3	C:cytoplasmic membrane-bounded vesicle; F:aspartic-type endopeptidase activity; P:proteolysis	gi|225436397|ref|XP_002272121.1|PREDICTED: hypothetical protein isoform 2 [Vitis vinifera] >gi|157346649|emb|CAO16718.1| unnamed protein product [Vitis vinifera]	XP_002272121	7.08797e-97	88	357.451	246	217
Ha2.0_c10383	SFW0299	26s proteasome regulatory subunit s2	903	20	9.74464e-92	0.927	3	C:mitochondrion; P:regulation of cell cycle; C:plasma membrane	gi|255553635|ref|XP_002517858.1|26S proteasome regulatory subunit rpn1, putative [Ricinus communis] >gi|223542840|gb|EEF44376.1| 26S proteasome regulatory subunit rpn1, putative [Ricinus communis]	XP_002517858	9.74464e-92	94	191.045	78	74
Ha2.0_c10384	SFW0300	protein	1299	20	2.14344e-149	0.946	4	P:protein folding; C:cytoplasm; F:unfolded protein binding; F:ATP binding	gi|225463163|ref|XP_002268799.1|PREDICTED: hypothetical protein [Vitis vinifera]	XP_002268799	2.14344e-149	96	533.102	411	396
Ha2.0_c10386	SFW0301	nac domain protein	919	20	1.59146e-51	0.6715	2	F:DNA binding; P:regulation of transcription	gi|225461359|ref|XP_002284654.1|PREDICTED: hypothetical protein [Vitis vinifera]	XP_002284654	1.59146e-51	66	207.223	252	168
Ha2.0_c10389	SFW0302	equilibrative nucleoside transporter	1282	20	1.26751e-101	0.642	1	C:cell part	gi|225445535|ref|XP_002282211.1|PREDICTED: hypothetical protein [Vitis vinifera]	XP_002282211	1.26751e-101	72	282.722	124	90
Ha2.0_c10390	SFW0303	protein kinase chloroplast	747	20	9.10291e-22	0.7025	3	F:protein kinase activity; C:plastid; F:nucleotide binding	gi|224112765|ref|XP_002316286.1|predicted protein [Populus trichocarpa] >gi|222865326|gb|EEF02457.1| predicted protein [Populus trichocarpa]	XP_002316286	9.10291e-22	62	107.842	204	128
Ha2.0_c10391	SFW0304	8-oxoguanine dna glycosylase	990	20	1.3711e-67	0.765	6	P:base-excision repair; F:oxidized purine base lesion DNA N-glycosylase activity; F:sequence-specific DNA binding; C:intracellular; F:damaged DNA binding; P:nucleotide-excision repair	gi|255558622|ref|XP_002520336.1|8-oxoguanine DNA glycosylase, putative [Ricinus communis] >gi|223540555|gb|EEF42122.1| 8-oxoguanine DNA glycosylase, putative [Ricinus communis]	XP_002520336	1.3711e-67	88	260.766	162	144
Ha2.0_c10395	SFW0305	atp synthase subunit	820	20	9.35106e-74	0.8415	3	P:ATP synthesis coupled proton transport; F:proton-transporting ATPase activity, rotational mechanism; C:proton-transporting two-sector ATPase complex, catalytic domain	gi|224060238|ref|XP_002300100.1|predicted protein [Populus trichocarpa] >gi|222847358|gb|EEE84905.1| predicted protein [Populus trichocarpa]	XP_002300100	9.35106e-74	92	280.796	177	163
Ha2.0_c10397	SFW0306	acetolactate synthase small	872	20	3.55005e-90	0.8015	3	P:branched chain family amino acid biosynthetic process; F:amino acid binding; F:acetolactate synthase activity	gi|224098798|ref|XP_002311270.1|predicted protein [Populus trichocarpa] >gi|222851090|gb|EEE88637.1| predicted protein [Populus trichocarpa]	XP_002311270	3.55005e-90	81	335.495	183	150
Ha2.0_c10399	SFW0307	short-chain dehydrogenase reductase family protein	1101	20	9.05541e-111	0.769	3	P:metabolic process; C:chloroplast inner membrane; F:catalytic activity	gi|255537499|ref|XP_002509816.1|short-chain dehydrogenase, putative [Ricinus communis] >gi|223549715|gb|EEF51203.1| short-chain dehydrogenase, putative [Ricinus communis]	XP_002509816	9.05541e-111	80	404.445	313	251
Ha2.0_c1040	SFW0308	cyst nematode resistance protein	884	14	2.49073e-08	0.524286	0		gi|77555508|gb|ABA98304.1|hypothetical protein LOC_Os12g30780 [Oryza sativa (japonica cultivar-group)]	ABA98304	2.49073e-08	50	49.2914	67	34
Ha2.0_c10400	SFW0309	---NA---	625	0			0
Ha2.0_c10406	SFW0310	vesicle-associated membrane	1006	20	1.10103e-104	0.8525	3	C:cytoplasmic membrane-bounded vesicle; C:integral to membrane; P:vesicle-mediated transport	gi|255646155|gb|ACU23563.1|unknown [Glycine max]	ACU23563	1.10103e-104	92	384.03	238	221
Ha2.0_c10409	SFW0311	receptor-like protein kinase	904	20	3.87495e-111	0.858	6	P:protein amino acid phosphorylation; C:cytoplasmic membrane-bounded vesicle; F:protein tyrosine kinase activity; F:ATP binding; F:protein serine/threonine kinase activity; C:mitochondrion	gi|255588864|ref|XP_002534744.1|kinase, putative [Ricinus communis] >gi|223524646|gb|EEF27639.1| kinase, putative [Ricinus communis]	XP_002534744	3.87495e-111	91	405.216	238	217
Ha2.0_c10413	SFW0312	predicted protein [Populus trichocarpa]	570	1	6.76703e-06	0.69	0		gi|224083266|ref|XP_002306974.1|predicted protein [Populus trichocarpa] >gi|222856423|gb|EEE93970.1| predicted protein [Populus trichocarpa]	XP_002306974	6.76703e-06	69	38.5058	46	32
Ha2.0_c10417	SFW0313	---NA---	793	0			0
Ha2.0_c10418	SFW0314	mitochondrial atp synthase 6 kda subunit	426	18	1.02858e-20	0.797222	2	C:mitochondrial respiratory chain complex III; C:plastid	gi|225440308|ref|XP_002262887.1|PREDICTED: hypothetical protein [Vitis vinifera]	XP_002262887	1.02858e-20	90	102.834	54	49
Ha2.0_c10420	SFW0315	26s proteasome subunit rpn5b	1585	20	0	0.8645	2	C:cytosol; C:protein complex	gi|225438483|ref|XP_002278249.1|PREDICTED: similar to 26S proteasome subunit RPN5b [Vitis vinifera]	XP_002278249	0	91	671.003	442	403
Ha2.0_c10422	SFW0316	tata-box binding protein	894	20	9.53783e-78	0.983	5	P:transcription initiation from RNA polymerase II promoter; P:regulation of transcription, DNA-dependent; F:DNA binding; C:transcription factor TFIID complex; F:RNA polymerase II transcription factor activity	gi|242038657|ref|XP_002466723.1|hypothetical protein SORBIDRAFT_01g012880 [Sorghum bicolor] >gi|241920577|gb|EER93721.1| hypothetical protein SORBIDRAFT_01g012880 [Sorghum bicolor]	XP_002466723	9.53783e-78	99	294.278	160	159
Ha2.0_c10424	SFW0317	protein	1473	20	0	0.839	4	P:carbohydrate metabolic process; C:integral to membrane; F:polygalacturonase activity; P:cell wall organization	gi|255537567|ref|XP_002509850.1|polygalacturonase, putative [Ricinus communis] >gi|223549749|gb|EEF51237.1| polygalacturonase, putative [Ricinus communis]	XP_002509850	0	83	667.922	473	397
Ha2.0_c10435	SFW0318	endosomal protein	1077	20	9.01884e-102	0.914	5	C:cytoplasmic membrane-bounded vesicle; C:integral to membrane; C:plant-type cell wall; C:Golgi apparatus; P:transport	gi|225424512|ref|XP_002285238.1|PREDICTED: hypothetical protein [Vitis vinifera] >gi|157339085|emb|CAO42436.1| unnamed protein product [Vitis vinifera]	XP_002285238	9.01884e-102	91	322.398	129	118
Ha2.0_c10436	SFW0319	protein	553	20	2.89665e-45	0.9555	5	C:plastoglobule; P:response to oxidative stress; P:glycolysis; F:fructose-bisphosphate aldolase activity; C:mitochondrion	gi|27368033|gb|AAN87356.1|plastidic aldolase [Solanum brevidens]	AAN87356	2.89665e-45	97	184.882	98	96
Ha2.0_c10440	SFW0320	---NA---	673	0			0
Ha2.0_c10441	SFW0321	flavonol synthase flavanone 3-	1399	20	5.88187e-140	0.7875	5	P:cellular response to starvation; P:oxidation reduction; F:oxidoreductase activity; F:iron ion binding; P:aging	gi|255585117|ref|XP_002533264.1|Flavonol synthase/flavanone 3-hydroxylase, putative [Ricinus communis] >gi|223526920|gb|EEF29126.1| Flavonol synthase/flavanone 3-hydroxylase, putative [Ricinus communis]	XP_002533264	5.88187e-140	84	501.901	325	274
Ha2.0_c10442	SFW0322	protein	686	16	4.52888e-67	0.696875	1	C:plastid	gi|225448406|ref|XP_002271517.1|PREDICTED: hypothetical protein [Vitis vinifera]	XP_002271517	4.52888e-67	80	258.07	212	170
Ha2.0_c10445	SFW0323	autophagy protein atg7	1188	20	8.15323e-128	0.7285	3	F:binding; P:metabolic process; F:catalytic activity	gi|225443821|ref|XP_002273902.1|PREDICTED: hypothetical protein [Vitis vinifera]	XP_002273902	8.15323e-128	86	382.104	112	97
Ha2.0_c10446	SFW0324	feronia receptor-like kinase	1648	20	0	0.917	6	F:receptor activity; P:protein amino acid phosphorylation; C:cytoplasmic membrane-bounded vesicle; F:ATP binding; C:membrane; F:protein serine/threonine kinase activity	gi|225440294|ref|XP_002279218.1|PREDICTED: hypothetical protein, partial [Vitis vinifera]	XP_002279218	0	91	637.876	225	206
Ha2.0_c10448	SFW0325	translation initiation factor if-2	1392	20	2.58128e-79	0.8345	5	P:translational initiation; F:GTP binding; F:translation initiation factor activity; C:chloroplast; F:GTPase activity	gi|222424902|dbj|BAH20402.1|AT1G17220 [Arabidopsis thaliana]	BAH20402	2.58128e-79	90	300.442	320	288
Ha2.0_c10449	SFW0326	kinesin light	765	20	1.55926e-64	0.836	2	F:hydrolase activity; F:binding	gi|255540685|ref|XP_002511407.1|kinesin light chain, putative [Ricinus communis] >gi|223550522|gb|EEF52009.1| kinesin light chain, putative [Ricinus communis]	XP_002511407	1.55926e-64	89	249.98	217	195
Ha2.0_c10450	SFW0327	hipl1 protein	1174	20	3.67781e-113	0.732	3	C:cytoplasmic membrane-bounded vesicle; C:mitochondrion; C:plasma membrane	gi|225424855|ref|XP_002268718.1|PREDICTED: hypothetical protein [Vitis vinifera]	XP_002268718	3.67781e-113	76	412.535	315	242
Ha2.0_c10453	SFW0328	tgf-beta type i ii extracellular region	677	20	2.35386e-28	0.67	4	F:receptor activity; C:membrane; P:oligopeptide transport; F:transporter activity	gi|224089038|ref|XP_002308609.1|predicted protein [Populus trichocarpa] >gi|222854585|gb|EEE92132.1| predicted protein [Populus trichocarpa]	XP_002308609	2.35386e-28	71	129.413	152	108
Ha2.0_c10454	SFW0329	protein	957	14	4.04237e-85	0.806429	2	C:plasma membrane; C:chloroplast	gi|225446050|ref|XP_002271128.1|PREDICTED: hypothetical protein [Vitis vinifera]	XP_002271128	4.04237e-85	89	318.931	242	216
Ha2.0_c10455	SFW0330	at3g12630-like protein	793	20	3.8312e-45	0.721	1	F:zinc ion binding	gi|88866527|gb|ABD57310.1|stress-associated protein 1 [Solanum lycopersicum]	ABD57310	3.8312e-45	63	185.652	188	119
Ha2.0_c10456	SFW0331	small gtp-binding protein	731	20	3.57544e-76	0.9175	3	P:protein transport; F:GTP binding; P:small GTPase mediated signal transduction	gi|1370166|emb|CAA98160.1|RAB1C [Lotus japonicus]	CAA98160	3.57544e-76	94	288.5	161	152
Ha2.0_c10459	SFW0332	at5g39590 mij24_60	949	14	8.63691e-64	0.585	1	C:plastid	gi|225458041|ref|XP_002277775.1|PREDICTED: hypothetical protein [Vitis vinifera] >gi|157335189|emb|CAO61019.1| unnamed protein product [Vitis vinifera]	XP_002277775	8.63691e-64	70	248.054	260	184
Ha2.0_c10464	SFW0333	xik motor protein binding	1032	20	5.88123e-166	0.882	7	F:signal transducer activity; F:actin binding; C:myosin complex; F:ATP binding; P:signal transduction; F:motor activity; C:integral to membrane	gi|2444180|gb|AAB71529.1|unconventional myosin [Helianthus annuus]	AAB71529	5.88123e-166	97	387.111	172	167
Ha2.0_c10465	SFW0334	atp binding	1157	20	1.58405e-125	0.575	3	F:protein kinase activity; P:cellular process; F:nucleotide binding	gi|225424428|ref|XP_002281523.1|PREDICTED: hypothetical protein [Vitis vinifera]	XP_002281523	1.58405e-125	74	412.535	130	97
Ha2.0_c10467	SFW0335	pectin methylesterase	889	20	3.61542e-45	0.6065	1	F:hydrolase activity	gi|6093740|sp|Q43143.1|PMEU1_SOLLCRecName: Full=Pectinesterase/pectinesterase inhibitor U1; Includes: RecName: Full=Pectinesterase inhibitor U1; AltName: Full=Pectin methylesterase inhibitor U1; Includes: RecName: Full=Pectinesterase U1; Short=PE U1; AltName: Full=Pectin methylesterase U1; Flags: Precursor >gi|1222552|gb|AAD09283.1| pectin methylesterase [Lycopersicon esculentum] >gi|15667247|gb|…	Q43143	3.61542e-45	66	186.037	243	162
Ha2.0_c10473	SFW0336	protein	807	20	1.40524e-66	0.7055	1	P:biological_process	gi|224067580|ref|XP_002302509.1|predicted protein [Populus trichocarpa] >gi|222844235|gb|EEE81782.1| predicted protein [Populus trichocarpa]	XP_002302509	1.40524e-66	80	256.914	202	163
Ha2.0_c10476	SFW0337	50s ribosomal protein l29	662	20	1.41009e-46	0.8185	5	C:ribosome; F:structural constituent of ribosome; P:ribosome biogenesis; C:chloroplast; P:translation	gi|225468496|ref|XP_002270328.1|PREDICTED: hypothetical protein [Vitis vinifera]	XP_002270328	1.41009e-46	83	189.889	138	115
Ha2.0_c1048	SFW0338	small gtp-binding protein	907	20	3.18642e-105	0.937	3	P:protein transport; F:GTP binding; P:small GTPase mediated signal transduction	gi|224083679|ref|XP_002307084.1|predicted protein [Populus trichocarpa] >gi|222856533|gb|EEE94080.1| predicted protein [Populus trichocarpa]	XP_002307084	3.18642e-105	97	385.571	207	201
Ha2.0_c10482	SFW0339	protein	1051	20	1.08761e-50	0.7905	2	F:helicase activity; F:nucleotide binding	gi|255582706|ref|XP_002532131.1|conserved hypothetical protein [Ricinus communis] >gi|223528190|gb|EEF30251.1| conserved hypothetical protein [Ricinus communis]	XP_002532131	1.08761e-50	89	139.813	64	57
Ha2.0_c10487	SFW0340	protein	405	20	2.85813e-47	0.838	3	C:mitochondrion; P:proteolysis; F:serine-type endopeptidase activity	gi|225470769|ref|XP_002268078.1|PREDICTED: hypothetical protein [Vitis vinifera]	XP_002268078	2.85813e-47	90	191.045	119	108
Ha2.0_c10490	SFW0341	lectin-like protein kinase	898	20	2.72003e-55	0.7855	6	F:sugar binding; P:protein amino acid phosphorylation; C:cytoplasmic membrane-bounded vesicle; F:ATP binding; F:protein serine/threonine kinase activity; C:mitochondrion	gi|224061553|ref|XP_002300537.1|predicted protein [Populus trichocarpa] >gi|222847795|gb|EEE85342.1| predicted protein [Populus trichocarpa]	XP_002300537	2.72003e-55	74	135.191	108	80
Ha2.0_c10491	SFW0342	binding catalytic	376	12	5.31451e-09	0.698333	4	C:plastid; F:binding; P:metabolic process; F:catalytic activity	gi|255560651|ref|XP_002521339.1|conserved hypothetical protein [Ricinus communis] >gi|223539417|gb|EEF41007.1| conserved hypothetical protein [Ricinus communis]	XP_002521339	5.31451e-09	79	63.929	54	43
Ha2.0_c10499	SFW0343	protein	753	20	1.32968e-63	0.792	1	C:cytoplasmic membrane-bounded vesicle	gi|225437742|ref|XP_002273486.1|PREDICTED: hypothetical protein [Vitis vinifera]	XP_002273486	1.32968e-63	86	234.187	82	71
Ha2.0_c10501	SFW0344	protein	866	20	9.41621e-19	0.751	6	C:ribosome; F:structural constituent of ribosome; F:RNA binding; C:membrane; P:translation; P:RNA processing	gi|225446867|ref|XP_002283850.1|PREDICTED: hypothetical protein [Vitis vinifera]	XP_002283850	9.41621e-19	84	98.2117	72	61
Ha2.0_c10502	SFW0345	protein	793	20	7.12549e-92	0.6145	1	F:protein binding	gi|255551785|ref|XP_002516938.1|PP1/PP2A phosphatases pleiotropic regulator PRL1, putative [Ricinus communis] >gi|223544026|gb|EEF45552.1| PP1/PP2A phosphatases pleiotropic regulator PRL1, putative [Ricinus communis]	XP_002516938	7.12549e-92	72	340.887	187	135
Ha2.0_c10503	SFW0346	af414608_1prunasin hydrolase isoform ph i precursor	924	20	2.05651e-22	0.6405	2	F:hydrolase activity, hydrolyzing O-glycosyl compounds; C:cytoplasmic membrane-bounded vesicle	gi|170286899|dbj|BAG13451.1|beta-glucosidase [Rosa hybrid cultivar]	BAG13451	2.05651e-22	64	110.538	164	105
Ha2.0_c10505	SFW0347	cellulose synthase	1166	20	1.14959e-140	0.9475	5	F:cellulose synthase (UDP-forming) activity; F:protein binding; P:cellulose biosynthetic process; C:integral to membrane; F:zinc ion binding	gi|162955782|gb|ABY25275.1|cellulose synthase [Eucalyptus grandis]	ABY25275	1.14959e-140	96	498.434	85	82
Ha2.0_c10509	SFW0348	protein	786	20	2.34501e-71	0.8275	3	P:protein amino acid phosphorylation; F:ATP binding; F:protein serine/threonine kinase activity	gi|53689728|gb|AAU89742.1|serine/threonine protein kinase-like [Solanum tuberosum]	AAU89742	2.34501e-71	89	272.707	175	157
Ha2.0_c10512	SFW0349	pectate lyase homolog	842	20	2.7878e-12	0.663	1	C:cytoplasmic membrane-bounded vesicle	gi|225452704|ref|XP_002282500.1|PREDICTED: hypothetical protein [Vitis vinifera]	XP_002282500	2.7878e-12	64	76.6406	92	59
Ha2.0_c10514	SFW0350	protein	1062	15	5.54364e-25	0.437333	1	C:chloroplast	gi|225451545|ref|XP_002275184.1|PREDICTED: hypothetical protein [Vitis vinifera]	XP_002275184	5.54364e-25	45	119.398	412	186
Ha2.0_c10515	SFW0351	protein	714	20	1.12114e-42	0.5425	2	F:molecular_function; P:biological_process	gi|225456252|ref|XP_002279421.1|PREDICTED: hypothetical protein [Vitis vinifera]	XP_002279421	1.12114e-42	58	177.178	234	136
Ha2.0_c10518	SFW0352	yela protein gb	791	16	4.08069e-31	0.523125	1	C:plastid	gi|225462211|ref|XP_002270778.1|PREDICTED: hypothetical protein [Vitis vinifera]	XP_002270778	4.08069e-31	58	139.043	260	151
Ha2.0_c10519	SFW0353	ras superfamily gtp-binding protein	794	20	2.44369e-100	0.911	3	P:protein transport; F:GTP binding; P:small GTPase mediated signal transduction	gi|255572910|ref|XP_002527386.1|protein with unknown function [Ricinus communis] >gi|223533238|gb|EEF34993.1| protein with unknown function [Ricinus communis]	XP_002527386	2.44369e-100	93	369.007	217	202
Ha2.0_c10524	SFW0354	chromatin remodeling complex subunit	733	20	8.35894e-49	0.7095	9	P:regulation of transcription from RNA polymerase II promoter; F:zinc ion binding; F:DNA binding; F:ATPase activity; F:transcription activator activity; F:protein binding; F:nucleotide binding; F:helicase activity; F:RNA polymerase II transcription factor activity	gi|225440123|ref|XP_002277489.1|PREDICTED: similar to SNF2 domain-containing protein / helicase domain-containing protein / RING finger domain-containing protein [Vitis vinifera]	XP_002277489	8.35894e-49	78	197.593	204	161
Ha2.0_c10525	SFW0355	bhlh protein	828	20	8.7735e-21	0.672	3	F:transcription regulator activity; P:regulation of transcription; C:nucleus	gi|147821091|emb|CAN75381.1|hypothetical protein [Vitis vinifera]	CAN75381	8.7735e-21	78	90.5077	42	33
Ha2.0_c10527	SFW0356	poly polymerase catalytic domain containing expressed	1033	20	3.07413e-50	0.647	2	C:nucleus; F:NAD+ ADP-ribosyltransferase activity	gi|224071395|ref|XP_002303439.1|predicted protein [Populus trichocarpa] >gi|222840871|gb|EEE78418.1| predicted protein [Populus trichocarpa]	XP_002303439	3.07413e-50	61	125.946	123	76
Ha2.0_c10528	SFW0357	protein	1406	20	1.29624e-78	0.786	4	F:bile acid:sodium symporter activity; C:membrane; C:plastid; P:sodium ion transport	gi|225426665|ref|XP_002274965.1|PREDICTED: hypothetical protein [Vitis vinifera]	XP_002274965	1.29624e-78	91	298.13	314	287
Ha2.0_c1053	SFW0358	protein	582	20	8.84863e-30	0.7955	3	C:microtubule associated complex; F:microtubule motor activity; P:microtubule-based process	gi|255631820|gb|ACU16277.1|unknown [Glycine max]	ACU16277	8.84863e-30	85	133.65	108	92
Ha2.0_c10537	SFW0359	beta chain	1621	20	0	0.983	9	C:cytoplasm; P:microtubule-based movement; C:protein complex; F:GTP binding; P:protein polymerization; P:response to salt stress; F:structural molecule activity; F:GTPase activity; C:microtubule	gi|225426385|ref|XP_002271992.1|PREDICTED: hypothetical protein [Vitis vinifera] >gi|157356601|emb|CAO62796.1| unnamed protein product [Vitis vinifera]	XP_002271992	0	99	429.869	216	214
Ha2.0_c1054	SFW0360	bsd domain-containing protein	604	20	1.9246e-54	0.667	4	C:nucleosome; F:DNA binding; P:nucleosome assembly; C:nucleus	gi|255547057|ref|XP_002514586.1|conserved hypothetical protein [Ricinus communis] >gi|223546190|gb|EEF47692.1| conserved hypothetical protein [Ricinus communis]	XP_002514586	1.9246e-54	74	215.698	195	146
Ha2.0_c10540	SFW0361	set domain protein	1149	20	5.42547e-126	0.798	4	P:chromatin modification; F:histone-lysine N-methyltransferase activity; C:nucleus; F:zinc ion binding	gi|225437997|ref|XP_002270320.1|PREDICTED: hypothetical protein [Vitis vinifera]	XP_002270320	5.42547e-126	84	346.665	99	84
Ha2.0_c10541	SFW0362	protein	722	20	2.18924e-54	0.825	3	C:mitochondrial ribosome; F:structural constituent of ribosome; P:translation	gi|255640572|gb|ACU20571.1|unknown [Glycine max]	ACU20571	2.18924e-54	85	216.083	141	120
Ha2.0_c10544	SFW0363	protein	482	20	3.71789e-15	0.8805	4	P:protein folding; C:cytoplasm; F:ATP binding; P:response to stress	gi|225440109|ref|XP_002282838.1|PREDICTED: hypothetical protein [Vitis vinifera] >gi|157347578|emb|CAO18215.1| unnamed protein product [Vitis vinifera]	XP_002282838	3.71789e-15	87	84.3445	91	80
Ha2.0_c10545	SFW0364	protein kinase like	771	14	1.48496e-22	0.747857	5	F:aminoacyl-tRNA ligase activity; P:protein amino acid phosphorylation; F:protein tyrosine kinase activity; F:ATP binding; P:translation	gi|224095676|ref|XP_002310433.1|predicted protein [Populus trichocarpa] >gi|222853336|gb|EEE90883.1| predicted protein [Populus trichocarpa]	XP_002310433	1.48496e-22	87	110.538	70	61
Ha2.0_c10546	SFW0365	ent-kaurene oxidase	842	20	2.76964e-69	0.8165	4	F:heme binding; P:oxidation reduction; F:monooxygenase activity; F:electron carrier activity	gi|204022224|dbj|BAG71197.1|ent-kaurene oxidase 1 [Lactuca sativa]	BAG71197	2.76964e-69	92	262.692	112	104
Ha2.0_c1055	SFW0366	protein	1411	20	6.67583e-105	0.774	0		gi|225435836|ref|XP_002283799.1|PREDICTED: hypothetical protein [Vitis vinifera]	XP_002283799	6.67583e-105	84	320.087	82	69
Ha2.0_c10550	SFW0367	protein	1013	20	4.73059e-63	0.7665	1	C:integral to membrane	gi|255571806|ref|XP_002526846.1|conserved hypothetical protein [Ricinus communis] >gi|223533850|gb|EEF35581.1| conserved hypothetical protein [Ricinus communis]	XP_002526846	4.73059e-63	84	245.743	163	138
Ha2.0_c10553	SFW0368	ankyrin repeat-containing	1135	20	4.63637e-57	0.8015	1	C:membrane	gi|225439832|ref|XP_002277467.1|PREDICTED: hypothetical protein [Vitis vinifera]	XP_002277467	4.63637e-57	82	226.098	231	190
Ha2.0_c10557	SFW0369	protein	1495	20	0	0.9505	12	F:peptidase activity; F:nucleoside-triphosphatase activity; C:cell wall; P:nucleotide-excision repair; C:mitochondrion; F:DNA binding; P:protein metabolic process; F:ATP binding; F:protein binding; C:chloroplast thylakoid membrane; C:chloroplast stroma; F:nuclease activity	gi|399213|sp|P31542.1|CLPAB_SOLLCRecName: Full=ATP-dependent Clp protease ATP-binding subunit clpA homolog CD4B, chloroplastic; Flags: Precursor >gi|170435|gb|AAA34161.1| ATP-dependent protease (CD4B)	P31542	0	96	620.542	197	191
Ha2.0_c10560	SFW0370	cell division cycle protein	940	20	1.12146e-132	0.8265	8	P:response to cadmium ion; F:nucleoside-triphosphatase activity; P:cell cycle; F:ATP binding; C:cell wall; F:identical protein binding; C:plasma membrane; P:cell division	gi|239819394|gb|ACS28251.1|cell division control protein [Nicotiana glutinosa]	ACS28251	1.12146e-132	83	476.863	242	202
Ha2.0_c10568	SFW0371	protein	694	20	3.24746e-52	0.9035	5	C:cytoplasmic membrane-bounded vesicle; C:integral to membrane; C:plant-type cell wall; C:Golgi apparatus; P:transport	gi|255561781|ref|XP_002521900.1|transporter, putative [Ricinus communis] >gi|223538938|gb|EEF40536.1| transporter, putative [Ricinus communis]	XP_002521900	3.24746e-52	91	208.764	134	122
Ha2.0_c1057	SFW0372	protein	911	20	3.26741e-41	0.753	2	F:molecular_function; P:biological_process	gi|224143162|ref|XP_002324866.1|predicted protein [Populus trichocarpa] >gi|222866300|gb|EEF03431.1| predicted protein [Populus trichocarpa]	XP_002324866	3.26741e-41	78	172.94	130	102
Ha2.0_c10576	SFW0373	protein	1060	20	4.0264e-76	0.7275	1	F:methyltransferase activity	gi|224115626|ref|XP_002317082.1|predicted protein [Populus trichocarpa] >gi|222860147|gb|EEE97694.1| predicted protein [Populus trichocarpa]	XP_002317082	4.0264e-76	82	289.271	276	229
Ha2.0_c10582	SFW0374	histone 2	674	20	2.72483e-61	0.931	5	C:nucleosome; F:DNA binding; P:nucleosome assembly; F:protein binding; C:nucleus	gi|225442801|ref|XP_002285266.1|PREDICTED: hypothetical protein [Vitis vinifera] >gi|147787162|emb|CAN64650.1| hypothetical protein [Vitis vinifera] >gi|157340351|emb|CAO46028.1| unnamed protein product [Vitis vinifera]	XP_002285266	2.72483e-61	97	238.81	137	133
Ha2.0_c10587	SFW0375	carbohydrate binding protein	410	20	1.26013e-31	0.6735	5	F:sugar binding; P:protein amino acid phosphorylation; C:cytoplasmic membrane-bounded vesicle; F:protein kinase activity; F:ATP binding	gi|225455173|ref|XP_002270021.1|PREDICTED: hypothetical protein [Vitis vinifera]	XP_002270021	1.26013e-31	80	108.227	56	45
Ha2.0_c10588	SFW0376	protein	739	14	5.19861e-22	0.508571	0		gi|224088577|ref|XP_002308481.1|predicted protein [Populus trichocarpa] >gi|222854457|gb|EEE92004.1| predicted protein [Populus trichocarpa]	XP_002308481	5.19861e-22	51	108.612	278	142
Ha2.0_c10594	SFW0377	gamma-glutamyl transferase	1000	20	7.94179e-119	0.7455	2	F:gamma-glutamyltransferase activity; C:mitochondrion	gi|225445031|ref|XP_002280190.1|PREDICTED: hypothetical protein [Vitis vinifera]	XP_002280190	7.94179e-119	83	251.521	111	93
Ha2.0_c10598	SFW0378	prolyl-trna synthetase	826	20	7.17833e-70	0.8405	4	F:proline-tRNA ligase activity; P:prolyl-tRNA aminoacylation; F:ATP binding; C:mitochondrion	gi|225464551|ref|XP_002272741.1|PREDICTED: hypothetical protein [Vitis vinifera]	XP_002272741	7.17833e-70	90	196.052	82	74
Ha2.0_c1061	SFW0379	protein	896	20	1.69441e-50	0.799	1	F:nucleotide binding	gi|255538504|ref|XP_002510317.1|F-box and wd40 domain protein, putative [Ricinus communis] >gi|223551018|gb|EEF52504.1| F-box and wd40 domain protein, putative [Ricinus communis]	XP_002510317	1.69441e-50	85	203.756	189	161
Ha2.0_c10611	SFW0380	pyrroline-5-carboxylate reductase	990	20	1.81087e-83	0.7985	6	F:binding; F:pyrroline-5-carboxylate reductase activity; C:cytoplasmic membrane-bounded vesicle; P:oxidation reduction; P:proline biosynthetic process; C:plastid	gi|3024430|sp|O04016.1|P5CR_ACTCHRecName: Full=Pyrroline-5-carboxylate reductase; Short=P5C reductase; Short=P5CR >gi|1928962|gb|AAC14482.1| pyrroline-5-carboxylate reductase [Actinidia deliciosa]	O04016	1.81087e-83	87	155.606	65	57
Ha2.0_c10614	SFW0381	duf26 domain-containing protein 1	760	20	3.93865e-36	0.7255	0		gi|225424351|ref|XP_002284879.1|PREDICTED: hypothetical protein [Vitis vinifera]	XP_002284879	3.93865e-36	72	155.606	168	122
Ha2.0_c10616	SFW0382	nodulin protein	629	20	2.29573e-48	0.792	2	C:mitochondrion; C:membrane	gi|224054332|ref|XP_002298207.1|predicted protein [Populus trichocarpa] >gi|222845465|gb|EEE83012.1| predicted protein [Populus trichocarpa]	XP_002298207	2.29573e-48	86	195.667	123	106
Ha2.0_c10618	SFW0383	nac domain ipr003441	1638	20	8.98595e-110	0.774	3	F:serine-type endopeptidase activity; F:DNA binding; P:regulation of transcription	gi|157343933|emb|CAO68866.1|unnamed protein product [Vitis vinifera]	CAO68866	8.98595e-110	64	327.791	171	110
Ha2.0_c10626	SFW0384	wd-40 repeat family protein	1379	20	2.05434e-159	0.733	2	F:signal transducer activity; P:signal transduction	gi|224128378|ref|XP_002329147.1|predicted protein [Populus trichocarpa] >gi|222869816|gb|EEF06947.1| predicted protein [Populus trichocarpa]	XP_002329147	2.05434e-159	81	514.227	202	164
Ha2.0_c10629	SFW0385	pyruvate dehydrogenase e1 component subunit beta	1154	20	1.63843e-158	0.9495	3	P:metabolic process; C:plastid; F:transketolase activity	gi|193290724|gb|ACF17670.1|putative pyruvate dehydrogenase E1 beta subunit [Capsicum annuum]	ACF17670	1.63843e-158	96	563.148	309	297
Ha2.0_c10632	SFW0386	protein	472	20	5.23065e-33	0.8455	3	P:photorespiration; C:mitochondrial membrane; C:respiratory chain complex I	gi|225470690|ref|XP_002262805.1|PREDICTED: hypothetical protein [Vitis vinifera] >gi|157327525|emb|CAO15511.1| unnamed protein product [Vitis vinifera]	XP_002262805	5.23065e-33	95	143.665	69	66
Ha2.0_c10635	SFW0387	pollen-specific protein	1149	20	5.44536e-37	0.8255	5	C:endomembrane system; F:copper ion binding; C:extracellular region; P:oxidation reduction; F:oxidoreductase activity	gi|114152675|gb|ABI52585.1|pollen-specific protein [Camellia sinensis]	ABI52585	5.44536e-37	87	159.458	94	82
Ha2.0_c10636	SFW0388	---NA---	634	0			0
Ha2.0_c10637	SFW0389	---NA---	604	0			0
Ha2.0_c10640	SFW0390	protein arginine methyltransferase	437	20	9.89749e-28	0.7575	4	P:metabolic process; C:intracellular; F:zinc ion binding; F:methyltransferase activity	gi|224057248|ref|XP_002299193.1|predicted protein [Populus trichocarpa] >gi|222846451|gb|EEE83998.1| predicted protein [Populus trichocarpa]	XP_002299193	9.89749e-28	84	123.635	52	44
Ha2.0_c10643	SFW0391	protein	826	20	2.4977e-74	0.7	1	F:protein binding	gi|224120312|ref|XP_002318298.1|predicted protein [Populus trichocarpa] >gi|222858971|gb|EEE96518.1| predicted protein [Populus trichocarpa]	XP_002318298	2.4977e-74	80	282.722	246	199
Ha2.0_c10644	SFW0392	pentatricopeptide repeat-containing	802	20	2.4521e-55	0.604	1	F:binding	gi|255580953|ref|XP_002531295.1|pentatricopeptide repeat-containing protein, putative [Ricinus communis] >gi|223529128|gb|EEF31108.1| pentatricopeptide repeat-containing protein, putative [Ricinus communis]	XP_002531295	2.4521e-55	77	219.55	175	135
Ha2.0_c10645	SFW0393	acetyl- c- 3-ketoacyl-	818	20	4.17041e-74	0.892	2	F:acetyl-CoA C-acetyltransferase activity; P:metabolic process	gi|224089557|ref|XP_002308755.1|predicted protein [Populus trichocarpa] >gi|222854731|gb|EEE92278.1| predicted protein [Populus trichocarpa]	XP_002308755	4.17041e-74	91	281.952	192	175
Ha2.0_c10647	SFW0394	ngg1 interacting factor 3 like 1 binding protein 1 isoform 1	585	20	2.13748e-39	0.8285	2	F:molecular_function; P:biological_process	gi|255558059|ref|XP_002520058.1|conserved hypothetical protein [Ricinus communis] >gi|223540822|gb|EEF42382.1| conserved hypothetical protein [Ricinus communis]	XP_002520058	2.13748e-39	87	165.622	133	116
Ha2.0_c10654	SFW0395	zinc-binding dehydrogenase family protein	433	20	1.41387e-38	0.774	3	F:zinc ion binding; P:oxidation reduction; F:oxidoreductase activity	gi|225448349|ref|XP_002267177.1|PREDICTED: hypothetical protein [Vitis vinifera] >gi|157351135|emb|CAO41322.1| unnamed protein product [Vitis vinifera]	XP_002267177	1.41387e-38	89	162.155	128	115
Ha2.0_c10655	SFW0396	eukaryotic initiation factor 4b	716	20	1.32515e-43	0.645	1	F:translation initiation factor activity	gi|255578357|ref|XP_002530045.1|translation initiation factor, putative [Ricinus communis] >gi|223530461|gb|EEF32345.1| translation initiation factor, putative [Ricinus communis]	XP_002530045	1.32515e-43	68	180.259	121	83
Ha2.0_c10658	SFW0397	protein	1065	20	6.6877e-87	0.621	1	F:binding	gi|224138160|ref|XP_002326533.1|predicted protein [Populus trichocarpa] >gi|222833855|gb|EEE72332.1| predicted protein [Populus trichocarpa]	XP_002326533	6.6877e-87	66	325.094	333	220
Ha2.0_c10664	SFW0398	---NA---	557	0			0
Ha2.0_c10671	SFW0399	protein	736	20	3.17889e-80	0.9245	2	C:cytoplasmic membrane-bounded vesicle; C:integral to membrane	gi|186526648|ref|NP_198366.2|unknown protein [Arabidopsis thaliana]	NP_198366	3.17889e-80	94	301.982	180	170
Ha2.0_c10673	SFW0400	tsd2 (tumorous shoot development 2) methyltransferase	824	20	1.79166e-48	0.6045	6	C:Golgi apparatus; P:root development; P:shoot development; P:response to cytokinin stimulus; F:methyltransferase activity; P:homogalacturonan biosynthetic process	gi|224082113|ref|XP_002306569.1|predicted protein [Populus trichocarpa] >gi|222856018|gb|EEE93565.1| predicted protein [Populus trichocarpa]	XP_002306569	1.79166e-48	71	196.823	207	148
Ha2.0_c10674	SFW0401	ygl010w-like protein	703	20	3.21081e-79	0.76	2	F:molecular_function; P:biological_process	gi|147810457|emb|CAN69808.1|hypothetical protein [Vitis vinifera]	CAN69808	3.21081e-79	81	298.516	200	162
Ha2.0_c10675	SFW0402	pgps d10	409	13	4.15547e-06	0.637692	7	P:regulation of transcription, DNA-dependent; F:molecular_function; P:transcription; P:biological_process; F:DNA binding; F:transcription factor activity; C:nucleus	gi|4105790|gb|AAD02552.1|PGPS/D10 [Petunia x hybrida]	AAD02552	4.15547e-06	67	54.299	46	31
Ha2.0_c10677	SFW0403	ubiquitin-conjugating enzyme	738	20	6.02618e-95	0.9355	4	P:modification-dependent protein catabolic process; P:regulation of protein metabolic process; P:post-translational protein modification; F:small conjugating protein ligase activity	gi|225440228|ref|XP_002278601.1|PREDICTED: hypothetical protein [Vitis vinifera]	XP_002278601	6.02618e-95	96	350.903	185	179
Ha2.0_c10685	SFW0404	thioredoxin y	764	20	1.78138e-36	0.843	5	F:electron carrier activity; P:cell redox homeostasis; P:glycerol ether metabolic process; C:chloroplast stroma; F:protein disulfide oxidoreductase activity	gi|225460644|ref|XP_002266350.1|PREDICTED: hypothetical protein [Vitis vinifera] >gi|157352514|emb|CAO43620.1| unnamed protein product [Vitis vinifera]	XP_002266350	1.78138e-36	87	156.762	94	82
Ha2.0_c10686	SFW0405	alcohol dehydrogenase	680	20	1.87178e-49	0.7145	3	F:metal ion binding; F:oxidoreductase activity; P:metabolic process	gi|225435026|ref|XP_002281265.1|PREDICTED: hypothetical protein [Vitis vinifera]	XP_002281265	1.87178e-49	75	199.519	206	156
Ha2.0_c1069	SFW0406	lustrin a-like	970	20	8.69336e-51	0.6835	1	C:mitochondrion	gi|225425601|ref|XP_002265658.1|PREDICTED: hypothetical protein [Vitis vinifera]	XP_002265658	8.69336e-51	55	204.912	252	141
Ha2.0_c10690	SFW0407	actin 3	628	20	1.22092e-33	1	4	C:cytoskeleton; C:cytoplasm; F:ATP binding; F:protein binding	gi|217072384|gb|ACJ84552.1|unknown [Medicago truncatula]	ACJ84552	1.22092e-33	100	146.747	96	96
Ha2.0_c10693	SFW0408	---NA---	435	0			0
Ha2.0_c10696	SFW0409	nadh-dependent glutamate synthase	653	20	1.06896e-83	0.9175	11	P:glutamate biosynthetic process; F:glutamate synthase (NADH) activity; P:glutamine metabolic process; F:disulfide oxidoreductase activity; C:amyloplast; F:electron carrier activity; F:iron ion binding; F:FMN binding; F:FAD binding; P:electron transport chain; F:3 iron, 4 sulfur cluster binding	gi|30696340|ref|NP_200158.2|GLT1; glutamate synthase (NADH) [Arabidopsis thaliana]	NP_200158	1.06896e-83	93	313.153	202	189
Ha2.0_c10697	SFW0410	protein	1911	20	9.80671e-161	0.7225	1	C:plastid	gi|224138134|ref|XP_002322738.1|predicted protein [Populus trichocarpa] >gi|222867368|gb|EEF04499.1| predicted protein [Populus trichocarpa]	XP_002322738	9.80671e-161	76	461.84	326	248
Ha2.0_c10699	SFW0411	unknown [Glycine max]	561	4	8.13342e-06	0.8625	1	C:cytoplasmic membrane-bounded vesicle	gi|255644483|gb|ACU22745.1|unknown [Glycine max]	ACU22745	8.13342e-06	89	53.9138	91	81
Ha2.0_c107	SFW0412	invertase inhibitor	752	20	3.69097e-55	0.6525	2	F:pectinesterase activity; F:enzyme inhibitor activity	gi|112383518|gb|ABI17896.1|invertase inhibitor [Coffea canephora]	ABI17896	3.69097e-55	83	218.779	159	132
Ha2.0_c10701	SFW0413	protein	953	20	1.0815e-106	0.7985	5	P:cytoskeleton organization; F:actin binding; C:intracellular; P:transport; F:transporter activity	gi|224135675|ref|XP_002327277.1|predicted protein [Populus trichocarpa] >gi|222835647|gb|EEE74082.1| predicted protein [Populus trichocarpa]	XP_002327277	1.0815e-106	83	390.578	263	219
Ha2.0_c10703	SFW0414	at5g49550 k6m13_10	839	20	6.47805e-62	0.872	3	F:oxidoreductase activity; C:mitochondrion; P:thiamin biosynthetic process	gi|224096982|ref|XP_002310805.1|predicted protein [Populus trichocarpa] >gi|222853708|gb|EEE91255.1| predicted protein [Populus trichocarpa]	XP_002310805	6.47805e-62	95	241.506	180	172
Ha2.0_c10704	SFW0415	protein	1125	20	4.26934e-71	0.7465	2	C:plant-type cell wall; C:mitochondrion	gi|224077830|ref|XP_002305426.1|predicted protein [Populus trichocarpa] >gi|222848390|gb|EEE85937.1| predicted protein [Populus trichocarpa]	XP_002305426	4.26934e-71	92	272.707	160	148
Ha2.0_c10706	SFW0416	at1g17490 f1l3_4	970	20	1.29924e-46	0.578	2	F:molecular_function; P:biological_process	gi|225444877|ref|XP_002281464.1|PREDICTED: hypothetical protein [Vitis vinifera]	XP_002281464	1.29924e-46	57	191.045	255	146
Ha2.0_c10712	SFW0417	protein	954	20	2.00452e-68	0.6605	1	C:plasma membrane	gi|225428169|ref|XP_002278825.1|PREDICTED: hypothetical protein [Vitis vinifera] >gi|157340664|emb|CAO47469.1| unnamed protein product [Vitis vinifera]	XP_002278825	2.00452e-68	67	263.462	281	189
Ha2.0_c10713	SFW0418	metal ion binding	466	8	1.89024e-06	0.62375	2	F:metal ion binding; P:metal ion transport	gi|255540171|ref|XP_002511150.1|metal ion binding protein, putative [Ricinus communis] >gi|223550265|gb|EEF51752.1| metal ion binding protein, putative [Ricinus communis]	XP_002511150	1.89024e-06	65	55.4546	52	34
Ha2.0_c10715	SFW0419	calcium-dependent protein	1329	20	8.69989e-20	0.5515	2	F:kinase activity; F:protein binding	gi|18087555|gb|AAL58909.1|AF462819_1At2g46700/T3A4.8 [Arabidopsis thaliana]	AAL58909	8.69989e-20	58	77.411	75	44
Ha2.0_c1072	SFW0420	sar1 gtp-binding secretory factor	755	20	3.9599e-81	0.969	7	F:GTP binding; C:Golgi apparatus; C:cytoplasmic membrane-bounded vesicle; P:intracellular protein transport; P:ER to Golgi vesicle-mediated transport; C:endoplasmic reticulum; F:transporter activity	gi|77416955|gb|ABA81873.1|NtSar1 protein-like [Solanum tuberosum]	ABA81873	3.9599e-81	98	305.064	193	190
Ha2.0_c10720	SFW0421	40s ribosomal protein s17	697	20	4.13281e-63	0.8785	3	F:structural constituent of ribosome; C:cytosolic small ribosomal subunit; P:translation	gi|20141760|sp|P49215.3|RS17_SOLLCRecName: Full=40S ribosomal protein S17 >gi|5758304|gb|AAD50774.1|AF161704_1 40S ribosomal protein S17 [Lycopersicon esculentum]	P49215	4.13281e-63	92	244.973	142	132
Ha2.0_c10721	SFW0422	protein phosphatase regulatory	720	20	1.00638e-83	0.789	3	C:protein phosphatase type 2A complex; P:signal transduction; F:protein phosphatase type 2A regulator activity	gi|225445358|ref|XP_002284853.1|PREDICTED: hypothetical protein [Vitis vinifera] >gi|157342875|emb|CAO65587.1| unnamed protein product [Vitis vinifera]	XP_002284853	1.00638e-83	84	313.538	218	185
Ha2.0_c10723	SFW0423	protein binding	618	13	1.35112e-13	0.474615	0		gi|225444811|ref|XP_002278625.1|PREDICTED: hypothetical protein [Vitis vinifera]	XP_002278625	1.35112e-13	51	80.1073	145	75
Ha2.0_c10728	SFW0424	---NA---	267	0			0
Ha2.0_c10730	SFW0425	dna repair and recombination protein	811	10	1.37231e-28	0.592	1	F:nucleic acid binding	gi|255577952|ref|XP_002529848.1|DNA repair and recombination protein RAD26, putative [Ricinus communis] >gi|223530676|gb|EEF32549.1| DNA repair and recombination protein RAD26, putative [Ricinus communis]	XP_002529848	1.37231e-28	65	128.257	83	54
Ha2.0_c10737	SFW0426	protein	1022	20	1.33712e-69	0.8025	2	F:intramolecular transferase activity, phosphotransferases; P:glycolysis	gi|224086273|ref|XP_002307839.1|predicted protein [Populus trichocarpa] >gi|222853815|gb|EEE91362.1| predicted protein [Populus trichocarpa]	XP_002307839	1.33712e-69	88	228.794	87	77
Ha2.0_c10739	SFW0427	ubiquitin-associated uba ubx domain-containing	836	20	6.69381e-51	0.8125	2	F:zinc ion binding; C:intracellular	gi|224060373|ref|XP_002300167.1|predicted protein [Populus trichocarpa] >gi|118482259|gb|ABK93057.1| unknown [Populus trichocarpa] >gi|222847425|gb|EEE84972.1| predicted protein [Populus trichocarpa]	XP_002300167	6.69381e-51	75	204.912	200	150
Ha2.0_c10744	SFW0428	af462864_1at5g44100 mln1_2	529	11	1.27403e-12	0.813636	3	P:protein amino acid phosphorylation; F:ATP binding; F:protein serine/threonine kinase activity	gi|225433171|ref|XP_002285289.1|PREDICTED: hypothetical protein isoform 2 [Vitis vinifera]	XP_002285289	1.27403e-12	85	76.2554	55	47
Ha2.0_c1075	SFW0429	transcription factor iia large subunit	666	20	1.60243e-29	0.8095	4	C:transcription factor TFIIA complex; F:RNA polymerase II transcription factor activity; P:transcription initiation from RNA polymerase II promoter; F:translation initiation factor activity	gi|255558990|ref|XP_002520518.1|protein with unknown function [Ricinus communis] >gi|223540360|gb|EEF41931.1| protein with unknown function [Ricinus communis]	XP_002520518	1.60243e-29	89	133.265	105	94
Ha2.0_c10750	SFW0430	acyl-acp thioesterase	455	20	1.57527e-13	0.7515	2	P:fatty acid biosynthetic process; F:acyl carrier activity	gi|89213525|gb|AAX51637.1|chloroplast stearoyl/oleoyl specific acyl-acyl carrier protein thioesterase precursor [Madhuca longifolia]	AAX51637	1.57527e-13	83	78.9518	53	44
Ha2.0_c10753	SFW0431	zinc finger (c3hc4-type ring finger) family protein	831	20	5.05563e-67	0.769	1	F:zinc ion binding	gi|225457415|ref|XP_002284912.1|PREDICTED: hypothetical protein [Vitis vinifera]	XP_002284912	5.05563e-67	80	258.455	188	152
Ha2.0_c10756	SFW0432	protein binding structural molecule	1008	20	6.80966e-62	0.731	7	P:vesicle-mediated transport; C:clathrin coat of coated pit; C:clathrin coat of trans-Golgi network vesicle; C:chloroplast envelope; F:protein binding; P:intracellular protein transport; F:structural molecule activity	gi|147832854|emb|CAN72815.1|hypothetical protein [Vitis vinifera]	CAN72815	6.80966e-62	81	241.891	183	149
Ha2.0_c10757	SFW0433	dna binding	785	20	6.44179e-21	0.7545	5	F:N-acetyltransferase activity; F:DNA binding; F:protein binding; F:zinc ion binding; P:regulation of transcription, DNA-dependent	gi|225439735|ref|XP_002273013.1|PREDICTED: hypothetical protein [Vitis vinifera]	XP_002273013	6.44179e-21	85	105.145	97	83
Ha2.0_c10763	SFW0434	protein	863	20	5.02704e-89	0.7365	7	C:plant-type cell wall; P:protein folding; P:protein amino acid glycosylation; C:integral to membrane; F:dolichyl-diphosphooligosaccharide-protein glycotransferase activity; C:endoplasmic reticulum; F:peptidyl-prolyl cis-trans isomerase activity	gi|147815138|emb|CAN59776.1|hypothetical protein [Vitis vinifera]	CAN59776	5.02704e-89	79	331.643	263	208
Ha2.0_c10765	SFW0435	---NA---	268	0			0
Ha2.0_c10767	SFW0436	ect2 protein binding	770	20	6.62078e-15	0.764	1	C:cytoplasmic membrane-bounded vesicle	gi|224075964|ref|XP_002304850.1|predicted protein [Populus trichocarpa] >gi|222842282|gb|EEE79829.1| predicted protein [Populus trichocarpa]	XP_002304850	6.62078e-15	78	85.1149	69	54
Ha2.0_c10768	SFW0437	bmy2 (beta-amylase 2) beta-amylase catalytic cation binding	694	20	7.55686e-28	0.6995	3	P:carbohydrate metabolic process; F:catalytic activity; C:plastid	gi|224074625|ref|XP_002304400.1|predicted protein [Populus trichocarpa] >gi|222841832|gb|EEE79379.1| predicted protein [Populus trichocarpa]	XP_002304400	7.55686e-28	81	94.7449	37	30
Ha2.0_c10770	SFW0438	nicotiana lesion-inducing like	779	20	9.09606e-36	0.7625	2	C:cytoplasmic membrane-bounded vesicle; C:endoplasmic reticulum	gi|40287494|gb|AAR83861.1|putative lesion-inducing protein [Capsicum annuum]	AAR83861	9.09606e-36	82	154.451	128	106
Ha2.0_c10772	SFW0439	---NA---	441	0			0
Ha2.0_c10774	SFW0440	s-adenosylmethionine synthetase	787	20	2.57031e-102	0.9565	9	C:cytoplasm; F:manganese ion binding; F:cobalt ion binding; P:one-carbon compound metabolic process; C:plasma membrane; F:methionine adenosyltransferase activity; F:potassium ion binding; F:ATP binding; F:magnesium ion binding	gi|217315773|gb|ACK37352.1|S-adenosyl-L-methionine synthetase [Chrysanthemum coronarium]	ACK37352	2.57031e-102	97	375.555	241	235
Ha2.0_c10775	SFW0441	ribosomal protein s5	1929	20	9.79538e-164	0.733	7	C:ribosome; C:Golgi apparatus; F:structural constituent of ribosome; F:RNA binding; P:translation; C:plastid; C:mitochondrion	gi|225446625|ref|XP_002276769.1|PREDICTED: hypothetical protein [Vitis vinifera] >gi|157344499|emb|CAO69882.1| unnamed protein product [Vitis vinifera]	XP_002276769	9.79538e-164	84	457.218	210	178
Ha2.0_c10779	SFW0442	phosphatidylcholine: diacylglycerol acyltransferase	763	20	2.66513e-88	0.7905	2	F:phosphatidylcholine-sterol O-acyltransferase activity; P:lipid metabolic process	gi|255560673|ref|XP_002521350.1|Phosphatidylcholine: Diacylglycerol Acyltransferase [Ricinus communis] >gi|223539428|gb|EEF41018.1| Phosphatidylcholine: Diacylglycerol Acyltransferase [Ricinus communis]	XP_002521350	2.66513e-88	85	181.8	84	72
Ha2.0_c10781	SFW0443	microtubule organization protein	594	19	1.01111e-60	0.679474	1	F:binding	gi|157327967|emb|CAO16931.1|unnamed protein product [Vitis vinifera]	CAO16931	1.01111e-60	77	236.498	212	165
Ha2.0_c10785	SFW0444	ect2 protein binding	663	20	1.3025e-15	0.654	3	C:nucleus; F:protein binding; C:cytoplasm	gi|225435800|ref|XP_002285750.1|PREDICTED: hypothetical protein [Vitis vinifera]	XP_002285750	1.3025e-15	63	87.0409	123	78
Ha2.0_c10789	SFW0445	---NA---	407	0			0
Ha2.0_c10793	SFW0446	zinc finger	936	20	9.71147e-36	0.6305	2	C:mitochondrion; F:binding	gi|225449444|ref|XP_002283100.1|PREDICTED: hypothetical protein [Vitis vinifera]	XP_002283100	9.71147e-36	68	154.836	161	110
Ha2.0_c10794	SFW0447	beta-galactosidase pbg	699	20	9.59763e-76	0.846	9	F:sugar binding; C:plant-type cell wall; P:carbohydrate metabolic process; F:cation binding; F:oxidoreductase activity, acting on the CH-OH group of donors, NAD or NADP as acceptor; F:coenzyme binding; P:coenzyme A metabolic process; F:beta-galactosidase activity; C:beta-galactosidase complex	gi|225442264|ref|XP_002279310.1|PREDICTED: hypothetical protein [Vitis vinifera]	XP_002279310	9.59763e-76	86	286.96	222	193
Ha2.0_c10798	SFW0448	calcineurin subunit b	832	20	3.64623e-41	0.875	1	F:calcium ion binding	gi|255626307|gb|ACU13498.1|unknown [Glycine max]	ACU13498	3.64623e-41	77	172.555	130	101
Ha2.0_c108	SFW0449	protein	706	20	6.78002e-35	0.8055	3	F:hydrolase activity, acting on ester bonds; C:cytoplasmic membrane-bounded vesicle; P:lipid metabolic process	gi|255562564|ref|XP_002522288.1|zinc finger protein, putative [Ricinus communis] >gi|223538541|gb|EEF40146.1| zinc finger protein, putative [Ricinus communis]	XP_002522288	6.78002e-35	79	111.309	53	42
Ha2.0_c1080	SFW0450	ethylene response element binding protein	784	20	8.09604e-32	0.759	6	P:defense response; P:regulation of transcription, DNA-dependent; F:transcription factor activity; F:catalytic activity; C:nucleus; P:ethylene mediated signaling pathway	gi|225453398|ref|XP_002271614.1|PREDICTED: hypothetical protein [Vitis vinifera]	XP_002271614	8.09604e-32	61	141.354	170	105
Ha2.0_c10804	SFW0451	glucose-methanol-choline oxidoreductase family protein	499	20	6.1331e-13	0.767	3	P:cyanide biosynthetic process; C:cytoplasmic membrane-bounded vesicle; F:catalytic activity	gi|24417440|gb|AAN60330.1|unknown [Arabidopsis thaliana]	AAN60330	6.1331e-13	82	77.0258	50	41
Ha2.0_c10805	SFW0452	protein	837	14	6.55868e-22	0.651429	1	C:plasma membrane	gi|157339418|emb|CAO43959.1|unnamed protein product [Vitis vinifera]	CAO43959	6.55868e-22	63	108.612	141	90
Ha2.0_c10808	SFW0453	small nuclear ribonucleoprotein e	574	20	1.0292e-35	0.947	2	F:nucleic acid binding; C:small nucleolar ribonucleoprotein complex	gi|18417572|ref|NP_567844.1|small nuclear ribonucleoprotein E, putative / snRNP-E, putative / Sm protein E, putative [Arabidopsis thaliana] >gi|21593343|gb|AAM65292.1| small nuclear ribonucleoprotein homolog [Arabidopsis thaliana] >gi|51968366|dbj|BAD42875.1| small nuclear ribonucleoprotein homolog [Arabidopsis thaliana] >gi|51968768|dbj|BAD43076.1| small nuclear ribonucleoprotein homolog [Arabid…	NP_567844	1.0292e-35	95	153.295	85	81
Ha2.0_c10809	SFW0454	cytosolic delta subunit	751	20	4.84436e-47	0.8355	5	P:response to cadmium ion; P:protein folding; C:cytoplasm; F:unfolded protein binding; F:ATP binding	gi|225456051|ref|XP_002280234.1|PREDICTED: hypothetical protein [Vitis vinifera] >gi|157343620|emb|CAO68126.1| unnamed protein product [Vitis vinifera]	XP_002280234	4.84436e-47	84	191.815	158	134
Ha2.0_c1081	SFW0455	emb1303 (embryo defective 1303)	619	5	5.87435e-09	0.656	2	F:molecular_function; P:embryonic development ending in seed dormancy	gi|225462005|ref|XP_002272794.1|PREDICTED: hypothetical protein isoform 1 [Vitis vinifera] >gi|225462007|ref|XP_002272826.1| PREDICTED: hypothetical protein isoform 2 [Vitis vinifera] >gi|157353257|emb|CAO45180.1| unnamed protein product [Vitis vinifera]	XP_002272794	5.87435e-09	71	64.6994	59	42
Ha2.0_c10822	SFW0456	1-deoxy-d-xylulose 5-phosphate synthase	972	20	4.04554e-64	0.9635	4	F:1-deoxy-D-xylulose-5-phosphate synthase activity; P:terpenoid biosynthetic process; C:chloroplast; P:thiamin biosynthetic process	gi|8000868|gb|AAD56390.2|AF182286_11-deoxy-D-xylulose-5-phosphate synthase [Artemisia annua]	AAD56390	4.04554e-64	98	249.21	323	319
Ha2.0_c10824	SFW0457	signal recognition particle 68 kda	676	20	1.12018e-56	0.6805	3	F:ATP binding; F:ATPase activity; P:biological_process	gi|224136328|ref|XP_002322302.1|predicted protein [Populus trichocarpa] >gi|222869298|gb|EEF06429.1| predicted protein [Populus trichocarpa]	XP_002322302	1.12018e-56	84	196.438	82	69
Ha2.0_c10828	SFW0458	mgc97811 protein isoform 1	497	14	6.84174e-09	0.752857	2	F:molecular_function; P:biological_process	gi|255549595|ref|XP_002515849.1|Bystin, putative [Ricinus communis] >gi|223545004|gb|EEF46518.1| Bystin, putative [Ricinus communis]	XP_002515849	6.84174e-09	76	63.5438	56	43
Ha2.0_c10830	SFW0459	aminopeptidase like protein	762	20	2.33263e-36	0.6445	1	F:peptidase activity, acting on L-amino acid peptides	gi|224132618|ref|XP_002327840.1|predicted protein [Populus trichocarpa] >gi|222837249|gb|EEE75628.1| predicted protein [Populus trichocarpa]	XP_002327840	2.33263e-36	69	156.377	156	108
Ha2.0_c10833	SFW0460	heat shock 70 kda protein 4	986	20	4.63911e-63	0.8265	2	F:ATP binding; P:response to stress	gi|224058852|ref|XP_002299641.1|predicted protein [Populus trichocarpa] >gi|222846899|gb|EEE84446.1| predicted protein [Populus trichocarpa]	XP_002299641	4.63911e-63	87	233.032	81	71
Ha2.0_c10835	SFW0461	ring finger protein	404	20	2.2899e-20	0.861	4	P:response to abscisic acid stimulus; C:cytoplasmic membrane-bounded vesicle; F:zinc ion binding; F:protein binding	gi|225454353|ref|XP_002278353.1|PREDICTED: hypothetical protein [Vitis vinifera] >gi|157349819|emb|CAO39675.1| unnamed protein product [Vitis vinifera]	XP_002278353	2.2899e-20	94	101.679	51	48
Ha2.0_c10838	SFW0462	protein	1032	20	8.52345e-179	0.835	6	C:flagellum; F:serine-type endopeptidase activity; F:ATPase activity, uncoupled; F:ATP binding; P:proteolysis; F:ATP-dependent peptidase activity	gi|168034023|ref|XP_001769513.1|predicted protein [Physcomitrella patens subsp. patens] >gi|162679224|gb|EDQ65674.1| predicted protein [Physcomitrella patens subsp. patens]	XP_001769513	8.52345e-179	85	489.189	142	121
Ha2.0_c10839	SFW0463	protein	761	20	1.00113e-47	0.632	8	F:metalloendopeptidase activity; P:protein catabolic process; F:ATP binding; C:integral to membrane; F:nucleoside-triphosphatase activity; P:proteolysis; F:zinc ion binding; C:mitochondrion	gi|225434891|ref|XP_002283273.1|PREDICTED: hypothetical protein [Vitis vinifera]	XP_002283273	1.00113e-47	66	194.126	220	147
Ha2.0_c10840	SFW0464	nucleic acid binding	933	20	2.46592e-31	0.787	4	P:oxidation reduction; F:nucleic acid binding; F:oxidoreductase activity; F:nucleotide binding	gi|87162638|gb|ABD28433.1|RNA-binding region RNP-1 (RNA recognition motif) [Medicago truncatula]	ABD28433	2.46592e-31	83	140.198	243	204
Ha2.0_c10841	SFW0465	protein	783	20	2.18408e-61	0.848	2	F:binding; F:transferase activity	gi|255637779|gb|ACU19211.1|unknown [Glycine max]	ACU19211	2.18408e-61	84	239.58	163	138
Ha2.0_c10844	SFW0466	subunit of vps-c complex	678	20	1.69321e-50	0.7505	3	F:protein binding; P:vesicle-mediated transport; P:eye development	gi|255561166|ref|XP_002521595.1|conserved hypothetical protein [Ricinus communis] >gi|223539273|gb|EEF40866.1| conserved hypothetical protein [Ricinus communis]	XP_002521595	1.69321e-50	91	202.986	120	110
Ha2.0_c10845	SFW0467	predicted protein [Populus trichocarpa]	650	14	7.44124e-21	0.693571	1	P:response to oxidative stress	gi|224145048|ref|XP_002325507.1|predicted protein [Populus trichocarpa] >gi|222862382|gb|EEE99888.1| predicted protein [Populus trichocarpa]	XP_002325507	7.44124e-21	68	104.375	109	75
Ha2.0_c10849	SFW0468	protein	888	20	6.78136e-63	0.7815	1	C:plastid	gi|255571642|ref|XP_002526766.1|Thylakoid lumenal 19 kDa protein, chloroplast precursor, putative [Ricinus communis] >gi|223533893|gb|EEF35620.1| Thylakoid lumenal 19 kDa protein, chloroplast precursor, putative [Ricinus communis]	XP_002526766	6.78136e-63	87	231.106	79	69
Ha2.0_c10859	SFW0469	mta sah	1220	20	2.18295e-124	0.7455	3	C:cytoplasmic membrane-bounded vesicle; P:nucleoside metabolic process; F:catalytic activity	gi|225429975|ref|XP_002283985.1|PREDICTED: hypothetical protein [Vitis vinifera] >gi|157339505|emb|CAO44046.1| unnamed protein product [Vitis vinifera]	XP_002283985	2.18295e-124	79	449.899	336	266
Ha2.0_c10864	SFW0470	copalyl diphosphate synthase	832	20	1.781e-104	0.7755	3	P:metabolic process; F:lyase activity; F:magnesium ion binding	gi|2642661|gb|AAB87091.1|copalyl pyrophosphate synthase [Stevia rebaudiana]	AAB87091	1.781e-104	86	382.874	270	234
Ha2.0_c10866	SFW0471	protein	571	20	8.26163e-54	0.811	1	C:plastid	gi|225436703|ref|XP_002263976.1|PREDICTED: hypothetical protein [Vitis vinifera] >gi|157347789|emb|CAO22376.1| unnamed protein product [Vitis vinifera]	XP_002263976	8.26163e-54	84	213.386	133	113
Ha2.0_c10867	SFW0472	---NA---	621	0			0
Ha2.0_c10868	SFW0473	protein	767	20	2.10334e-69	0.7825	1	C:plastid	gi|225450815|ref|XP_002283982.1|PREDICTED: hypothetical protein isoform 1 [Vitis vinifera]	XP_002283982	2.10334e-69	84	266.159	203	172
Ha2.0_c10869	SFW0474	isopentenyl pyrophosphate isomerase	1193	20	4.51512e-117	0.945	7	P:isoprenoid biosynthetic process; P:chlorophyll biosynthetic process; F:hydrolase activity; F:magnesium ion binding; C:chloroplast; P:photosynthesis; F:isopentenyl-diphosphate delta-isomerase activity	gi|110227022|gb|ABG56530.1|isopenteyl diphosphate isomerase [Artemisia annua]	ABG56530	4.51512e-117	96	313.538	114	110
Ha2.0_c10871	SFW0475	protein	819	20	3.96772e-40	0.6765	4	C:endoplasmic reticulum; C:nucleus; F:transcription factor activity; F:heat shock protein binding	gi|225427302|ref|XP_002279131.1|PREDICTED: hypothetical protein [Vitis vinifera]	XP_002279131	3.96772e-40	77	169.088	136	106
Ha2.0_c10873	SFW0476	---NA---	996	0			0
Ha2.0_c10876	SFW0477	protein	393	20	3.69923e-26	0.912	3	F:pantothenate kinase activity; F:ATP binding; P:coenzyme A biosynthetic process	gi|225457017|ref|XP_002279079.1|PREDICTED: similar to ATPANK2 (PANTOTHENATE KINASE 2); pantothenate kinase [Vitis vinifera]	XP_002279079	3.69923e-26	98	120.939	77	76
Ha2.0_c1088	SFW0478	50s ribosomal protein l27	851	20	3.78385e-65	0.8715	3	C:ribosome; F:structural constituent of ribosome; P:translation	gi|217071060|gb|ACJ83890.1|unknown [Medicago truncatula]	ACJ83890	3.78385e-65	93	252.292	143	134
Ha2.0_c10887	SFW0479	kdel motif-containing protein 1	1372	20	4.79079e-179	0.8305	1	C:mitochondrion	gi|225470185|ref|XP_002268245.1|PREDICTED: hypothetical protein [Vitis vinifera]	XP_002268245	4.79079e-179	88	631.713	361	320
Ha2.0_c10888	SFW0480	myc transcription factor	947	20	1.04795e-61	0.823	4	P:regulation of transcription; F:protein binding; F:transcription factor activity; C:nucleus	gi|45421752|emb|CAF74711.1|MYC transcription factor [Solanum tuberosum]	CAF74711	1.04795e-61	85	241.121	191	163
Ha2.0_c1089	SFW0481	small nuclear ribonucleo	894	20	8.45931e-34	0.9085	4	F:serine-type endopeptidase activity; C:chloroplast; P:proteolysis; C:thylakoid	gi|225429803|ref|XP_002282858.1|PREDICTED: hypothetical protein [Vitis vinifera]	XP_002282858	8.45931e-34	87	148.288	94	82
Ha2.0_c10890	SFW0482	---NA---	336	0			0
Ha2.0_c10897	SFW0483	protein	454	20	5.40159e-22	0.8015	2	F:oxidoreductase activity; F:FAD binding	gi|18652398|gb|AAL77102.1|AF472608_1carbohydrate oxidase [Lactuca sativa]	AAL77102	5.40159e-22	83	107.071	109	91
Ha2.0_c10898	SFW0484	chaperone protein dnaj 49	898	20	1.87023e-49	0.6385	1	F:protein binding	gi|225445466|ref|XP_002285124.1|PREDICTED: hypothetical protein [Vitis vinifera] >gi|157342935|emb|CAO65647.1| unnamed protein product [Vitis vinifera]	XP_002285124	1.87023e-49	78	200.29	188	147
Ha2.0_c109	SFW0485	---NA---	722	0			0
Ha2.0_c10901	SFW0486	60 kda inner membrane protein	1059	20	8.22111e-45	0.8285	3	P:protein insertion into membrane; C:integral to membrane; C:mitochondrion	gi|255547956|ref|XP_002515035.1|conserved hypothetical protein [Ricinus communis] >gi|223546086|gb|EEF47589.1| conserved hypothetical protein [Ricinus communis]	XP_002515035	8.22111e-45	73	179.104	105	77
Ha2.0_c10902	SFW0487	ubx domain-	822	20	3.85049e-51	0.6865	1	C:cell part	gi|225433786|ref|XP_002268984.1|PREDICTED: hypothetical protein [Vitis vinifera]	XP_002268984	3.85049e-51	90	205.682	144	130
Ha2.0_c10906	SFW0488	predicted protein [Populus trichocarpa]	999	20	1.77982e-30	0.5435	2	F:molecular_function; P:biological_process	gi|224138596|ref|XP_002326642.1|predicted protein [Populus trichocarpa] >gi|222833964|gb|EEE72441.1| predicted protein [Populus trichocarpa]	XP_002326642	1.77982e-30	57	137.502	210	121
Ha2.0_c10913	SFW0489	protein	856	20	1.8443e-51	0.646	3	P:oxidation reduction; F:oxidoreductase activity; F:iron ion binding	gi|255563204|ref|XP_002522605.1|Flavonol synthase/flavanone 3-hydroxylase, putative [Ricinus communis] >gi|223538081|gb|EEF39692.1| Flavonol synthase/flavanone 3-hydroxylase, putative [Ricinus communis]	XP_002522605	1.8443e-51	71	206.838	202	145
Ha2.0_c10916	SFW0490	col-0 casein kinase i-like protein	445	20	3.90402e-36	0.7205	2	F:protein kinase activity; F:nucleotide binding	gi|225444873|ref|XP_002281345.1|PREDICTED: hypothetical protein [Vitis vinifera] >gi|157342617|emb|CAO65329.1| unnamed protein product [Vitis vinifera]	XP_002281345	3.90402e-36	78	154.066	114	89
Ha2.0_c10924	SFW0491	subtilisin-like serine proteinase	649	20	2.09218e-23	0.7795	5	F:identical protein binding; F:serine-type endopeptidase activity; C:cytoplasmic membrane-bounded vesicle; P:proteolysis; P:negative regulation of catalytic activity	gi|224030881|gb|ACN34516.1|unknown [Zea mays]	ACN34516	2.09218e-23	86	112.849	97	84
Ha2.0_c10930	SFW0492	kinetochore protein	682	18	1.78707e-15	0.651667	3	C:chromosome, centromeric region; P:mitosis; C:nucleus	gi|225455780|ref|XP_002270531.1|PREDICTED: hypothetical protein [Vitis vinifera] >gi|157343464|emb|CAO67970.1| unnamed protein product [Vitis vinifera]	XP_002270531	1.78707e-15	64	86.6557	125	80
Ha2.0_c10933	SFW0493	---NA---	597	0			0
Ha2.0_c10938	SFW0494	protein	522	12	7.43741e-10	0.790833	0		gi|255545488|ref|XP_002513804.1|Caldesmon, putative [Ricinus communis] >gi|223546890|gb|EEF48387.1| Caldesmon, putative [Ricinus communis]	XP_002513804	7.43741e-10	80	67.0106	62	50
Ha2.0_c10940	SFW0495	membrane transporter like protein	949	20	1.32632e-80	0.7425	3	C:membrane; P:transport; F:transporter activity	gi|224089685|ref|XP_002308798.1|predicted protein [Populus trichocarpa] >gi|222854774|gb|EEE92321.1| predicted protein [Populus trichocarpa]	XP_002308798	1.32632e-80	78	303.908	261	204
Ha2.0_c10941	SFW0496	late embryogenesis	1263	20	7.72571e-17	0.5325	1	F:zinc ion binding	gi|15029313|gb|AAK81820.1|cold-induced group 3 LEA WAP27B precursor [Morus bombycis]	AAK81820	7.72571e-17	59	73.9442	69	41
Ha2.0_c10942	SFW0497	PREDICTED: hypothetical protein [Vitis vinifera]	515	11	1.59101e-09	0.762727	1	P:biological_process	gi|225451625|ref|XP_002275964.1|PREDICTED: hypothetical protein [Vitis vinifera]	XP_002275964	1.59101e-09	84	65.855	65	55
Ha2.0_c10945	SFW0498	mads box transcription factor	922	20	3.46602e-56	0.7555	4	F:sequence-specific DNA binding; F:transcription factor activity; C:nucleus; P:regulation of transcription, DNA-dependent	gi|13448660|gb|AAK27151.1|MADS box transcription factor [Ipomoea batatas] >gi|22779232|dbj|BAC15562.1| IbMADS4 [Ipomoea batatas]	AAK27151	3.46602e-56	76	158.303	113	87
Ha2.0_c10950	SFW0499	utr6 (udp-galactose transporter 6) nucleotide-sugar transmembrane transporter sugar:hydrogen symporter	1448	20	6.75019e-155	0.8355	4	C:Golgi membrane; P:nucleotide-sugar transport; F:sugar:hydrogen symporter activity; C:integral to membrane	gi|157359583|emb|CAO67795.1|unnamed protein product [Vitis vinifera]	CAO67795	6.75019e-155	84	551.592	394	332
Ha2.0_c10954	SFW0500	acid invertase	1166	20	1.93149e-106	0.8015	3	F:beta-fructofuranosidase activity; P:carbohydrate metabolic process; F:sucrose 1F-fructosyltransferase activity	gi|162424641|gb|ABX90019.1|sucrose:sucrose 1-fructosyltransferase [Lactuca sativa]	ABX90019	1.93149e-106	90	390.193	340	307
Ha2.0_c10961	SFW0501	---NA---	551	0			0
Ha2.0_c10968	SFW0502	proliferating cell nuclear antigen	1109	20	1.59929e-139	0.9725	6	F:DNA polymerase processivity factor activity; F:DNA binding; F:protein binding; P:regulation of DNA replication; C:PCNA complex; C:nucleus	gi|10946427|gb|AAG24908.1|AF305075_1proliferating cell nuclear antigen [Nicotiana benthamiana]	AAG24908	1.59929e-139	98	499.975	263	260
Ha2.0_c10970	SFW0503	phosphoinositide binding	930	20	2.11884e-67	0.796	2	F:phosphoinositide binding; P:signal transduction	gi|225432774|ref|XP_002283288.1|PREDICTED: hypothetical protein [Vitis vinifera] >gi|157336536|emb|CAO71221.1| unnamed protein product [Vitis vinifera]	XP_002283288	2.11884e-67	84	259.996	173	146
Ha2.0_c10973	SFW0504	PREDICTED: hypothetical protein [Vitis vinifera]	701	12	1.45631e-15	0.605833	0		gi|225470037|ref|XP_002265336.1|PREDICTED: hypothetical protein [Vitis vinifera]	XP_002265336	1.45631e-15	68	87.0409	119	81
Ha2.0_c10974	SFW0505	glycine cleavage t protein (aminomethyl transferase)	952	20	1.03098e-40	0.6535	1	F:methyltransferase activity	gi|255577330|ref|XP_002529546.1|fad oxidoreductase, putative [Ricinus communis] >gi|223530994|gb|EEF32849.1| fad oxidoreductase, putative [Ricinus communis]	XP_002529546	1.03098e-40	74	171.4	295	221
Ha2.0_c10985	SFW0506	sucrose synthase	735	20	2.9998e-46	0.8985	4	C:membrane; F:sucrose synthase activity; P:biosynthetic process; P:sucrose metabolic process	gi|115310620|emb|CAJ32597.1|sucrose synthase [Coffea arabica] >gi|115430588|emb|CAJ32598.1| sucrose synthase [Coffea arabica]	CAJ32597	2.9998e-46	91	189.119	153	140
Ha2.0_c1099	SFW0507	polyubiquitin 2	696	20	3.89578e-37	0.744	1	C:intracellular part	gi|255544634|ref|XP_002513378.1|ubiquitin, putative [Ricinus communis] >gi|223547286|gb|EEF48781.1| ubiquitin, putative [Ricinus communis]	XP_002513378	3.89578e-37	74	158.688	115	86
Ha2.0_c10991	SFW0508	protein	766	20	7.33265e-59	0.7765	4	C:cytoplasmic membrane-bounded vesicle; C:integral to membrane; C:endoplasmic reticulum; P:intracellular protein transport	gi|225444283|ref|XP_002262807.1|PREDICTED: hypothetical protein [Vitis vinifera] >gi|225466508|ref|XP_002264847.1| PREDICTED: hypothetical protein [Vitis vinifera]	XP_002262807	7.33265e-59	79	201.445	106	84
Ha2.0_c11	SFW0509	u4977_arath ame: full=upf0497 membrane protein at2g28370	932	20	3.73902e-72	0.8015	1	C:membrane	gi|225449046|ref|XP_002273970.1|PREDICTED: hypothetical protein [Vitis vinifera] >gi|157344012|emb|CAO68945.1| unnamed protein product [Vitis vinifera]	XP_002273970	3.73902e-72	86	275.789	181	157
Ha2.0_c11011	SFW0510	protein	688	19	4.59459e-51	0.834737	2	F:molecular_function; P:biological_process	gi|255578825|ref|XP_002530267.1|conserved hypothetical protein [Ricinus communis] >gi|223530199|gb|EEF32107.1| conserved hypothetical protein [Ricinus communis]	XP_002530267	4.59459e-51	91	204.912	145	132
Ha2.0_c11013	SFW0511	eukaryotic translation initiation factor 3	384	20	1.01618e-28	0.8445	5	F:RNA binding; C:cytoplasm; F:nucleotide binding; P:translational initiation; F:translation initiation factor activity	gi|225430549|ref|XP_002285591.1|PREDICTED: hypothetical protein [Vitis vinifera]	XP_002285591	1.01618e-28	91	129.413	72	66
Ha2.0_c11014	SFW0512	mppn domain containing protein	1257	20	2.02697e-85	0.6265	1	P:biological_process	gi|255549868|ref|XP_002515985.1|Nucleoporin NUP53, putative [Ricinus communis] >gi|223544890|gb|EEF46405.1| Nucleoporin NUP53, putative [Ricinus communis]	XP_002515985	2.02697e-85	69	210.305	116	81
Ha2.0_c11015	SFW0513	protein	829	20	5.04188e-59	0.7955	1	P:primary shoot apical meristem specification	gi|109289904|gb|ABG29319.1|Beta transducin-like protein, putative [Solanum bulbocastanum]	ABG29319	5.04188e-59	88	231.876	162	143
Ha2.0_c11017	SFW0514	conserved hypothetical protein [Ricinus communis]	1006	11	5.60554e-16	0.642727	2	P:primary metabolic process; C:macromolecular complex	gi|255538092|ref|XP_002510111.1|conserved hypothetical protein [Ricinus communis] >gi|223550812|gb|EEF52298.1| conserved hypothetical protein [Ricinus communis]	XP_002510111	5.60554e-16	58	89.3521	116	68
Ha2.0_c11020	SFW0515	ein2 -like nramp transporter	700	20	3.81817e-32	0.7105	2	C:membrane; C:cytoplasmic membrane-bounded vesicle	gi|224138710|ref|XP_002322882.1|EIN2 -like protein, nramp transporter [Populus trichocarpa] >gi|222867512|gb|EEF04643.1| EIN2 -like protein, nramp transporter [Populus trichocarpa]	XP_002322882	3.81817e-32	76	142.124	110	84
Ha2.0_c11022	SFW0516	ap-4 complex subunit sigma-	627	20	9.19729e-64	0.923	6	C:clathrin vesicle coat; F:protein binding; F:protein transporter activity; P:vesicle-mediated transport; P:intracellular protein transport; C:mitochondrion	gi|225445033|ref|XP_002283179.1|PREDICTED: hypothetical protein [Vitis vinifera] >gi|157342707|emb|CAO65419.1| unnamed protein product [Vitis vinifera]	XP_002283179	9.19729e-64	98	221.09	66	65
Ha2.0_c11024	SFW0517	protein	668	20	1.99937e-72	0.8195	2	C:intracellular; F:GTP binding	gi|255560185|ref|XP_002521110.1|GTP-binding protein-plant, putative [Ricinus communis] >gi|223539679|gb|EEF41261.1| GTP-binding protein-plant, putative [Ricinus communis]	XP_002521110	1.99937e-72	89	275.789	183	163
Ha2.0_c11032	SFW0518	proton-dependent oligopeptide transport family protein	1097	20	1.09596e-116	0.729	5	P:oligopeptide transport; F:DNA binding; P:regulation of transcription; C:membrane; F:transporter activity	gi|224090809|ref|XP_002309091.1|predicted protein [Populus trichocarpa] >gi|222855067|gb|EEE92614.1| predicted protein [Populus trichocarpa]	XP_002309091	1.09596e-116	80	424.091	332	267
Ha2.0_c11035	SFW0519	protein	772	20	1.47674e-38	0.663	2	F:molecular_function; P:biological_process	gi|224129030|ref|XP_002320483.1|predicted protein [Populus trichocarpa] >gi|222861256|gb|EEE98798.1| predicted protein [Populus trichocarpa]	XP_002320483	1.47674e-38	76	163.696	123	94
Ha2.0_c11038	SFW0520	---NA---	338	0			0
Ha2.0_c11039	SFW0521	at5g37360 mnj8_150	996	15	2.99289e-56	0.675333	2	C:chloroplast thylakoid membrane; C:mitochondrion	gi|194697562|gb|ACF82865.1|unknown [Zea mays]	ACF82865	2.99289e-56	71	151.369	116	83
Ha2.0_c11043	SFW0522	nucleoid dna-binding-like protein	1127	20	2.9098e-120	0.7255	3	C:cytoplasmic membrane-bounded vesicle; F:aspartic-type endopeptidase activity; P:proteolysis	gi|225465837|ref|XP_002264626.1|PREDICTED: hypothetical protein isoform 1 [Vitis vinifera]	XP_002264626	2.9098e-120	75	436.032	347	263
Ha2.0_c11048	SFW0523	d111 g-patch domain-containing protein	635	20	2.18276e-22	0.6905	2	F:nucleic acid binding; C:intracellular	gi|224100471|ref|XP_002311890.1|predicted protein [Populus trichocarpa] >gi|222851710|gb|EEE89257.1| predicted protein [Populus trichocarpa]	XP_002311890	2.18276e-22	73	109.383	126	93
Ha2.0_c11050	SFW0524	protein	738	20	2.15629e-23	0.7385	2	F:nucleic acid binding; F:nucleotide binding	gi|118488039|gb|ABK95840.1|unknown [Populus trichocarpa]	ABK95840	2.15629e-23	75	82.8037	48	36
Ha2.0_c11051	SFW0525	protein	559	16	1.75502e-53	0.846875	1	C:cytoplasmic membrane-bounded vesicle	gi|255552864|ref|XP_002517475.1|conserved hypothetical protein [Ricinus communis] >gi|223543486|gb|EEF45017.1| conserved hypothetical protein [Ricinus communis]	XP_002517475	1.75502e-53	93	212.231	158	148
Ha2.0_c11063	SFW0526	protein binding	727	20	1.82753e-48	0.61	1	P:biological_process	gi|225462775|ref|XP_002263910.1|PREDICTED: hypothetical protein [Vitis vinifera] >gi|157360052|emb|CAO68805.1| unnamed protein product [Vitis vinifera]	XP_002263910	1.82753e-48	59	196.438	271	162
Ha2.0_c11064	SFW0527	protein	337	20	2.84966e-23	0.8435	5	C:Golgi membrane; C:endoplasmic reticulum membrane; F:hydrolase activity, acting on carbon-nitrogen (but not peptide) bonds, in linear amides; C:integral to membrane; P:ceramide metabolic process	gi|224118004|ref|XP_002331534.1|predicted protein [Populus trichocarpa] >gi|222873758|gb|EEF10889.1| predicted protein [Populus trichocarpa]	XP_002331534	2.84966e-23	92	111.309	70	65
Ha2.0_c11065	SFW0528	lipid binding	865	20	4.45633e-61	0.914	1	C:mitochondrion	gi|224139070|ref|XP_002326760.1|predicted protein [Populus trichocarpa] >gi|222834082|gb|EEE72559.1| predicted protein [Populus trichocarpa]	XP_002326760	4.45633e-61	95	145.976	80	76
Ha2.0_c11067	SFW0529	protein	853	20	4.04359e-83	0.6575	1	C:cytoplasmic membrane-bounded vesicle	gi|225452611|ref|XP_002276032.1|PREDICTED: hypothetical protein [Vitis vinifera] >gi|157345555|emb|CAO14853.1| unnamed protein product [Vitis vinifera]	XP_002276032	4.04359e-83	74	311.997	269	200
Ha2.0_c11068	SFW0530	---NA---	491	0			0
Ha2.0_c11077	SFW0531	protein	1299	20	2.78736e-112	0.637	2	P:proteolysis; F:aspartic-type endopeptidase activity	gi|224142001|ref|XP_002324349.1|predicted protein [Populus trichocarpa] >gi|222865783|gb|EEF02914.1| predicted protein [Populus trichocarpa]	XP_002324349	2.78736e-112	70	286.96	202	142
Ha2.0_c11078	SFW0532	protein	503	15	1.90625e-40	0.798667	1	C:mitochondrion	gi|255539685|ref|XP_002510907.1|conserved hypothetical protein [Ricinus communis] >gi|223550022|gb|EEF51509.1| conserved hypothetical protein [Ricinus communis]	XP_002510907	1.90625e-40	85	107.071	54	46
Ha2.0_c11079	SFW0533	---NA---	458	0			0
Ha2.0_c11080	SFW0534	protein phosphatase	1109	20	4.23008e-103	0.685	7	C:protein serine/threonine phosphatase complex; P:response to wounding; F:protein serine/threonine phosphatase activity; P:protein amino acid dephosphorylation; P:defense response to fungus; F:magnesium ion binding; C:plastid	gi|225434544|ref|XP_002276936.1|PREDICTED: hypothetical protein isoform 1 [Vitis vinifera] >gi|157337085|emb|CAO21431.1| unnamed protein product [Vitis vinifera]	XP_002276936	4.23008e-103	75	153.68	94	71
Ha2.0_c11087	SFW0535	phosphosulfolactate synthase-related protein	663	16	5.00491e-27	0.853125	2	P:coenzyme M biosynthetic process; F:catalytic activity	gi|157331016|emb|CAO62631.1|unnamed protein product [Vitis vinifera]	CAO62631	5.00491e-27	88	106.301	87	77
Ha2.0_c1109	SFW0536	at4g17010 dl4535w	593	15	1.2053e-37	0.822	1	C:plastid	gi|255581988|ref|XP_002531792.1|conserved hypothetical protein [Ricinus communis] >gi|223528585|gb|EEF30606.1| conserved hypothetical protein [Ricinus communis]	XP_002531792	1.2053e-37	85	159.844	129	110
Ha2.0_c11093	SFW0537	transcriptional coactivator-like protein	710	20	2.13681e-54	0.9315	1	F:sequence-specific DNA binding	gi|20086364|dbj|BAB88859.1|putative multiprotein bridging factor 1 [Nicotiana tabacum]	BAB88859	2.13681e-54	95	216.083	140	134
Ha2.0_c11094	SFW0538	protein	822	20	1.42422e-37	0.626	1	F:metal ion binding	gi|225456844|ref|XP_002279018.1|PREDICTED: hypothetical protein [Vitis vinifera]	XP_002279018	1.42422e-37	70	160.614	155	109
Ha2.0_c11095	SFW0539	zinc finger	945	20	2.09535e-86	0.6675	1	P:biological_process	gi|157344212|emb|CAO69145.1|unnamed protein product [Vitis vinifera]	CAO69145	2.09535e-86	79	323.168	268	213
Ha2.0_c11096	SFW0540	protein	937	20	1.07108e-42	0.653	1	P:biological_process	gi|255565174|ref|XP_002523579.1|conserved hypothetical protein [Ricinus communis] >gi|223537141|gb|EEF38774.1| conserved hypothetical protein [Ricinus communis]	XP_002523579	1.07108e-42	72	177.948	146	106
Ha2.0_c11099	SFW0541	protein	428	20	5.43137e-30	0.827	2	P:protein folding; F:peptidyl-prolyl cis-trans isomerase activity	gi|222640284|gb|EEE68416.1|hypothetical protein OsJ_26776 [Oryza sativa Japonica Group]	EEE68416	5.43137e-30	93	133.65	101	94
Ha2.0_c1110	SFW0542	cyclase dehydrase	1249	20	1.30255e-71	0.8585	4	C:protein serine/threonine phosphatase complex; F:protein serine/threonine phosphatase activity; P:protein amino acid dephosphorylation; F:magnesium ion binding	gi|255645833|gb|ACU23407.1|unknown [Glycine max]	ACU23407	1.30255e-71	92	274.633	152	141
Ha2.0_c11100	SFW0543	nuclear protein	657	20	8.73536e-57	0.775	3	C:spliceosome; F:protein binding; P:nuclear mRNA splicing, via spliceosome	gi|255579527|ref|XP_002530606.1|nuclear protein skip, putative [Ricinus communis] >gi|223529854|gb|EEF31786.1| nuclear protein skip, putative [Ricinus communis]	XP_002530606	8.73536e-57	79	223.787	158	126
Ha2.0_c11103	SFW0544	peptidylprolyl isomerase	765	20	5.70142e-83	0.92	5	P:protein folding; C:chloroplast thylakoid lumen; F:protein binding; F:peptidyl-prolyl cis-trans isomerase activity; C:chloroplast thylakoid membrane	gi|225425202|ref|XP_002265030.1|PREDICTED: hypothetical protein [Vitis vinifera]	XP_002265030	5.70142e-83	94	311.227	184	173
Ha2.0_c11105	SFW0545	ta9 protein	705	20	2.88099e-35	0.6165	1	P:biological_process	gi|224116450|ref|XP_002317304.1|predicted protein [Populus trichocarpa] >gi|222860369|gb|EEE97916.1| predicted protein [Populus trichocarpa]	XP_002317304	2.88099e-35	70	152.525	130	91
Ha2.0_c11108	SFW0546	protein	495	20	3.48012e-45	0.948	1	C:small nucleolar ribonucleoprotein complex	gi|225436910|ref|XP_002274453.1|PREDICTED: hypothetical protein [Vitis vinifera]	XP_002274453	3.48012e-45	100	184.111	93	93
Ha2.0_c1111	SFW0547	cyclic nucleotide-gated ion	2310	20	0	0.6965	3	C:membrane; C:mitochondrion; P:transport	gi|255584317|ref|XP_002532894.1|Cyclic nucleotide-gated ion channel, putative [Ricinus communis] >gi|223527328|gb|EEF29474.1| Cyclic nucleotide-gated ion channel, putative [Ricinus communis]	XP_002532894	0	75	396.741	283	213
Ha2.0_c11110	SFW0548	chaperone protein	856	20	5.84471e-94	0.837	3	C:cytoplasmic membrane-bounded vesicle; F:heat shock protein binding; C:plasma membrane	gi|224138670|ref|XP_002322872.1|predicted protein [Populus trichocarpa] >gi|222867502|gb|EEF04633.1| predicted protein [Populus trichocarpa]	XP_002322872	5.84471e-94	92	220.32	89	82
Ha2.0_c11111	SFW0549	c2h2 zinc-finger protein	1585	20	1.97655e-155	0.7635	2	C:nucleolus; F:zinc ion binding	gi|225436021|ref|XP_002270387.1|PREDICTED: hypothetical protein [Vitis vinifera]	XP_002270387	1.97655e-155	82	417.542	128	106
Ha2.0_c11112	SFW0550	protein	917	20	1.7782e-111	0.634	2	F:nucleotide binding; P:multicellular organismal development	gi|224133752|ref|XP_002321652.1|predicted protein [Populus trichocarpa] >gi|222868648|gb|EEF05779.1| predicted protein [Populus trichocarpa]	XP_002321652	1.7782e-111	71	406.371	229	164
Ha2.0_c11120	SFW0551	single-strand binding protein	725	20	6.63495e-36	0.731	3	P:DNA replication; F:single-stranded DNA binding; C:plastid	gi|225437211|ref|XP_002275197.1|PREDICTED: hypothetical protein [Vitis vinifera]	XP_002275197	6.63495e-36	89	100.523	58	52
Ha2.0_c11121	SFW0552	2-oxoglutarate dehydrogenase e2 subunit	677	20	4.11467e-65	0.9465	6	C:oxoglutarate dehydrogenase complex; P:response to oxidative stress; F:dihydrolipoyllysine-residue succinyltransferase activity; P:tricarboxylic acid cycle; F:lipoic acid binding; C:mitochondrion	gi|224116582|ref|XP_002317337.1|predicted protein [Populus trichocarpa] >gi|222860402|gb|EEE97949.1| predicted protein [Populus trichocarpa]	XP_002317337	4.11467e-65	97	251.521	154	150
Ha2.0_c11123	SFW0553	mitochondrial f1- gamma subunit	763	20	6.82176e-84	0.9225	6	C:proton-transporting ATP synthase complex, catalytic core F(1); F:hydrogen ion transporting ATP synthase activity, rotational mechanism; C:mitochondrial inner membrane; P:ATP synthesis coupled proton transport; F:proton-transporting ATPase activity, rotational mechanism; C:nucleus	gi|35187468|gb|AAQ84325.1|fiber protein Fb33 [Gossypium barbadense]	AAQ84325	6.82176e-84	93	234.187	97	91
Ha2.0_c11124	SFW0554	protein	1576	20	4.47298e-139	0.7265	1	C:membrane	gi|157335777|emb|CAO61607.1|unnamed protein product [Vitis vinifera]	CAO61607	4.47298e-139	75	499.204	447	338
Ha2.0_c11127	SFW0555	mta sah nucleosidase	530	20	1.14692e-37	0.8545	5	P:response to deep water; F:methylthioadenosine nucleosidase activity; P:ethylene biosynthetic process; P:nucleoside metabolic process; P:methionine biosynthetic process from S-adenosylmethionine	gi|224078057|ref|XP_002305481.1|predicted protein [Populus trichocarpa] >gi|118481001|gb|ABK92454.1| unknown [Populus trichocarpa] >gi|222848445|gb|EEE85992.1| predicted protein [Populus trichocarpa]	XP_002305481	1.14692e-37	90	159.458	101	91
Ha2.0_c1113	SFW0556	protein	717	20	3.49422e-34	0.7535	3	C:chloroplast inner membrane; C:chloroplast thylakoid membrane; C:mitochondrion	gi|225438434|ref|XP_002276709.1|PREDICTED: hypothetical protein [Vitis vinifera] >gi|157344974|emb|CAO71702.1| unnamed protein product [Vitis vinifera]	XP_002276709	3.49422e-34	73	137.887	75	55
Ha2.0_c11132	SFW0557	---NA---	663	0			0
Ha2.0_c11134	SFW0558	protein kinase	436	20	3.37218e-16	0.9005	4	P:protein amino acid phosphorylation; F:ATP binding; F:protein serine/threonine kinase activity; C:plastid	gi|45454218|gb|AAS65788.1|putative protein kinase [Arabidopsis thaliana]	AAS65788	3.37218e-16	93	87.8113	76	71
Ha2.0_c11135	SFW0559	protein	788	20	7.41537e-53	0.655	3	F:catalytic activity; P:metabolic process; F:binding	gi|225436687|ref|XP_002263127.1|PREDICTED: hypothetical protein [Vitis vinifera] >gi|157328609|emb|CAO22305.1| unnamed protein product [Vitis vinifera]	XP_002263127	7.41537e-53	74	186.037	102	76
Ha2.0_c11139	SFW0560	phosphatidylethanolamine binding	548	20	1.25964e-29	0.7255	1	F:phosphatidylethanolamine binding	gi|225439503|ref|XP_002271261.1|PREDICTED: hypothetical protein isoform 2 [Vitis vinifera]	XP_002271261	1.25964e-29	85	132.88	76	65
Ha2.0_c1114	SFW0561	protein binding	1386	20	1.83529e-85	0.6155	2	F:zinc ion binding; C:plastid	gi|225435303|ref|XP_002282323.1|PREDICTED: hypothetical protein [Vitis vinifera]	XP_002282323	1.83529e-85	66	320.857	396	264
Ha2.0_c11143	SFW0562	protein transport protein sec61 gamma subunit	435	20	1.32625e-20	0.951	3	F:P-P-bond-hydrolysis-driven protein transmembrane transporter activity; C:membrane; P:protein targeting	gi|224060259|ref|XP_002300110.1|predicted protein [Populus trichocarpa] >gi|222847368|gb|EEE84915.1| predicted protein [Populus trichocarpa]	XP_002300110	1.32625e-20	97	102.449	69	67
Ha2.0_c11145	SFW0563	protein binding protein	466	17	2.81804e-10	0.583529	3	P:apoptosis; F:protein binding; P:protein modification process	gi|225455457|ref|XP_002279827.1|PREDICTED: hypothetical protein [Vitis vinifera] >gi|157360798|emb|CAO70399.1| unnamed protein product [Vitis vinifera]	XP_002279827	2.81804e-10	48	68.1662	137	67
Ha2.0_c1115	SFW0564	serine threonine protein kinase	578	20	2.46472e-69	0.899	3	P:protein amino acid phosphorylation; F:ATP binding; F:protein serine/threonine kinase activity	gi|225455754|ref|XP_002269401.1|PREDICTED: hypothetical protein isoform 2 [Vitis vinifera]	XP_002269401	2.46472e-69	94	265.003	137	129
Ha2.0_c11150	SFW0565	senescence-associated protein	823	20	1.74522e-77	0.7345	1	C:integral to membrane	gi|224106724|ref|XP_002314262.1|predicted protein [Populus trichocarpa] >gi|118487628|gb|ABK95639.1| unknown [Populus trichocarpa] >gi|222850670|gb|EEE88217.1| predicted protein [Populus trichocarpa]	XP_002314262	1.74522e-77	84	184.111	116	98
Ha2.0_c11154	SFW0566	set domain protein	610	20	1.5252e-38	0.611	3	F:binding; P:cellular process; F:methyltransferase activity	gi|225440250|ref|XP_002278728.1|PREDICTED: hypothetical protein [Vitis vinifera] >gi|157347651|emb|CAO18288.1| unnamed protein product [Vitis vinifera]	XP_002278728	1.5252e-38	77	162.925	126	98
Ha2.0_c11156	SFW0567	protein	984	20	9.33303e-93	0.7135	2	F:molecular_function; P:biological_process	gi|225427278|ref|XP_002278878.1|PREDICTED: hypothetical protein [Vitis vinifera] >gi|157341989|emb|CAO63445.1| unnamed protein product [Vitis vinifera]	XP_002278878	9.33303e-93	79	344.354	241	192
Ha2.0_c11159	SFW0568	protein	1864	20	0	0.8595	5	F:zinc ion binding; F:nucleic acid binding; C:intracellular; F:protein binding; C:membrane	gi|147843035|emb|CAN83309.1|hypothetical protein [Vitis vinifera]	CAN83309	0	87	574.318	162	142
Ha2.0_c1116	SFW0569	protein	583	20	3.26438e-16	0.7935	1	P:protein modification process	gi|255543665|ref|XP_002512895.1|conserved hypothetical protein [Ricinus communis] >gi|223547906|gb|EEF49398.1| conserved hypothetical protein [Ricinus communis]	XP_002512895	3.26438e-16	85	88.5817	81	69
Ha2.0_c11163	SFW0570	protein binding	626	20	5.38605e-50	0.5385	2	C:cytoplasmic part; C:intracellular organelle	gi|15226210|ref|NP_180334.1|DC1 domain-containing protein [Arabidopsis thaliana] >gi|3860266|gb|AAC73034.1| hypothetical protein [Arabidopsis thaliana]	NP_180334	5.38605e-50	59	201.06	210	124
Ha2.0_c11170	SFW0571	lsd1 like protein	904	20	1.03928e-39	0.5915	1	P:response to bacterium	gi|198400327|gb|ACH87172.1|zinc finger protein LSD2-like protein [Camellia sinensis]	ACH87172	1.03928e-39	54	167.933	197	107
Ha2.0_c11183	SFW0572	mannosyl-oligosaccharide -alpha-	845	20	6.35418e-65	0.919	5	C:membrane; P:metabolic process; F:mannosyl-oligosaccharide 1,2-alpha-mannosidase activity; C:mitochondrion; F:calcium ion binding	gi|255556751|ref|XP_002519409.1|mannosyl-oligosaccharide alpha-1,2-mannosidase, putative [Ricinus communis] >gi|223541476|gb|EEF43026.1| mannosyl-oligosaccharide alpha-1,2-mannosidase, putative [Ricinus communis]	XP_002519409	6.35418e-65	87	251.521	147	129
Ha2.0_c11186	SFW0573	rubisco subunit binding-protein alpha subunit	764	20	3.98765e-72	0.881	10	P:protein folding; C:chloroplast envelope; C:cytosolic ribosome; F:protein binding; F:ATP binding; C:chloroplast stroma; C:thylakoid; C:membrane; C:apoplast; C:mitochondrion	gi|255587664|ref|XP_002534347.1|rubisco subunit binding-protein alpha subunit, ruba, putative [Ricinus communis] >gi|223525447|gb|EEF28034.1| rubisco subunit binding-protein alpha subunit, ruba, putative [Ricinus communis]	XP_002534347	3.98765e-72	87	249.98	115	101
Ha2.0_c11189	SFW0574	dag chloroplast	936	20	5.806e-81	0.831	2	C:mitochondrion; C:chloroplast stroma	gi|255555105|ref|XP_002518590.1|DAG protein, chloroplast precursor, putative [Ricinus communis] >gi|223542435|gb|EEF43977.1| DAG protein, chloroplast precursor, putative [Ricinus communis]	XP_002518590	5.806e-81	86	305.064	190	165
Ha2.0_c1119	SFW0575	protein	2097	20	0	0.763	2	F:carbon-nitrogen ligase activity, with glutamine as amido-N-donor; C:plasma membrane	gi|224081068|ref|XP_002306283.1|predicted protein [Populus trichocarpa] >gi|222855732|gb|EEE93279.1| predicted protein [Populus trichocarpa]	XP_002306283	0	83	541.962	287	239
Ha2.0_c11191	SFW0576	protein	773	20	4.17158e-17	0.6625	1	P:biological_process	gi|225445662|ref|XP_002265949.1|PREDICTED: hypothetical protein isoform 1 [Vitis vinifera]	XP_002265949	4.17158e-17	66	92.4337	78	52
Ha2.0_c11195	SFW0577	zinc finger (c3hc4-type ring finger) family protein	890	20	1.5701e-40	0.6695	2	F:zinc ion binding; F:protein binding	gi|157341335|emb|CAO49242.1|unnamed protein product [Vitis vinifera]	CAO49242	1.5701e-40	70	170.629	150	105
Ha2.0_c11196	SFW0578	heat shock protein	859	20	1.09776e-19	0.6535	1	P:response to stress	gi|224125302|ref|XP_002319552.1|predicted protein [Populus trichocarpa] >gi|222857928|gb|EEE95475.1| predicted protein [Populus trichocarpa]	XP_002319552	1.09776e-19	67	101.293	143	96
Ha2.0_c112	SFW0579	ubiquitin-conjugating enzyme family protein	710	20	9.8827e-76	0.967	3	P:regulation of protein metabolic process; F:small conjugating protein ligase activity; P:post-translational protein modification	gi|192910862|gb|ACF06539.1|ubiquitin-conjugating enzyme family protein [Elaeis guineensis]	ACF06539	9.8827e-76	97	286.96	146	143
Ha2.0_c1120	SFW0580	hypothetical protein SORBIDRAFT_10g023700 [Sorghum bicolor]	791	10	4.53235e-07	0.538	0		gi|242096330|ref|XP_002438655.1|hypothetical protein SORBIDRAFT_10g023700 [Sorghum bicolor] >gi|241916878|gb|EER90022.1| hypothetical protein SORBIDRAFT_10g023700 [Sorghum bicolor]	XP_002438655	4.53235e-07	64	42.743	57	37
Ha2.0_c11206	SFW0581	---NA---	300	0			0
Ha2.0_c11211	SFW0582	protein	726	20	1.56001e-57	0.8215	6	C:COPII vesicle coat; F:protein binding; P:intracellular protein transport; P:ER to Golgi vesicle-mediated transport; F:zinc ion binding; C:mitochondrion	gi|8778725|gb|AAF79733.1|AC005106_14T25N20.17 [Arabidopsis thaliana]	AAF79733	1.56001e-57	89	140.584	75	67
Ha2.0_c11214	SFW0583	prolyl 4-hydroxylase alpha subunit-like	453	20	5.06832e-20	0.7295	2	F:molecular_function; P:biological_process	gi|125572722|gb|EAZ14237.1|hypothetical protein OsJ_04162 [Oryza sativa Japonica Group]	EAZ14237	5.06832e-20	75	100.523	81	61
Ha2.0_c11216	SFW0584	protein	1022	20	4.47514e-103	0.757	1	F:protein binding	gi|225444462|ref|XP_002272066.1|PREDICTED: hypothetical protein [Vitis vinifera] >gi|147798327|emb|CAN74529.1| hypothetical protein [Vitis vinifera] >gi|157328713|emb|CAO22731.1| unnamed protein product [Vitis vinifera]	XP_002272066	4.47514e-103	80	343.199	142	114
Ha2.0_c11226	SFW0585	protein	1049	20	1.64597e-106	0.782	2	C:plant-type cell wall; P:response to brassinosteroid stimulus	gi|225459247|ref|XP_002285762.1|PREDICTED: hypothetical protein [Vitis vinifera] >gi|147765766|emb|CAN68978.1| hypothetical protein [Vitis vinifera]	XP_002285762	1.64597e-106	83	390.193	274	230
Ha2.0_c11227	SFW0586	protein	837	20	9.73343e-50	0.6525	1	C:plastid	gi|157338723|emb|CAO42074.1|unnamed protein product [Vitis vinifera]	CAO42074	9.73343e-50	60	201.06	278	167
Ha2.0_c11228	SFW0587	protein	856	20	4.62606e-38	0.673	1	F:endopeptidase inhibitor activity	gi|225462630|ref|XP_002266430.1|PREDICTED: hypothetical protein [Vitis vinifera] >gi|157360219|emb|CAO69423.1| unnamed protein product [Vitis vinifera]	XP_002266430	4.62606e-38	72	105.145	73	53
Ha2.0_c11229	SFW0588	snf1-kinase beta	785	15	7.89283e-11	0.712667	1	F:kinase activity	gi|224137216|ref|XP_002322502.1|predicted protein [Populus trichocarpa] >gi|222867132|gb|EEF04263.1| predicted protein [Populus trichocarpa]	XP_002322502	7.89283e-11	71	71.633	76	54
Ha2.0_c11232	SFW0589	vacuolar protein sorting-associated	599	6	1.26846e-10	0.62	1	P:protein localization	gi|225436249|ref|XP_002275536.1|PREDICTED: hypothetical protein [Vitis vinifera]	XP_002275536	1.26846e-10	65	70.0922	92	60
Ha2.0_c11233	SFW0590	cystathionine gamma-synthase	720	20	5.2577e-32	0.8825	4	F:pyridoxal phosphate binding; P:methionine biosynthetic process; F:lyase activity; C:chloroplast	gi|3293261|gb|AAC25687.1|cystathionine gamma-synthase precursor [Arabidopsis thaliana]	AAC25687	5.2577e-32	91	141.739	83	76
Ha2.0_c11238	SFW0591	ubx domain containing expressed	548	16	5.13863e-15	0.77125	2	F:molecular_function; P:biological_process	gi|224147103|ref|XP_002336408.1|predicted protein [Populus trichocarpa] >gi|222834926|gb|EEE73375.1| predicted protein [Populus trichocarpa]	XP_002336408	5.13863e-15	84	84.3445	76	64
Ha2.0_c11240	SFW0592	coq5 methyltransferase family protein	799	20	8.88544e-74	0.8315	2	C:plastid; F:methyltransferase activity	gi|224102453|ref|XP_002312683.1|predicted protein [Populus trichocarpa] >gi|222852503|gb|EEE90050.1| predicted protein [Populus trichocarpa]	XP_002312683	8.88544e-74	88	280.796	188	167
Ha2.0_c11241	SFW0593	cytochrome p450-like protein	1060	20	2.5522e-46	0.6985	2	F:oxidoreductase activity; F:iron ion binding	gi|584861|sp|P37118.1|C71A2_SOLMERecName: Full=Cytochrome P450 71A2; AltName: Full=CYPLXXIA2; AltName: Full=P-450EG4 >gi|408140|emb|CAA50645.1| P450 hydroxylase [Solanum melongena] >gi|441185|dbj|BAA03635.1| Cytochrome P-450EG4 [Solanum melongena]	P37118	2.5522e-46	70	190.274	320	227
Ha2.0_c11243	SFW0594	gibberellin receptor	684	10	1.29719e-05	0.757	3	P:metabolic process; F:hydrolase activity; F:carboxylesterase activity	gi|225428761|ref|XP_002285064.1|PREDICTED: hypothetical protein [Vitis vinifera] >gi|157340980|emb|CAO47785.1| unnamed protein product [Vitis vinifera]	XP_002285064	1.29719e-05	79	53.9138	63	50
Ha2.0_c11244	SFW0595	transcription	678	20	1.88951e-17	0.605	1	F:transcription factor activity	gi|225461207|ref|XP_002280367.1|PREDICTED: hypothetical protein [Vitis vinifera]	XP_002280367	1.88951e-17	63	93.2041	98	62
Ha2.0_c11245	SFW0596	protein translation factor sui1	621	20	1.08564e-10	0.9515	2	P:translational initiation; F:translation initiation factor activity	gi|224095742|ref|XP_002310461.1|predicted protein [Populus trichocarpa] >gi|222853364|gb|EEE90911.1| predicted protein [Populus trichocarpa]	XP_002310461	1.08564e-10	100	70.4774	34	34
Ha2.0_c11249	SFW0597	adp-ribosylation factor	736	20	5.29745e-59	0.9995	11	F:GTP binding; F:copper ion binding; C:Golgi apparatus; F:hydrolase activity; P:vesicle-mediated transport; P:intracellular protein transport; C:membrane; P:protein amino acid ADP-ribosylation; C:plastid; P:small GTPase mediated signal transduction; F:transporter activity	gi|225425567|ref|XP_002265983.1|PREDICTED: similar to ADP-ribosylation factor isoform 2 [Vitis vinifera] >gi|225425569|ref|XP_002265874.1| PREDICTED: similar to ADP-ribosylation factor isoform 1 [Vitis vinifera]	XP_002265983	5.29745e-59	100	231.491	166	166
Ha2.0_c11250	SFW0598	cell division cycle protein	1392	20	3.69643e-158	0.807	8	P:response to cadmium ion; F:nucleoside-triphosphatase activity; P:cell cycle; F:ATP binding; C:cell wall; F:identical protein binding; C:plasma membrane; P:cell division	gi|225440045|ref|XP_002282146.1|PREDICTED: hypothetical protein [Vitis vinifera] >gi|157347550|emb|CAO18187.1| unnamed protein product [Vitis vinifera]	XP_002282146	3.69643e-158	82	312.768	117	96
Ha2.0_c11263	SFW0599	protein	627	17	1.49506e-23	0.622353	1	C:plastid	gi|157346165|emb|CAO15862.1|unnamed protein product [Vitis vinifera]	CAO15862	1.49506e-23	57	113.235	197	113
Ha2.0_c11267	SFW0600	mo1 (monooxygenase 1) electron carrier oxidoreductase	737	20	1.45162e-24	0.606	5	F:oxidoreductase activity, acting on paired donors, with incorporation or reduction of molecular oxygen; F:oxidoreductase activity; P:carotenoid biosynthetic process; P:metabolic process; F:monooxygenase activity	gi|255548199|ref|XP_002515156.1|monoxygenase, putative [Ricinus communis] >gi|223545636|gb|EEF47140.1| monoxygenase, putative [Ricinus communis]	XP_002515156	1.45162e-24	69	117.087	185	129
Ha2.0_c11268	SFW0601	allyl alcohol dehydrogenase	728	20	1.76297e-59	0.777	3	F:zinc ion binding; P:oxidation reduction; F:oxidoreductase activity	gi|225445486|ref|XP_002285167.1|PREDICTED: hypothetical protein [Vitis vinifera] >gi|157342945|emb|CAO65657.1| unnamed protein product [Vitis vinifera]	XP_002285167	1.76297e-59	84	233.032	163	138
Ha2.0_c1127	SFW0602	protein	849	20	1.00241e-50	0.7215	2	C:plastid; F:GTP binding	gi|225432348|ref|XP_002276482.1|PREDICTED: hypothetical protein [Vitis vinifera]	XP_002276482	1.00241e-50	83	169.088	74	62
Ha2.0_c11279	SFW0603	x7	861	20	4.12193e-83	0.9255	2	F:molecular_function; P:biological_process	gi|255544288|ref|XP_002513206.1|conserved hypothetical protein [Ricinus communis] >gi|223547704|gb|EEF49197.1| conserved hypothetical protein [Ricinus communis]	XP_002513206	4.12193e-83	94	311.997	171	161
Ha2.0_c11285	SFW0604	predicted protein [Populus trichocarpa]	709	20	1.56472e-37	0.7335	4	P:negative regulation of catalytic activity; P:proteolysis; F:identical protein binding; F:serine-type endopeptidase activity	gi|224112661|ref|XP_002316254.1|predicted protein [Populus trichocarpa] >gi|222865294|gb|EEF02425.1| predicted protein [Populus trichocarpa]	XP_002316254	1.56472e-37	79	91.6633	68	54
Ha2.0_c11286	SFW0605	transcriptional regulator family	472	15	9.94094e-08	0.662	3	C:mitochondrion; P:biological_process; F:transcription regulator activity	gi|49333380|gb|AAT64020.1|predicted protein [Gossypium hirsutum]	AAT64020	9.94094e-08	69	59.6918	55	38
Ha2.0_c11288	SFW0606	peptide chain release factor 2	980	20	4.76311e-81	0.8535	3	P:translational termination; F:translation release factor activity, codon specific; C:mitochondrion	gi|225450605|ref|XP_002277995.1|PREDICTED: hypothetical protein [Vitis vinifera]	XP_002277995	4.76311e-81	91	305.449	255	234
Ha2.0_c11289	SFW0607	aim1 protein	1064	20	5.34468e-72	0.7655	5	C:peroxisome; P:metabolic process; F:oxidoreductase activity; C:cell wall; F:binding	gi|224142159|ref|XP_002324426.1|predicted protein [Populus trichocarpa] >gi|222865860|gb|EEF02991.1| predicted protein [Populus trichocarpa]	XP_002324426	5.34468e-72	78	238.81	109	86
Ha2.0_c11293	SFW0608	---NA---	732	0			0
Ha2.0_c11295	SFW0609	acyl-activating enzyme 13	1096	20	1.5596e-72	0.7095	2	F:ligase activity; P:metabolic process	gi|224054376|ref|XP_002298229.1|predicted protein [Populus trichocarpa] >gi|222845487|gb|EEE83034.1| predicted protein [Populus trichocarpa]	XP_002298229	1.5596e-72	81	159.844	77	63
Ha2.0_c11301	SFW0610	multicopper type 1	791	20	1.10324e-60	0.8615	3	F:copper ion binding; C:cytoplasmic membrane-bounded vesicle; F:oxidoreductase activity	gi|124360517|gb|ABN08527.1|Multicopper oxidase, type 1 [Medicago truncatula]	ABN08527	1.10324e-60	91	237.269	212	193
Ha2.0_c11302	SFW0611	ring-h2 zinc finger	1113	20	1.47548e-57	0.685	3	P:response to abscisic acid stimulus; F:metal ion binding; P:response to chitin	gi|225451026|ref|XP_002284903.1|PREDICTED: hypothetical protein isoform 2 [Vitis vinifera]	XP_002284903	1.47548e-57	63	205.297	133	84
Ha2.0_c11307	SFW0612	protein	665	20	7.36975e-27	0.909	3	P:dUTP metabolic process; F:dUTP diphosphatase activity; P:2'-deoxyribonucleotide metabolic process	gi|167013261|pdb|2P9O|AChain A, Structure Of Dutpase From Arabidopsis Thaliana >gi|167013262|pdb|2P9O|B Chain B, Structure Of Dutpase From Arabidopsis Thaliana >gi|167013263|pdb|2P9O|C Chain C, Structure Of Dutpase From Arabidopsis Thaliana >gi|167744878|pdb|2PC5|A Chain A, Native Crystal Structure Analysis On Arabidopsis Dutpase >gi|167744879|pdb|2PC5|B Chain B, Native Crystal Structure Analysis…	2P9O-A	7.36975e-27	95	124.405	140	133
Ha2.0_c11312	SFW0613	protein kinase family protein	671	20	1.62004e-29	0.726	3	P:protein amino acid phosphorylation; F:ATP binding; F:protein tyrosine kinase activity	gi|255572979|ref|XP_002527420.1|ATP binding protein, putative [Ricinus communis] >gi|223533230|gb|EEF34986.1| ATP binding protein, putative [Ricinus communis]	XP_002527420	1.62004e-29	72	133.265	129	94
Ha2.0_c11313	SFW0614	protein	988	20	2.94319e-89	0.6355	1	C:CUL4 RING ubiquitin ligase complex	gi|224122232|ref|XP_002330572.1|predicted protein [Populus trichocarpa] >gi|222872130|gb|EEF09261.1| predicted protein [Populus trichocarpa]	XP_002330572	2.94319e-89	75	237.269	101	76
Ha2.0_c11314	SFW0615	---NA---	1005	0			0
Ha2.0_c11316	SFW0616	cytochrome p450	1433	20	0	0.786	5	F:heme binding; P:oxidation reduction; F:monooxygenase activity; F:electron carrier activity; F:oxygen binding	gi|147836212|emb|CAN75428.1|hypothetical protein [Vitis vinifera]	CAN75428	0	87	388.267	221	194
Ha2.0_c11317	SFW0617	protein	520	20	5.15827e-40	0.794	3	P:response to gibberellin stimulus; F:structural molecule activity; C:plastid	gi|224122882|ref|XP_002330387.1|predicted protein [Populus trichocarpa] >gi|222871772|gb|EEF08903.1| predicted protein [Populus trichocarpa]	XP_002330387	5.15827e-40	82	167.162	128	106
Ha2.0_c11323	SFW0618	pyruvate decarboxylase	771	20	5.19806e-68	0.931	5	F:thiamin pyrophosphate binding; C:plastid; F:magnesium ion binding; F:transferase activity; F:pyruvate decarboxylase activity	gi|255579310|ref|XP_002530500.1|pyruvate decarboxylase, putative [Ricinus communis] >gi|223529957|gb|EEF31884.1| pyruvate decarboxylase, putative [Ricinus communis]	XP_002530500	5.19806e-68	95	261.536	203	194
Ha2.0_c11325	SFW0619	inorganic pyrophosphatase	855	20	2.99665e-110	0.8995	4	F:inorganic diphosphatase activity; C:cytoplasm; P:phosphate metabolic process; F:magnesium ion binding	gi|225439878|ref|XP_002278867.1|PREDICTED: hypothetical protein [Vitis vinifera]	XP_002278867	2.99665e-110	93	402.134	216	201
Ha2.0_c11326	SFW0620	aminoalcoholphosphotransferase	801	20	2.33284e-106	0.8865	4	C:membrane; C:mitochondrion; F:phosphotransferase activity, for other substituted phosphate groups; P:phospholipid biosynthetic process	gi|255546949|ref|XP_002514532.1|Diacylglycerol Cholinephosphotransferase [Ricinus communis] >gi|223546136|gb|EEF47638.1| Diacylglycerol Cholinephosphotransferase [Ricinus communis]	XP_002514532	2.33284e-106	94	389.037	208	196
Ha2.0_c11327	SFW0621	senescence-associated protein 5	384	20	2.59614e-16	0.857	2	C:cytoplasmic membrane-bounded vesicle; C:integral to membrane	gi|255648214|gb|ACU24560.1|unknown [Glycine max]	ACU24560	2.59614e-16	88	88.1965	62	55
Ha2.0_c11329	SFW0622	wound-induced protein	502	20	6.414e-17	0.708	0		gi|225447649|ref|XP_002274919.1|PREDICTED: hypothetical protein [Vitis vinifera] >gi|157351086|emb|CAO41243.1| unnamed protein product [Vitis vinifera]	XP_002274919	6.414e-17	72	79.337	47	34
Ha2.0_c1133	SFW0623	protein transport protein	1362	20	8.97853e-170	0.8545	5	C:COPII vesicle coat; F:protein binding; P:intracellular protein transport; P:ER to Golgi vesicle-mediated transport; F:zinc ion binding	gi|225461110|ref|XP_002279640.1|PREDICTED: hypothetical protein [Vitis vinifera]	XP_002279640	8.97853e-170	92	600.897	377	347
Ha2.0_c11332	SFW0624	galactose-1-phosphate uridylyltransferase	1078	20	6.28267e-109	0.6685	3	P:carbohydrate metabolic process; F:ribose-5-phosphate adenylyltransferase activity; F:metal ion binding	gi|225441623|ref|XP_002281972.1|PREDICTED: hypothetical protein [Vitis vinifera] >gi|147861286|emb|CAN81898.1| hypothetical protein [Vitis vinifera] >gi|157348592|emb|CAO23484.1| unnamed protein product [Vitis vinifera]	XP_002281972	6.28267e-109	77	398.282	341	265
Ha2.0_c11334	SFW0625	mitochondrial nad-dependent malate dehydrogenase	749	20	1.06751e-54	0.9385	7	F:binding; C:mitochondrial matrix; F:L-malate dehydrogenase activity; P:malate metabolic process; P:oxidation reduction; P:tricarboxylic acid cycle; P:glycolysis	gi|21388546|emb|CAD33241.1|putative mitochondrial NAD-dependent malate dehydrogenase [Solanum tuberosum] >gi|21388548|emb|CAD33242.1| putative mitochondrial NAD-dependent malate dehydrogenase [Solanum tuberosum]	CAD33241	1.06751e-54	95	217.238	121	116
Ha2.0_c11339	SFW0626	verticillium wilt disease resistance protein	1525	20	1.18607e-64	0.483	3	F:oxidoreductase activity; F:protein binding; F:FAD binding	gi|225439514|ref|XP_002269961.1|PREDICTED: hypothetical protein [Vitis vinifera]	XP_002269961	1.18607e-64	48	251.906	346	168
Ha2.0_c11353	SFW0627	protein	600	20	7.73955e-40	0.649	6	P:macromolecule catabolic process; P:cellular carbohydrate metabolic process; P:cellular macromolecule metabolic process; F:cation binding; F:alpha-amylase activity; C:cytoplasmic membrane-bounded vesicle	gi|224141497|ref|XP_002324108.1|predicted protein [Populus trichocarpa] >gi|222867110|gb|EEF04241.1| predicted protein [Populus trichocarpa]	XP_002324108	7.73955e-40	72	167.162	117	85
Ha2.0_c11356	SFW0628	protein	630	20	2.69053e-58	0.7925	3	C:membrane; P:cellular process; F:transferase activity	gi|255565439|ref|XP_002523710.1|transferase, putative [Ricinus communis] >gi|223537014|gb|EEF38650.1| transferase, putative [Ricinus communis]	XP_002523710	2.69053e-58	88	217.238	52	46
Ha2.0_c11360	SFW0629	protein	920	20	9.52721e-96	0.8285	4	C:Golgi membrane; C:integral to membrane; P:cell wall organization; F:transferase activity, transferring glycosyl groups	gi|189909329|gb|ACE60600.1|mannan synthase [Coffea canephora]	ACE60600	9.52721e-96	90	280.796	83	75
Ha2.0_c11361	SFW0630	transferring glycosyl	570	7	3.18049e-05	0.85	2	P:biosynthetic process; C:Golgi apparatus	gi|224113167|ref|XP_002316413.1|predicted protein [Populus trichocarpa] >gi|222865453|gb|EEF02584.1| predicted protein [Populus trichocarpa]	XP_002316413	3.18049e-05	84	51.9878	45	38
Ha2.0_c11363	SFW0631	protein	741	20	8.56232e-65	0.76	6	F:oxidoreductase activity, acting on the CH-OH group of donors, NAD or NADP as acceptor; C:cytoplasmic membrane-bounded vesicle; F:protein tyrosine kinase activity; F:ATP binding; F:protein binding; P:protein amino acid phosphorylation	gi|225444065|ref|XP_002264039.1|PREDICTED: hypothetical protein isoform 1 [Vitis vinifera]	XP_002264039	8.56232e-65	78	250.751	243	190
Ha2.0_c11364	SFW0632	cellulose synthase	1452	20	0	0.9465	5	F:cellulose synthase (UDP-forming) activity; F:protein binding; P:cellulose biosynthetic process; C:integral to membrane; F:zinc ion binding	gi|225438009|ref|XP_002273521.1|PREDICTED: hypothetical protein [Vitis vinifera]	XP_002273521	0	96	677.937	382	369
Ha2.0_c11365	SFW0633	mitochondrial carrier	689	20	1.75272e-24	0.8055	5	F:binding; C:mitochondrial inner membrane; P:mitochondrial transport; C:integral to membrane; F:transporter activity	gi|225439526|ref|XP_002262844.1|PREDICTED: hypothetical protein [Vitis vinifera]	XP_002262844	1.75272e-24	89	75.8702	37	33
Ha2.0_c11371	SFW0634	---NA---	611	0			0
Ha2.0_c11373	SFW0635	transcription elongation factor s-	1105	20	3.57389e-98	0.673	3	F:transcription regulator activity; F:nucleic acid binding; P:regulation of transcription, DNA-dependent	gi|225448727|ref|XP_002280979.1|PREDICTED: hypothetical protein [Vitis vinifera]	XP_002280979	3.57389e-98	73	201.06	160	118
Ha2.0_c11375	SFW0636	conserved hypothetical protein [Ricinus communis]	1088	15	1.23232e-11	0.442667	2	F:molecular_function; P:biological_process	gi|255540667|ref|XP_002511398.1|conserved hypothetical protein [Ricinus communis] >gi|223550513|gb|EEF52000.1| conserved hypothetical protein [Ricinus communis]	XP_002511398	1.23232e-11	40	75.0998	254	103
Ha2.0_c11376	SFW0637	calmodulin-binding heat-shock	1166	20	3.10567e-80	0.8205	3	P:lipid catabolic process; P:response to stress; F:triacylglycerol lipase activity	gi|225454222|ref|XP_002274561.1|PREDICTED: hypothetical protein [Vitis vinifera] >gi|157349750|emb|CAO39606.1| unnamed protein product [Vitis vinifera]	XP_002274561	3.10567e-80	86	303.138	184	160
Ha2.0_c1138	SFW0638	kh domain-containing protein	1233	20	3.03405e-89	0.6825	1	F:RNA binding	gi|157355001|emb|CAO48362.1|unnamed protein product [Vitis vinifera]	CAO48362	3.03405e-89	74	333.183	217	161
Ha2.0_c11381	SFW0639	receptor-like serine-threonine protein kinase	654	20	4.3048e-32	0.555	1	F:transferase activity	gi|18076585|emb|CAC83606.1|putative receptor-like serine-threonine protein kinase [Solanum tuberosum]	CAC83606	4.3048e-32	57	141.739	164	95
Ha2.0_c11383	SFW0640	qa- syp3 sed5p syntaxin 5-type	773	20	1.80265e-44	0.5885	3	P:cellular process; F:protein binding; P:transport	gi|157351144|emb|CAO41331.1|unnamed protein product [Vitis vinifera]	CAO41331	1.80265e-44	74	183.341	175	131
Ha2.0_c11385	SFW0641	speckle-type poz	639	20	5.96158e-44	0.958	1	F:protein binding	gi|255586415|ref|XP_002533853.1|Speckle-type POZ protein, putative [Ricinus communis] >gi|223526202|gb|EEF28528.1| Speckle-type POZ protein, putative [Ricinus communis]	XP_002533853	5.96158e-44	98	129.413	50	49
Ha2.0_c11386	SFW0642	protein	816	20	1.21622e-65	0.7885	2	C:chloroplast; F:binding	gi|225434642|ref|XP_002279786.1|PREDICTED: similar to binding [Vitis vinifera]	XP_002279786	1.21622e-65	85	253.832	159	136
Ha2.0_c11395	SFW0643	carbohydrate binding	856	20	8.78369e-78	0.8435	3	C:cytoplasmic membrane-bounded vesicle; C:endoplasmic reticulum; F:carbohydrate binding	gi|225430458|ref|XP_002285487.1|PREDICTED: hypothetical protein [Vitis vinifera]	XP_002285487	8.78369e-78	91	294.278	176	161
Ha2.0_c11396	SFW0644	protein	649	20	1.20073e-20	0.8085	1	C:chloroplast thylakoid membrane	gi|225456588|ref|XP_002265727.1|PREDICTED: hypothetical protein [Vitis vinifera]	XP_002265727	1.20073e-20	75	101.293	56	42
Ha2.0_c1140	SFW0645	protein	838	20	1.63871e-84	0.8265	6	P:protein amino acid phosphorylation; C:cytoplasmic membrane-bounded vesicle; F:protein binding; F:protein tyrosine kinase activity; F:ATP binding; P:signal transduction	gi|225425162|ref|XP_002263688.1|PREDICTED: hypothetical protein [Vitis vinifera] >gi|157360511|emb|CAO70074.1| unnamed protein product [Vitis vinifera]	XP_002263688	1.63871e-84	90	248.44	97	88
Ha2.0_c11401	SFW0646	sugar kinase	740	20	1.29057e-81	0.7555	4	C:mitochondrion; P:D-ribose metabolic process; C:plastid; F:ribokinase activity	gi|147866320|emb|CAN82032.1|hypothetical protein [Vitis vinifera]	CAN82032	1.29057e-81	86	287.73	103	89
Ha2.0_c11405	SFW0647	protein	794	20	1.04756e-26	0.7315	1	C:membrane	gi|225442235|ref|XP_002278270.1|PREDICTED: hypothetical protein [Vitis vinifera]	XP_002278270	1.04756e-26	82	124.405	78	64
Ha2.0_c11406	SFW0648	---NA---	393	0			0
Ha2.0_c11408	SFW0649	protein	1332	20	1.62929e-67	0.6505	2	F:N-acetyltransferase activity; P:metabolic process	gi|224120372|ref|XP_002318313.1|predicted protein [Populus trichocarpa] >gi|222858986|gb|EEE96533.1| predicted protein [Populus trichocarpa]	XP_002318313	1.62929e-67	74	261.151	235	174
Ha2.0_c11409	SFW0650	protein	1102	20	1.47404e-52	0.578	7	P:response to nitrate; P:response to water deprivation; P:stomatal movement; P:nitrate assimilation; F:transcription factor activity; C:transcription factor complex; P:regulation of transcription	gi|224072246|ref|XP_002303671.1|predicted protein [Populus trichocarpa] >gi|222841103|gb|EEE78650.1| predicted protein [Populus trichocarpa]	XP_002303671	1.47404e-52	65	211.075	224	146
Ha2.0_c11410	SFW0651	copalyl diphosphate synthase	866	20	2.77658e-87	0.6305	3	P:metabolic process; F:lyase activity; F:magnesium ion binding	gi|2642661|gb|AAB87091.1|copalyl pyrophosphate synthase [Stevia rebaudiana]	AAB87091	2.77658e-87	80	325.865	246	199
Ha2.0_c11413	SFW0652	rna recognition motif family expressed	772	13	1.02743e-23	0.591538	1	F:metal ion binding	gi|225435175|ref|XP_002281895.1|PREDICTED: hypothetical protein [Vitis vinifera]	XP_002281895	1.02743e-23	76	114.39	101	77
Ha2.0_c11420	SFW0653	mitochondrial nad-dependent malate dehydrogenase	751	20	1.88302e-83	0.921	8	F:L-malate dehydrogenase activity; F:binding; P:response to cold; P:oxidation reduction; P:malate metabolic process; P:tricarboxylic acid cycle; P:glycolysis; C:mitochondrial matrix	gi|5929964|gb|AAD56659.1|malate dehydrogenase [Glycine max]	AAD56659	1.88302e-83	94	312.768	171	161
Ha2.0_c11421	SFW0654	inositol or phosphatidylinositol	768	7	2.87539e-10	0.541429	1	F:phosphotransferase activity, alcohol group as acceptor	gi|225440189|ref|XP_002278311.1|PREDICTED: hypothetical protein [Vitis vinifera]	XP_002278311	2.87539e-10	67	69.707	76	51
Ha2.0_c11427	SFW0655	---NA---	665	0			0
Ha2.0_c11428	SFW0656	pollen-specific c2 domain containing protein	652	20	8.21516e-68	0.8545	2	F:molecular_function; P:biological_process	gi|255586787|ref|XP_002534010.1|ARF GTPase activator, putative [Ricinus communis] >gi|223525988|gb|EEF28372.1| ARF GTPase activator, putative [Ricinus communis]	XP_002534010	8.21516e-68	88	260.381	165	146
Ha2.0_c11435	SFW0657	protein	905	20	7.08131e-97	0.8105	2	P:lipid metabolic process; F:hydrolase activity, acting on ester bonds	gi|224123618|ref|XP_002319124.1|predicted protein [Populus trichocarpa] >gi|222857500|gb|EEE95047.1| predicted protein [Populus trichocarpa]	XP_002319124	7.08131e-97	82	357.836	249	205
Ha2.0_c11450	SFW0658	calmodulin binding	726	14	2.58197e-10	0.725	0		gi|224136968|ref|XP_002322461.1|predicted protein [Populus trichocarpa] >gi|222869457|gb|EEF06588.1| predicted protein [Populus trichocarpa]	XP_002322461	2.58197e-10	79	69.707	48	38
Ha2.0_c11451	SFW0659	nucleic acid binding	746	6	6.26706e-19	0.568333	2	F:zinc ion binding; C:intracellular	gi|224082690|ref|XP_002306797.1|predicted protein [Populus trichocarpa] >gi|222856246|gb|EEE93793.1| predicted protein [Populus trichocarpa]	XP_002306797	6.26706e-19	57	70.8626	77	44
Ha2.0_c11452	SFW0660	copper amine	834	20	2.56318e-97	0.7955	5	F:copper ion binding; P:oxidation reduction; P:cellular amine metabolic process; F:amine oxidase activity; F:quinone binding	gi|157327697|emb|CAO16112.1|unnamed protein product [Vitis vinifera]	CAO16112	2.56318e-97	89	204.142	83	74
Ha2.0_c11457	SFW0661	g-box binding factor	1337	20	5.44169e-63	0.5765	2	F:binding; P:transcription	gi|225454432|ref|XP_002279966.1|PREDICTED: hypothetical protein [Vitis vinifera]	XP_002279966	5.44169e-63	63	246.128	365	231
Ha2.0_c11460	SFW0662	hypothetical protein [Vitis vinifera]	870	6	7.80946e-21	0.578333	0		gi|147843803|emb|CAN81604.1|hypothetical protein [Vitis vinifera]	CAN81604	7.80946e-21	57	105.145	222	128
Ha2.0_c11465	SFW0663	protein	511	20	1.2262e-30	0.8815	4	P:regulation of transcription, DNA-dependent; F:DNA binding; C:chloroplast thylakoid membrane; F:transcription coactivator activity	gi|255537843|ref|XP_002509988.1|conserved hypothetical protein [Ricinus communis] >gi|223549887|gb|EEF51375.1| conserved hypothetical protein [Ricinus communis]	XP_002509988	1.2262e-30	83	135.961	81	68
Ha2.0_c11470	SFW0664	snf1-related kinase interacting protein ski2	207	15	3.17407e-14	0.872667	1	F:kinase activity	gi|255543379|ref|XP_002512752.1|conserved hypothetical protein [Ricinus communis] >gi|223547763|gb|EEF49255.1| conserved hypothetical protein [Ricinus communis]	XP_002512752	3.17407e-14	93	81.2629	48	45
Ha2.0_c11474	SFW0665	protein binding	723	20	2.20902e-62	0.5975	1	F:binding	gi|255573230|ref|XP_002527544.1|protein binding protein, putative [Ricinus communis] >gi|223533094|gb|EEF34853.1| protein binding protein, putative [Ricinus communis]	XP_002527544	2.20902e-62	68	242.662	241	166
Ha2.0_c11476	SFW0666	protein	857	20	3.21556e-88	0.69	3	F:nucleotide binding; P:embryonic development ending in seed dormancy; C:heterotrimeric G-protein complex	gi|255575687|ref|XP_002528743.1|WD-repeat protein, putative [Ricinus communis] >gi|223531837|gb|EEF33655.1| WD-repeat protein, putative [Ricinus communis]	XP_002528743	3.21556e-88	80	328.946	235	190
Ha2.0_c11479	SFW0667	---NA---	504	0			0
Ha2.0_c11480	SFW0668	endo-beta- -glucanase	1336	20	1.24682e-144	0.8355	4	C:extracellular region; F:carbohydrate binding; P:carbohydrate metabolic process; F:cellulase activity	gi|224058299|ref|XP_002299478.1|predicted protein [Populus trichocarpa] >gi|222846736|gb|EEE84283.1| predicted protein [Populus trichocarpa]	XP_002299478	1.24682e-144	87	409.068	170	148
Ha2.0_c11482	SFW0669	dead (asp-glu-ala-asp) box polypeptide 56	842	20	3.63537e-75	0.688	3	F:ATP-dependent helicase activity; F:nucleic acid binding; F:nucleotide binding	gi|157329188|emb|CAO24798.1|unnamed protein product [Vitis vinifera]	CAO24798	3.63537e-75	78	181.8	130	102
Ha2.0_c11488	SFW0670	protein	1474	20	3.36815e-101	0.672	1	C:endomembrane system	gi|224065290|ref|XP_002301758.1|predicted protein [Populus trichocarpa] >gi|118481608|gb|ABK92746.1| unknown [Populus trichocarpa] >gi|222843484|gb|EEE81031.1| predicted protein [Populus trichocarpa]	XP_002301758	3.36815e-101	83	373.244	305	256
Ha2.0_c11491	SFW0671	protein phosphatase	849	20	1.0933e-88	0.8665	3	P:protein amino acid dephosphorylation; F:protein serine/threonine phosphatase activity; C:protein serine/threonine phosphatase complex	gi|255579574|ref|XP_002530628.1|protein phosphatase 2c, putative [Ricinus communis] >gi|223529801|gb|EEF31736.1| protein phosphatase 2c, putative [Ricinus communis]	XP_002530628	1.0933e-88	89	330.487	202	181
Ha2.0_c11492	SFW0672	salt-inducible protein homolog	709	12	1.44082e-34	0.504167	5	F:ATP binding; F:nucleotide binding; F:nucleoside-triphosphatase activity; F:zinc ion binding; C:intracellular	gi|157359073|emb|CAO66985.1|unnamed protein product [Vitis vinifera]	CAO66985	1.44082e-34	59	150.214	183	109
Ha2.0_c11493	SFW0673	protein	754	20	9.20571e-46	0.866	3	F:serine-type endopeptidase activity; C:chloroplast stroma; P:proteolysis	gi|222624784|gb|EEE58916.1|hypothetical protein OsJ_10563 [Oryza sativa Japonica Group]	EEE58916	9.20571e-46	88	187.578	113	100
Ha2.0_c11495	SFW0674	protein	1315	20	3.81027e-61	0.5425	2	F:ATP binding; P:biological_process	gi|157337099|emb|CAO21445.1|unnamed protein product [Vitis vinifera]	CAO21445	3.81027e-61	53	239.965	415	223
Ha2.0_c11496	SFW0675	fructokinase 3	569	20	1.43511e-42	0.9015	3	P:D-ribose metabolic process; C:plastid; F:ribokinase activity	gi|38604456|gb|AAR24912.1|fructokinase 3 [Lycopersicon esculentum]	AAR24912	1.43511e-42	95	176.022	141	135
Ha2.0_c11497	SFW0676	protein kinase family protein	1405	20	1.0128e-131	0.781	6	F:receptor activity; P:protein amino acid phosphorylation; F:protein tyrosine kinase activity; F:ATP binding; F:protein serine/threonine kinase activity; C:plastid	gi|225450464|ref|XP_002280159.1|PREDICTED: hypothetical protein [Vitis vinifera] >gi|157346975|emb|CAO17357.1| unnamed protein product [Vitis vinifera]	XP_002280159	1.0128e-131	81	474.552	377	307
Ha2.0_c1150	SFW0677	protein	1249	20	8.12033e-98	0.7585	2	P:glutamine metabolic process; F:transferase activity	gi|46399273|gb|AAS92257.1|putative pyridoxine biosynthesis protein [Nicotiana tabacum]	AAS92257	8.12033e-98	84	361.688	257	217
Ha2.0_c11502	SFW0678	mads box	1086	20	3.95268e-18	0.781	6	P:serine family amino acid metabolic process; P:regulation of transcription, DNA-dependent; F:sequence-specific DNA binding; F:transcription factor activity; F:catalytic activity; C:nucleus	gi|157348718|emb|CAO23610.1|unnamed protein product [Vitis vinifera]	CAO23610	3.95268e-18	65	96.6709	218	142
Ha2.0_c11503	SFW0679	protein	768	20	1.07972e-57	0.743	3	C:cytoplasmic membrane-bounded vesicle; F:protein kinase activity; F:nucleotide binding	gi|224137796|ref|XP_002326442.1|predicted protein [Populus trichocarpa] >gi|222833764|gb|EEE72241.1| predicted protein [Populus trichocarpa]	XP_002326442	1.07972e-57	91	227.254	135	123
Ha2.0_c11506	SFW0680	ap2 domain containing protein	777	20	7.24764e-17	0.634	3	F:transcription factor activity; C:nucleus; P:regulation of transcription, DNA-dependent	gi|15218204|ref|NP_177931.1|RAP2.4 (related to AP2 4); DNA binding / transcription factor [Arabidopsis thaliana] >gi|75244611|sp|Q8H1E4.1|RAP24_ARATH RecName: Full=Ethylene-responsive transcription factor RAP2-4; AltName: Full=Protein RELATED TO APETALA2 4 >gi|23297619|gb|AAN12993.1| putative AP2 domain containing protein [Arabidopsis thaliana]	NP_177931	7.24764e-17	66	91.6633	156	103
Ha2.0_c11514	SFW0681	protein kinase	424	20	6.89992e-25	0.813	4	P:protein amino acid phosphorylation; F:protein tyrosine kinase activity; F:ATP binding; F:protein serine/threonine kinase activity	gi|224133272|ref|XP_002321526.1|predicted protein [Populus trichocarpa] >gi|222868522|gb|EEF05653.1| predicted protein [Populus trichocarpa]	XP_002321526	6.89992e-25	80	116.701	144	116
Ha2.0_c11515	SFW0682	10-formyltetrahydrofolate synthetase	1034	20	5.49671e-105	0.8435	8	P:one-carbon compound metabolic process; F:copper ion binding; C:plasma membrane; F:formate-tetrahydrofolate ligase activity; F:ATP binding; P:folic acid and derivative biosynthetic process; C:chloroplast; C:apoplast	gi|224073194|ref|XP_002304017.1|10-formyltetrahydrofolate synthetase [Populus trichocarpa] >gi|222841449|gb|EEE78996.1| 10-formyltetrahydrofolate synthetase [Populus trichocarpa]	XP_002304017	5.49671e-105	89	230.72	84	75
Ha2.0_c1152	SFW0683	integral membrane protein	756	20	1.19998e-77	0.859	8	F:xanthine transmembrane transporter activity; P:allantoin transport; F:uracil transmembrane transporter activity; F:allantoin uptake transmembrane transporter activity; P:uracil transport; C:cytoplasmic membrane-bounded vesicle; P:xanthine transport; C:membrane	gi|224098968|ref|XP_002311338.1|predicted protein [Populus trichocarpa] >gi|222851158|gb|EEE88705.1| predicted protein [Populus trichocarpa]	XP_002311338	1.19998e-77	90	293.508	194	176
Ha2.0_c11520	SFW0684	---NA---	477	0			0
Ha2.0_c11521	SFW0685	protein	725	20	2.08201e-36	0.772	2	F:ligase activity; F:binding	gi|224077306|ref|XP_002305204.1|predicted protein [Populus trichocarpa] >gi|222848168|gb|EEE85715.1| predicted protein [Populus trichocarpa]	XP_002305204	2.08201e-36	88	156.377	138	122
Ha2.0_c11522	SFW0686	gtp-binding protein	955	20	1.79654e-101	0.9545	4	P:protein transport; C:plasma membrane; F:GTP binding; P:small GTPase mediated signal transduction	gi|225443554|ref|XP_002277579.1|PREDICTED: hypothetical protein [Vitis vinifera] >gi|157358689|emb|CAO66374.1| unnamed protein product [Vitis vinifera]	XP_002277579	1.79654e-101	97	373.244	205	200
Ha2.0_c11524	SFW0687	atp-binding cassette	998	20	8.32136e-139	0.7015	3	C:membrane; F:ATPase activity; F:ATP binding	gi|75326590|sp|Q76CU2.1|PDR1_TOBACRecName: Full=Pleiotropic drug resistance protein 1; AltName: Full=NtPDR1 >gi|41052472|dbj|BAD07483.1| PDR-type ABC transporter 1 [Nicotiana tabacum]	Q76CU2	8.32136e-139	70	367.081	150	106
Ha2.0_c11526	SFW0688	PREDICTED: hypothetical protein [Vitis vinifera]	545	19	5.21659e-20	0.779474	0		gi|225452256|ref|XP_002271555.1|PREDICTED: hypothetical protein [Vitis vinifera]	XP_002271555	5.21659e-20	78	100.908	152	119
Ha2.0_c11529	SFW0689	protein	207	16	2.87083e-15	0.949375	1	C:endomembrane system	gi|22330205|ref|NP_175672.2|unknown protein [Arabidopsis thaliana] >gi|18491205|gb|AAL69505.1| unknown protein [Arabidopsis thaliana] >gi|20465295|gb|AAM20051.1| unknown protein [Arabidopsis thaliana]	NP_175672	2.87083e-15	100	84.7297	40	40
Ha2.0_c11532	SFW0690	gibberellin receptor	1061	20	4.79096e-61	0.886	3	F:receptor activity; P:metabolic process; F:carboxylesterase activity	gi|82697973|gb|ABB89021.1|CXE carboxylesterase [Actinidia deliciosa]	ABB89021	4.79096e-61	92	239.195	134	124
Ha2.0_c11533	SFW0691	nardilysin (n-arginine dibasic convertase) isoform 1	1411	20	0	0.693	5	F:hydrolase activity, hydrolyzing O-glycosyl compounds; P:carbohydrate metabolic process; F:metalloendopeptidase activity; P:proteolysis; F:zinc ion binding	gi|225434343|ref|XP_002276484.1|PREDICTED: hypothetical protein [Vitis vinifera]	XP_002276484	0	87	676.396	449	391
Ha2.0_c11534	SFW0692	cop1 regulatory protein	781	20	3.95815e-55	0.8875	8	P:red, far-red light phototransduction; F:zinc ion binding; P:red or far red light signaling pathway; P:modification-dependent protein catabolic process; F:ligase activity; F:identical protein binding; C:cytoplasm; C:nucleus	gi|224118164|ref|XP_002331573.1|predicted protein [Populus trichocarpa] >gi|222873797|gb|EEF10928.1| predicted protein [Populus trichocarpa]	XP_002331573	3.95815e-55	92	218.779	168	155
Ha2.0_c11535	SFW0693	calmodulin-domain protein kinase cdpk isoform 5	1077	20	1.59072e-120	0.829	5	P:protein amino acid phosphorylation; C:plasma membrane; F:calcium ion binding; F:ATP binding; F:protein serine/threonine kinase activity	gi|225428322|ref|XP_002282994.1|PREDICTED: hypothetical protein [Vitis vinifera] >gi|157340732|emb|CAO47537.1| unnamed protein product [Vitis vinifera]	XP_002282994	1.59072e-120	84	436.802	287	242
Ha2.0_c11539	SFW0694	---NA---	751	0			0
Ha2.0_c1154	SFW0695	pectin methlyesterase inhibitor protein 1	895	20	5.10834e-47	0.735	1	F:pectinesterase inhibitor activity	gi|157351680|emb|CAO42669.1|unnamed protein product [Vitis vinifera]	CAO42669	5.10834e-47	73	192.2	165	122
Ha2.0_c11540	SFW0696	membrane-associated salt-inducible protein like	714	19	1.20619e-20	0.772632	2	C:mitochondrion; F:binding	gi|156070795|gb|ABU45207.1|unknown [Solanum bulbocastanum]	ABU45207	1.20619e-20	90	103.99	75	68
Ha2.0_c11545	SFW0697	phosphatidylinositol 3- and 4-kinase family protein	907	20	4.5347e-43	0.742	2	F:inositol or phosphatidylinositol kinase activity; F:phosphotransferase activity, alcohol group as acceptor	gi|225455730|ref|XP_002267866.1|PREDICTED: hypothetical protein isoform 2 [Vitis vinifera]	XP_002267866	4.5347e-43	74	179.104	193	144
Ha2.0_c11546	SFW0698	protein	731	20	8.3003e-49	0.961	3	F:RNA binding; P:translational initiation; F:translation initiation factor activity	gi|116779866|gb|ABK21455.1|unknown [Picea sitchensis] >gi|116780890|gb|ABK21865.1| unknown [Picea sitchensis] >gi|116785276|gb|ABK23660.1| unknown [Picea sitchensis] >gi|116789213|gb|ABK25161.1| unknown [Picea sitchensis] >gi|148908808|gb|ABR17510.1| unknown [Picea sitchensis] >gi|148910636|gb|ABR18388.1| unknown [Picea sitchensis] >gi|224284556|gb|ACN40011.1| unknown [Picea sitchensis]	ABK21455	8.3003e-49	98	197.593	98	97
Ha2.0_c11548	SFW0699	protein	1253	20	4.16553e-133	0.7425	5	P:translational initiation; F:RNA binding; F:translation initiation factor activity; C:nucleus; F:nucleotide binding	gi|168036652|ref|XP_001770820.1|predicted protein [Physcomitrella patens subsp. patens] >gi|162677879|gb|EDQ64344.1| predicted protein [Physcomitrella patens subsp. patens]	XP_001770820	4.16553e-133	84	278.1	194	164
Ha2.0_c11549	SFW0700	predicted protein [Populus trichocarpa]	723	20	7.86782e-52	0.6915	0		gi|224069168|ref|XP_002326291.1|predicted protein [Populus trichocarpa] >gi|118485340|gb|ABK94529.1| unknown [Populus trichocarpa] >gi|222833484|gb|EEE71961.1| predicted protein [Populus trichocarpa]	XP_002326291	7.86782e-52	81	207.608	173	141
Ha2.0_c1155	SFW0701	---NA---	568	0			0
Ha2.0_c11550	SFW0702	protein	742	20	1.04457e-62	0.616	2	F:molecular_function; P:biological_process	gi|225445774|ref|XP_002274694.1|PREDICTED: hypothetical protein [Vitis vinifera]	XP_002274694	1.04457e-62	72	243.817	238	173
Ha2.0_c11558	SFW0703	at1g71070 f23n20_6	732	20	9.32514e-24	0.595	1	F:transferase activity, transferring glycosyl groups	gi|60657606|gb|AAX33324.1|secondary cell wall-related glycosyltransferase family 14 [Populus tremula x Populus tremuloides]	AAX33324	9.32514e-24	62	114.39	156	97
Ha2.0_c11559	SFW0704	---NA---	764	0			0
Ha2.0_c1156	SFW0705	metal ion binding	800	20	5.60265e-60	0.7815	2	P:metal ion transport; F:metal ion binding	gi|225456373|ref|XP_002284075.1|PREDICTED: hypothetical protein [Vitis vinifera]	XP_002284075	5.60265e-60	85	234.958	183	157
Ha2.0_c11562	SFW0706	mitogen-activated protein kinase 4	1455	20	1.91063e-157	0.956	4	F:MAP kinase activity; P:protein amino acid phosphorylation; F:protein binding; F:ATP binding	gi|225454334|ref|XP_002277669.1|PREDICTED: hypothetical protein [Vitis vinifera] >gi|147786894|emb|CAN75543.1| hypothetical protein [Vitis vinifera] >gi|157349807|emb|CAO39663.1| unnamed protein product [Vitis vinifera]	XP_002277669	1.91063e-157	97	560.066	354	345
Ha2.0_c11563	SFW0707	dihydroxy-acid dehydratase	359	20	7.06791e-30	0.8325	6	F:iron ion binding; P:isoleucine biosynthetic process; F:dihydroxy-acid dehydratase activity; P:valine biosynthetic process; F:4 iron, 4 sulfur cluster binding; C:plastid	gi|224057608|ref|XP_002299283.1|predicted protein [Populus trichocarpa] >gi|222846541|gb|EEE84088.1| predicted protein [Populus trichocarpa]	XP_002299283	7.06791e-30	90	133.265	119	108
Ha2.0_c11565	SFW0708	potassium channel	1220	20	9.18723e-115	0.722	4	F:voltage-gated potassium channel activity; P:potassium ion transport; C:integral to membrane; C:plastid	gi|56744187|dbj|BAD81033.1|potassium channel NKT2 [Nicotiana tabacum]	BAD81033	9.18723e-115	79	417.927	355	282
Ha2.0_c11568	SFW0709	protein binding	1375	20	5.7642e-124	0.713	7	F:transcription cofactor activity; F:zinc ion binding; F:nucleic acid binding; P:regulation of transcription, DNA-dependent; F:ribonuclease H activity; F:histone acetyltransferase activity; C:nucleus	gi|255540423|ref|XP_002511276.1|protein binding protein, putative [Ricinus communis] >gi|223550391|gb|EEF51878.1| protein binding protein, putative [Ricinus communis]	XP_002511276	5.7642e-124	84	448.743	316	266
Ha2.0_c11569	SFW0710	protein	874	18	2.49238e-75	0.635	2	C:plasma membrane; C:plastid	gi|255586242|ref|XP_002533775.1|conserved hypothetical protein [Ricinus communis] >gi|223526296|gb|EEF28605.1| conserved hypothetical protein [Ricinus communis]	XP_002533775	2.49238e-75	72	286.189	269	195
Ha2.0_c1157	SFW0711	PREDICTED: hypothetical protein isoform 1 [Vitis vinifera]	819	10	2.5098e-20	0.612	0		gi|225469685|ref|XP_002268510.1|PREDICTED: hypothetical protein isoform 1 [Vitis vinifera]	XP_002268510	2.5098e-20	55	84.7297	98	54
Ha2.0_c11576	SFW0712	histone h2a	621	20	5.69817e-44	0.953	5	C:nucleosome; F:DNA binding; P:nucleosome assembly; C:cell wall; C:nucleus	gi|224115182|ref|XP_002316965.1|histone H2 [Populus trichocarpa] >gi|222860030|gb|EEE97577.1| histone H2 [Populus trichocarpa]	XP_002316965	5.69817e-44	96	181.03	133	129
Ha2.0_c11579	SFW0713	60s acidic ribosomal protein	611	20	1.81424e-15	0.9135	3	C:ribosome; F:structural constituent of ribosome; P:translational elongation	gi|730583|sp|P41099.1|RLA2_PARARRecName: Full=60S acidic ribosomal protein P2 >gi|551267|emb|CAA55047.1| 60s acidic ribosomal protein P2 [Parthenium argentatum]	P41099	1.81424e-15	98	86.2705	62	61
Ha2.0_c11582	SFW0714	protein kinase-like protein	940	20	2.30282e-69	0.803	3	P:protein amino acid phosphorylation; F:ATP binding; F:protein serine/threonine kinase activity	gi|157342769|emb|CAO65481.1|unnamed protein product [Vitis vinifera]	CAO65481	2.30282e-69	87	266.544	178	155
Ha2.0_c11583	SFW0715	---NA---	493	0			0
Ha2.0_c11585	SFW0716	protein	908	20	1.14783e-62	0.697	1	C:mitochondrion	gi|225457721|ref|XP_002274136.1|PREDICTED: hypothetical protein [Vitis vinifera]	XP_002274136	1.14783e-62	84	244.202	216	182
Ha2.0_c11587	SFW0717	---NA---	226	0			0
Ha2.0_c11592	SFW0718	metal-transporting p-type atpase	701	20	2.47417e-23	0.767	7	F:metal ion binding; F:ATPase activity, coupled to transmembrane movement of ions, phosphorylative mechanism; P:ATP biosynthetic process; F:ATP binding; C:chloroplast; P:metal ion transport; C:plasma membrane	gi|255635520|gb|ACU18111.1|unknown [Glycine max]	ACU18111	2.47417e-23	85	112.849	78	67
Ha2.0_c11593	SFW0719	dna binding	394	4	6.1301e-05	0.565	7	F:kinase activity; F:protein kinase activity; F:ATP binding; F:transferase activity; F:nucleotide binding; P:protein amino acid phosphorylation; F:protein serine/threonine kinase activity	gi|224136278|ref|XP_002322289.1|predicted protein [Populus trichocarpa] >gi|222869285|gb|EEF06416.1| predicted protein [Populus trichocarpa]	XP_002322289	6.1301e-05	57	50.447	78	45
Ha2.0_c11596	SFW0720	---NA---	539	0			0
Ha2.0_c11600	SFW0721	protein	749	20	1.62325e-51	0.7365	2	F:hydrolase activity, acting on glycosyl bonds; P:metabolic process	gi|30678225|ref|NP_178637.2|glycosyl hydrolase family 17 protein [Arabidopsis thaliana]	NP_178637	1.62325e-51	77	130.183	81	63
Ha2.0_c11602	SFW0722	nucleolar protein	1039	20	7.20368e-147	0.903	1	C:cell wall	gi|225456270|ref|XP_002283518.1|PREDICTED: hypothetical protein [Vitis vinifera]	XP_002283518	7.20368e-147	96	408.683	153	147
Ha2.0_c11606	SFW0723	asparagine synthetase	1405	20	0	0.8135	3	P:glutamine metabolic process; F:asparagine synthase (glutamine-hydrolyzing) activity; P:asparagine biosynthetic process	gi|8347729|gb|AAF74755.1|asparagine synthetase [Helianthus annuus]	AAF74755	0	88	664.455	414	365
Ha2.0_c11607	SFW0724	voltage-gated clc-type chloride	793	20	4.27303e-37	0.7235	3	C:membrane; C:plastid; F:ion channel activity	gi|157358952|emb|CAO66848.1|unnamed protein product [Vitis vinifera]	CAO66848	4.27303e-37	77	137.502	71	55
Ha2.0_c11620	SFW0725	rna polymerase sigma factor	862	20	2.05998e-58	0.663	4	P:transcription, DNA-dependent; F:transcription regulator activity; F:DNA binding; C:plastid	gi|255550882|ref|XP_002516489.1|RNA polymerase sigma factor rpoD, putative [Ricinus communis] >gi|223544309|gb|EEF45830.1| RNA polymerase sigma factor rpoD, putative [Ricinus communis]	XP_002516489	2.05998e-58	79	229.95	198	157
Ha2.0_c11622	SFW0726	3-hydroxy-3-methylglutaryl-coenzyme a reductase	660	20	8.52147e-60	0.925	9	C:endoplasmic reticulum membrane; F:NADP or NADPH binding; P:isoprenoid biosynthetic process; P:oxidation reduction; C:plastid membrane; C:integral to membrane; P:coenzyme A metabolic process; F:hydroxymethylglutaryl-CoA reductase (NADPH) activity; C:mitochondrial membrane	gi|115607094|gb|ABJ16394.1|3-hydroxy-3-methylglutaryl-coenzyme A reductase [Ligularia fischeri]	ABJ16394	8.52147e-60	94	233.802	146	138
Ha2.0_c11624	SFW0727	zinc finger (c2h2 type) family protein	732	3	2.3762e-11	0.48	2	F:zinc ion binding; P:biological_process	gi|225464505|ref|XP_002272128.1|PREDICTED: hypothetical protein [Vitis vinifera]	XP_002272128	2.3762e-11	49	73.1738	155	76
Ha2.0_c11627	SFW0728	hyoscyamine 6-	1008	20	1.25666e-124	0.841	4	P:alkaloid biosynthetic process; P:oxidation reduction; F:iron ion binding; F:oxidoreductase activity, acting on paired donors, with incorporation or reduction of molecular oxygen, 2-oxoglutarate as one donor, and incorporation of one atom each of oxygen into both donors	gi|255546339|ref|XP_002514229.1|Hyoscyamine 6-dioxygenase, putative [Ricinus communis] >gi|223546685|gb|EEF48183.1| Hyoscyamine 6-dioxygenase, putative [Ricinus communis]	XP_002514229	1.25666e-124	89	450.284	284	255
Ha2.0_c11628	SFW0729	villin 2	1176	20	1.96477e-76	0.624	2	F:actin binding; P:cytoskeleton organization	gi|57283139|emb|CAE17317.1|villin 2 [Nicotiana tabacum]	CAE17317	1.96477e-76	72	224.172	157	114
Ha2.0_c11629	SFW0730	conserved hypothetical protein [Ricinus communis]	702	8	1.37744e-05	0.66125	0		gi|255571558|ref|XP_002526725.1|conserved hypothetical protein [Ricinus communis] >gi|223533914|gb|EEF35639.1| conserved hypothetical protein [Ricinus communis]	XP_002526725	1.37744e-05	71	53.9138	64	46
Ha2.0_c11631	SFW0731	anthocyanin 5-aromatic	731	18	5.79134e-18	0.669444	1	F:transferase activity	gi|116830503|gb|ABK28209.1|unknown [Arabidopsis thaliana]	ABK28209	5.79134e-18	67	95.1301	210	142
Ha2.0_c11633	SFW0732	exosome complex exonuclease	1170	18	1.499e-48	0.823889	13	F:3'-5'-exoribonuclease activity; F:magnesium chelatase activity; P:response to oxidative stress; F:acyl carrier activity; F:electron carrier activity; F:RNA binding; P:chlorophyll biosynthetic process; F:transferase activity; F:cofactor binding; C:membrane; F:catalase activity; F:phosphopantetheine binding; P:RNA processing	gi|225435546|ref|XP_002283091.1|PREDICTED: hypothetical protein [Vitis vinifera]	XP_002283091	1.499e-48	85	119.013	74	63
Ha2.0_c11634	SFW0733	udp-glucose glucosyltransferase	673	20	1.6901e-51	0.7295	1	F:transferase activity, transferring glycosyl groups	gi|225459253|ref|XP_002285771.1|PREDICTED: hypothetical protein isoform 1 [Vitis vinifera] >gi|157335867|emb|CAO61697.1| unnamed protein product [Vitis vinifera]	XP_002285771	1.6901e-51	75	159.073	103	78
Ha2.0_c11638	SFW0734	transducin family protein wd-40 repeat family protein	574	20	5.12856e-19	0.8215	1	C:plastid	gi|224132280|ref|XP_002321300.1|predicted protein [Populus trichocarpa] >gi|222862073|gb|EEE99615.1| predicted protein [Populus trichocarpa]	XP_002321300	5.12856e-19	86	97.8265	91	79
Ha2.0_c1164	SFW0735	protein	869	20	5.1256e-73	0.8195	1	C:plastid	gi|225440580|ref|XP_002277149.1|PREDICTED: hypothetical protein [Vitis vinifera]	XP_002277149	5.1256e-73	84	278.485	179	152
Ha2.0_c11649	SFW0736	protein	858	20	5.69164e-101	0.804	1	F:binding	gi|157340551|emb|CAO47356.1|unnamed protein product [Vitis vinifera]	CAO47356	5.69164e-101	85	371.318	249	214
Ha2.0_c11650	SFW0737	aminoacyl-trna synthetase	641	16	1.29596e-33	0.660625	1	F:aminoacyl-tRNA ligase activity	gi|225456614|ref|XP_002266347.1|PREDICTED: hypothetical protein [Vitis vinifera]	XP_002266347	1.29596e-33	77	127.102	108	84
Ha2.0_c11659	SFW0738	auxin influx carrier component	741	20	5.37215e-80	0.9065	7	P:response to nematode; C:plasma membrane; F:amino acid transmembrane transporter activity; P:amino acid transport; C:integral to membrane; P:auxin mediated signaling pathway; F:symporter activity	gi|255583893|ref|XP_002532696.1|amino acid transporter, putative [Ricinus communis] >gi|223527563|gb|EEF29681.1| amino acid transporter, putative [Ricinus communis]	XP_002532696	5.37215e-80	92	262.307	92	85
Ha2.0_c11661	SFW0739	---NA---	617	0			0
Ha2.0_c1167	SFW0740	eukaryotic translation initiation factor 5	890	20	2.40863e-65	0.645	4	C:cytoplasm; P:translational initiation; F:binding; C:nucleus	gi|225453080|ref|XP_002270702.1|PREDICTED: hypothetical protein [Vitis vinifera]	XP_002270702	2.40863e-65	68	253.062	241	165
Ha2.0_c11670	SFW0741	copper ion binding	1018	4	1.56192e-05	0.8175	0		gi|224059446|ref|XP_002299850.1|predicted protein [Populus trichocarpa] >gi|222847108|gb|EEE84655.1| predicted protein [Populus trichocarpa]	XP_002299850	1.56192e-05	79	54.6842	39	31
Ha2.0_c11675	SFW0742	---NA---	815	0			0
Ha2.0_c11683	SFW0743	integral membrane hpp family protein	807	20	3.5735e-70	0.785	1	C:chloroplast inner membrane	gi|225456660|ref|XP_002267093.1|PREDICTED: hypothetical protein [Vitis vinifera] >gi|157356349|emb|CAO62501.1| unnamed protein product [Vitis vinifera]	XP_002267093	3.5735e-70	85	268.855	179	153
Ha2.0_c11684	SFW0744	protein	768	20	4.39996e-43	0.9205	1	P:protein transport	gi|224059190|ref|XP_002299759.1|predicted protein [Populus trichocarpa] >gi|222847017|gb|EEE84564.1| predicted protein [Populus trichocarpa]	XP_002299759	4.39996e-43	96	178.718	98	95
Ha2.0_c11687	SFW0745	protein	708	20	2.23249e-27	0.808	2	F:zinc ion binding; C:intracellular	gi|225427566|ref|XP_002268140.1|PREDICTED: hypothetical protein [Vitis vinifera] >gi|157360949|emb|CAO70778.1| unnamed protein product [Vitis vinifera]	XP_002268140	2.23249e-27	94	126.331	67	63
Ha2.0_c11689	SFW0746	protein	825	20	6.78768e-52	0.809	0		gi|255550093|ref|XP_002516097.1|conserved hypothetical protein [Ricinus communis] >gi|223544583|gb|EEF46099.1| conserved hypothetical protein [Ricinus communis]	XP_002516097	6.78768e-52	71	160.614	121	87
Ha2.0_c11692	SFW0747	---NA---	238	0			0
Ha2.0_c11696	SFW0748	serine carboxypeptidase	1287	20	4.53146e-75	0.6985	3	F:serine-type carboxypeptidase activity; C:cytoplasmic membrane-bounded vesicle; P:proteolysis	gi|225428739|ref|XP_002285022.1|PREDICTED: hypothetical protein [Vitis vinifera] >gi|157340970|emb|CAO47775.1| unnamed protein product [Vitis vinifera]	XP_002285022	4.53146e-75	75	286.189	227	171
Ha2.0_c11699	SFW0749	domain gpi-anchored protein 2	862	20	1.05386e-70	0.6555	1	C:plasma membrane	gi|224078525|ref|XP_002305553.1|predicted protein [Populus trichocarpa] >gi|222848517|gb|EEE86064.1| predicted protein [Populus trichocarpa]	XP_002305553	1.05386e-70	74	270.781	261	194
Ha2.0_c11703	SFW0750	phenazine biosynthesis	429	20	2.20295e-15	0.7115	2	P:biosynthetic process; F:catalytic activity	gi|224109124|ref|XP_002315091.1|predicted protein [Populus trichocarpa] >gi|222864131|gb|EEF01262.1| predicted protein [Populus trichocarpa]	XP_002315091	2.20295e-15	89	85.1149	46	41
Ha2.0_c11705	SFW0751	acyl:coa ligase	549	20	1.0807e-52	0.899	2	F:catalytic activity; P:metabolic process	gi|224085996|ref|XP_002307770.1|acyl:coa ligase [Populus trichocarpa] >gi|222857219|gb|EEE94766.1| acyl:coa ligase [Populus trichocarpa]	XP_002307770	1.0807e-52	93	209.534	119	111
Ha2.0_c11716	SFW0752	protein	1288	20	1.9835e-171	0.8065	3	F:kinase activity; C:Golgi apparatus; C:mitochondrion	gi|225427524|ref|XP_002265127.1|PREDICTED: hypothetical protein [Vitis vinifera] >gi|157358840|emb|CAO66720.1| unnamed protein product [Vitis vinifera]	XP_002265127	1.9835e-171	88	606.29	338	300
Ha2.0_c11721	SFW0753	profilin	708	20	2.06611e-57	0.948	4	P:actin cytoskeleton organization; C:cytoplasm; F:actin binding; C:actin cytoskeleton	gi|169159721|gb|ACA49387.1|putative actin- and phospholipid-binding protein [Gerbera hybrid cultivar]	ACA49387	2.06611e-57	96	226.098	131	126
Ha2.0_c11727	SFW0754	zinc finger ccch type domain-containing protein zfn-like 3	837	20	1.88261e-69	0.536	1	F:binding	gi|225462348|ref|XP_002269152.1|PREDICTED: hypothetical protein [Vitis vinifera]	XP_002269152	1.88261e-69	58	266.544	160	93
Ha2.0_c11728	SFW0755	arginine serine-rich splicing	629	20	3.4191e-44	0.85	3	F:protein binding; F:nucleotide binding; F:RNA binding	gi|255564609|ref|XP_002523299.1|arginine/serine-rich splicing factor, putative [Ricinus communis] >gi|223537387|gb|EEF39015.1| arginine/serine-rich splicing factor, putative [Ricinus communis]	XP_002523299	3.4191e-44	94	151.754	53	50
Ha2.0_c11730	SFW0756	protein	1118	20	5.82938e-119	0.8575	4	P:carbohydrate metabolic process; C:integral to membrane; F:polygalacturonase activity; P:cell wall organization	gi|223635599|sp|A7PZL3.1|PGLR_VITVIRecName: Full=Probable polygalacturonase; Short=PG; AltName: Full=Pectinase >gi|157349808|emb|CAO39664.1| unnamed protein product [Vitis vinifera]	A7PZL3	5.82938e-119	90	256.529	172	156
Ha2.0_c11731	SFW0757	leucine rich repeat receptor	693	20	8.56036e-53	0.7595	8	P:protein amino acid phosphorylation; C:cytoplasmic membrane-bounded vesicle; F:protein binding; F:protein tyrosine kinase activity; F:ATP binding; C:membrane; F:protein serine/threonine kinase activity; P:transmembrane receptor protein tyrosine kinase signaling pathway	gi|225453949|ref|XP_002279998.1|PREDICTED: hypothetical protein [Vitis vinifera] >gi|157349354|emb|CAO24500.1| unnamed protein product [Vitis vinifera]	XP_002279998	8.56036e-53	81	210.69	148	121
Ha2.0_c11733	SFW0758	mc family transporter: deoxynucleotide	671	20	6.30437e-58	0.7335	5	F:binding; C:mitochondrial inner membrane; P:mitochondrial transport; C:integral to membrane; F:transporter activity	gi|224107339|ref|XP_002314452.1|predicted protein [Populus trichocarpa] >gi|222863492|gb|EEF00623.1| predicted protein [Populus trichocarpa]	XP_002314452	6.30437e-58	89	227.639	139	125
Ha2.0_c11740	SFW0759	serine threonine protein kinase	761	20	2.05959e-85	0.925	5	P:protein amino acid phosphorylation; F:protein tyrosine kinase activity; F:protein serine/threonine/tyrosine kinase activity; F:ATP binding; F:protein serine/threonine kinase activity	gi|225445686|ref|XP_002267305.1|PREDICTED: hypothetical protein [Vitis vinifera]	XP_002267305	2.05959e-85	93	319.316	170	159
Ha2.0_c11741	SFW0760	protein	769	20	3.69104e-85	0.9165	6	C:cytosolic ribosome; C:proteasome core complex; P:response to cadmium ion; P:ubiquitin-dependent protein catabolic process; C:nucleus; F:threonine-type endopeptidase activity	gi|225462543|ref|XP_002266917.1|PREDICTED: hypothetical protein isoform 2 [Vitis vinifera] >gi|225462545|ref|XP_002266877.1| PREDICTED: hypothetical protein isoform 1 [Vitis vinifera] >gi|147799989|emb|CAN77245.1| hypothetical protein [Vitis vinifera] >gi|157360582|emb|CAO70157.1| unnamed protein product [Vitis vinifera]	XP_002266917	3.69104e-85	94	317.005	100	94
Ha2.0_c11747	SFW0761	gip1-like protein	666	20	2.3882e-41	0.7655	4	P:response to fructose stimulus; P:response to sucrose stimulus; P:gibberellic acid mediated signaling; P:response to glucose stimulus	gi|224140985|ref|XP_002323857.1|predicted protein [Populus trichocarpa] >gi|224140987|ref|XP_002323858.1| predicted protein [Populus trichocarpa] >gi|118481401|gb|ABK92643.1| unknown [Populus trichocarpa] >gi|118483475|gb|ABK93636.1| unknown [Populus trichocarpa] >gi|118484630|gb|ABK94187.1| unknown [Populus trichocarpa] >gi|118486760|gb|ABK95215.1| unknown [Populus trichocarpa] >gi|222866859|gb|…	XP_002323857	2.3882e-41	78	172.555	107	84
Ha2.0_c11748	SFW0762	phospholipase c	821	20	1.99911e-100	0.855	5	F:signal transducer activity; P:intracellular signaling cascade; F:calcium ion binding; P:lipid metabolic process; F:phosphoinositide phospholipase C activity	gi|225448433|ref|XP_002269949.1|PREDICTED: hypothetical protein isoform 1 [Vitis vinifera] >gi|147828132|emb|CAN64084.1| hypothetical protein [Vitis vinifera]	XP_002269949	1.99911e-100	87	369.392	248	217
Ha2.0_c11749	SFW0763	cell division protein	798	20	3.42077e-113	0.8795	8	F:metalloendopeptidase activity; P:protein catabolic process; F:ATP binding; C:integral to membrane; F:nucleoside-triphosphatase activity; P:proteolysis; F:zinc ion binding; C:plastid	gi|225434670|ref|XP_002279721.1|PREDICTED: hypothetical protein [Vitis vinifera]	XP_002279721	3.42077e-113	97	384.415	125	122
Ha2.0_c11757	SFW0764	serine threonine protein kinase	1195	20	3.53276e-154	0.8405	3	P:protein amino acid phosphorylation; F:ATP binding; F:protein serine/threonine kinase activity	gi|225455752|ref|XP_002269355.1|PREDICTED: hypothetical protein isoform 1 [Vitis vinifera] >gi|157343450|emb|CAO67956.1| unnamed protein product [Vitis vinifera]	XP_002269355	3.53276e-154	90	223.016	85	77
Ha2.0_c11763	SFW0765	at3g19540 t31j18_4	823	20	4.14384e-37	0.6215	1	F:protein binding	gi|255538120|ref|XP_002510125.1|conserved hypothetical protein [Ricinus communis] >gi|223550826|gb|EEF52312.1| conserved hypothetical protein [Ricinus communis]	XP_002510125	4.14384e-37	67	159.073	192	129
Ha2.0_c11764	SFW0766	protein	817	20	4.61024e-73	0.709	3	P:base-excision repair; F:nucleic acid binding; F:catalytic activity	gi|255540783|ref|XP_002511456.1|Endonuclease III, putative [Ricinus communis] >gi|223550571|gb|EEF52058.1| Endonuclease III, putative [Ricinus communis]	XP_002511456	4.61024e-73	84	278.485	203	171
Ha2.0_c11766	SFW0767	cell-surface adhesin	735	20	2.24995e-09	0.494	3	F:molecular_function; P:cell redox homeostasis; P:biological_process	gi|123424618|ref|XP_001306621.1|cell-surface adhesin [Trichomonas vaginalis G3] >gi|121888206|gb|EAX93691.1| cell-surface adhesin, putative [Trichomonas vaginalis G3]	XP_001306621	2.24995e-09	51	66.6254	95	49
Ha2.0_c11768	SFW0768	protein	680	20	6.24654e-24	0.744	1	F:DNA binding	gi|157346305|emb|CAO16002.1|unnamed protein product [Vitis vinifera]	CAO16002	6.24654e-24	74	81.6481	63	47
Ha2.0_c11770	SFW0769	plant protein family expressed	740	20	1.6646e-36	0.8	3	C:mitochondrion; C:plastid; C:Golgi apparatus	gi|224055855|ref|XP_002298687.1|predicted protein [Populus trichocarpa] >gi|222845945|gb|EEE83492.1| predicted protein [Populus trichocarpa]	XP_002298687	1.6646e-36	88	156.762	117	103
Ha2.0_c11774	SFW0770	la domain-containing protein	397	8	2.47244e-13	0.66	1	C:chloroplast	gi|225431336|ref|XP_002270025.1|PREDICTED: hypothetical protein [Vitis vinifera]	XP_002270025	2.47244e-13	73	77.0258	52	38
Ha2.0_c11776	SFW0771	protein	812	20	2.30516e-109	0.8945	0		gi|225432498|ref|XP_002277442.1|PREDICTED: hypothetical protein [Vitis vinifera]	XP_002277442	2.30516e-109	97	399.053	209	203
Ha2.0_c11778	SFW0772	protein	832	20	4.20346e-13	0.446	1	C:mitochondrion	gi|224115754|ref|XP_002317116.1|predicted protein [Populus trichocarpa] >gi|222860181|gb|EEE97728.1| predicted protein [Populus trichocarpa]	XP_002317116	4.20346e-13	48	79.337	218	105
Ha2.0_c11779	SFW0773	protein disulfide	717	20	7.74492e-36	0.7495	2	P:cell redox homeostasis; C:cytoplasmic membrane-bounded vesicle	gi|255549966|ref|XP_002516034.1|protein disulfide isomerase, putative [Ricinus communis] >gi|223544939|gb|EEF46454.1| protein disulfide isomerase, putative [Ricinus communis]	XP_002516034	7.74492e-36	86	154.451	119	103
Ha2.0_c11783	SFW0774	plasma membrane h+-atpase	845	20	8.00205e-76	0.887	8	F:hydrogen-exporting ATPase activity, phosphorylative mechanism; C:integral to membrane; P:ATP biosynthetic process; F:ATP binding; F:magnesium ion binding; F:ATPase activity, uncoupled; P:proton transport; C:plasma membrane	gi|6759597|emb|CAB69823.1|plasma membrane H+ ATPase [Prunus persica]	CAB69823	8.00205e-76	91	287.73	224	204
Ha2.0_c11784	SFW0775	ribosomal protein l12	645	20	1.99388e-42	0.815	9	P:defense response to bacterium; C:ribosome; F:structural constituent of ribosome; F:RNA binding; F:protein binding; C:nucleoid; C:chloroplast stroma; P:translation; C:chloroplast thylakoid membrane	gi|548746|sp|P36688.1|RK12_NICSYRecName: Full=50S ribosomal protein L12, chloroplastic; AltName: Full=CL12; Flags: Precursor >gi|248303|gb|AAB21989.1| ribosomal protein L12; CL12 [Nicotiana sylvestris]	P36688	1.99388e-42	86	176.022	141	122
Ha2.0_c11788	SFW0776	atlcbk1 ( thaliana long-chain base kinase 1) d-erythro-sphingosine kinase diacylglycerol kinase	766	20	8.03321e-97	0.835	3	P:activation of protein kinase C activity by G-protein coupled receptor protein signaling pathway; F:diacylglycerol kinase activity; C:plastid	gi|224109930|ref|XP_002315359.1|predicted protein [Populus trichocarpa] >gi|222864399|gb|EEF01530.1| predicted protein [Populus trichocarpa]	XP_002315359	8.03321e-97	90	340.502	131	118
Ha2.0_c11789	SFW0777	protein	856	20	5.95573e-51	0.7665	1	F:DNA binding	gi|225430348|ref|XP_002282819.1|PREDICTED: hypothetical protein [Vitis vinifera]	XP_002282819	5.95573e-51	76	192.586	106	81
Ha2.0_c11790	SFW0778	zinc finger c-x8-c-x5-c-x3-h type family protein	802	20	7.91137e-38	0.688	2	F:metal ion binding; F:nucleic acid binding	gi|225450321|ref|XP_002273052.1|PREDICTED: hypothetical protein [Vitis vinifera] >gi|147768909|emb|CAN75883.1| hypothetical protein [Vitis vinifera] >gi|157359258|emb|CAO67194.1| unnamed protein product [Vitis vinifera]	XP_002273052	7.91137e-38	74	161.384	127	95
Ha2.0_c11792	SFW0779	pre-mrna splicing factor	794	20	1.14786e-65	0.852	8	F:metallocarboxypeptidase activity; F:zinc ion binding; P:proteolysis; P:starch biosynthetic process; P:nuclear mRNA splicing, via spliceosome; C:amyloplast starch grain; C:nucleus; P:protein modification process	gi|225446942|ref|XP_002267416.1|PREDICTED: hypothetical protein [Vitis vinifera]	XP_002267416	1.14786e-65	92	253.832	264	245
Ha2.0_c11796	SFW0780	protein	812	20	5.59358e-47	0.7215	2	C:Golgi apparatus; C:mitochondrion	gi|225453730|ref|XP_002272714.1|PREDICTED: hypothetical protein [Vitis vinifera] >gi|157349234|emb|CAO24380.1| unnamed protein product [Vitis vinifera]	XP_002272714	5.59358e-47	81	191.815	145	118
Ha2.0_c11797	SFW0781	---NA---	420	0			0
Ha2.0_c11798	SFW0782	fasciclin-like domain-containing protein	429	20	6.15554e-42	0.9475	1	P:cell adhesion	gi|42567693|ref|NP_196257.2|FLA17 (FASCICLIN-LIKE ARABINOGALACTAN PROTEIN 17 PRECURSOR) [Arabidopsis thaliana] >gi|75115364|sp|Q66GR0.1|FLA17_ARATH RecName: Full=Fasciclin-like arabinogalactan protein 17; Flags: Precursor >gi|51536454|gb|AAU05465.1| At5g06390 [Arabidopsis thaliana] >gi|56121932|gb|AAV74247.1| At5g06390 [Arabidopsis thaliana]	NP_196257	6.15554e-42	95	173.326	129	123
Ha2.0_c1180	SFW0783	---NA---	837	0			0
Ha2.0_c11804	SFW0784	bile acid:sodium	806	20	7.44321e-44	0.755	2	F:aspartic-type endopeptidase activity; P:proteolysis	gi|255568038|ref|XP_002524996.1|bile acid:sodium symporter, putative [Ricinus communis] >gi|223535740|gb|EEF37403.1| bile acid:sodium symporter, putative [Ricinus communis]	XP_002524996	7.44321e-44	82	181.415	176	146
Ha2.0_c11812	SFW0785	pyruvate kinase	1601	20	0	0.932	4	F:pyruvate kinase activity; F:potassium ion binding; F:magnesium ion binding; P:glycolysis	gi|225441044|ref|XP_002283911.1|PREDICTED: hypothetical protein [Vitis vinifera]	XP_002283911	0	95	509.99	243	233
Ha2.0_c11813	SFW0786	hexose transporter 1	755	20	7.67701e-93	0.9095	7	C:vacuole; C:plasma membrane; P:transmembrane transport; F:sugar:hydrogen symporter activity; P:carbohydrate transport; P:multidimensional cell growth; C:integral to membrane	gi|255567421|ref|XP_002524690.1|sugar transporter, putative [Ricinus communis] >gi|223536051|gb|EEF37709.1| sugar transporter, putative [Ricinus communis]	XP_002524690	7.67701e-93	92	343.969	221	204
Ha2.0_c11815	SFW0787	eukaryotic translation initiation factor 3	783	20	1.72185e-88	0.8655	2	F:translation initiation factor activity; P:response to salt stress	gi|255583837|ref|XP_002532670.1|eukaryotic translation initiation factor 3 subunit, putative [Ricinus communis] >gi|223527603|gb|EEF29717.1| eukaryotic translation initiation factor 3 subunit, putative [Ricinus communis]	XP_002532670	1.72185e-88	93	282.722	98	92
Ha2.0_c11817	SFW0788	mitochondrial carrier	713	20	8.22189e-46	0.9105	5	F:binding; C:mitochondrial inner membrane; P:mitochondrial transport; C:integral to membrane; F:transporter activity	gi|224118158|ref|XP_002317745.1|predicted protein [Populus trichocarpa] >gi|222858418|gb|EEE95965.1| predicted protein [Populus trichocarpa]	XP_002317745	8.22189e-46	93	187.578	120	112
Ha2.0_c1182	SFW0789	---NA---	796	0			0
Ha2.0_c11823	SFW0790	transcription factor	783	14	1.17091e-22	0.8	0		gi|225436974|ref|XP_002276883.1|PREDICTED: hypothetical protein [Vitis vinifera]	XP_002276883	1.17091e-22	74	110.923	71	53
Ha2.0_c11824	SFW0791	ankryin repeat s-palmitoyl expressed	1101	20	2.61331e-142	0.7825	2	F:zinc ion binding; C:membrane	gi|225446195|ref|XP_002262878.1|PREDICTED: similar to TIP1 (TIP GROWTH DEFECTIVE 1) [Vitis vinifera]	XP_002262878	2.61331e-142	87	509.22	333	293
Ha2.0_c11826	SFW0792	speckle-type poz	404	14	3.43595e-08	0.750714	1	F:protein binding	gi|225436908|ref|XP_002271534.1|PREDICTED: hypothetical protein [Vitis vinifera]	XP_002271534	3.43595e-08	80	61.2326	42	34
Ha2.0_c11833	SFW0793	eukaryotic translation initiation factor 3	895	13	2.24001e-10	0.787692	2	P:translation; F:translation initiation factor activity	gi|225450669|ref|XP_002283093.1|PREDICTED: hypothetical protein [Vitis vinifera] >gi|157347100|emb|CAO17482.1| unnamed protein product [Vitis vinifera]	XP_002283093	2.24001e-10	82	70.4774	75	62
Ha2.0_c11834	SFW0794	protein	385	20	1.16313e-17	0.8125	2	F:iron ion binding; F:phosphoprotein phosphatase activity	gi|114213458|dbj|BAF31132.1|catalytic subunit of protein phosphatase 1 [Vicia faba]	BAF31132	1.16313e-17	87	81.6481	33	29
Ha2.0_c11839	SFW0795	betaine aldehyde dehydrogenase	727	20	9.13328e-24	0.893	3	P:oxidation reduction; F:betaine-aldehyde dehydrogenase activity; C:chloroplast	gi|256260278|gb|ACU65243.1|betaine aldehyde dehydrogenase [Helianthus annuus]	ACU65243	9.13328e-24	99	114.39	151	150
Ha2.0_c1184	SFW0796	mads box transcription factor	799	20	4.33983e-20	0.9055	5	F:sequence-specific DNA binding; P:multicellular organismal development; F:transcription factor activity; C:nucleus; P:regulation of transcription, DNA-dependent	gi|225467947|ref|XP_002267253.1|PREDICTED: similar to short vegegative phase protein, partial [Vitis vinifera]	XP_002267253	4.33983e-20	91	102.449	61	56
Ha2.0_c11841	SFW0797	peroxidase 31	1219	20	9.16997e-127	0.7775	7	F:heme binding; C:plant-type cell wall; P:oxidation reduction; F:peroxidase activity; F:electron carrier activity; F:calcium ion binding; P:response to oxidative stress	gi|225452562|ref|XP_002280547.1|PREDICTED: hypothetical protein [Vitis vinifera]	XP_002280547	9.16997e-127	84	421.009	162	137
Ha2.0_c11843	SFW0798	protein	388	13	2.58563e-16	0.607692	4	F:metal ion binding; F:zinc ion binding; P:biological_process; F:protein binding	gi|224140649|ref|XP_002323694.1|predicted protein [Populus trichocarpa] >gi|222868324|gb|EEF05455.1| predicted protein [Populus trichocarpa]	XP_002323694	2.58563e-16	69	88.1965	86	60
Ha2.0_c11844	SFW0799	acyl- binding	424	20	1.66387e-16	0.7225	1	P:biological_process	gi|224113141|ref|XP_002316404.1|predicted protein [Populus trichocarpa] >gi|222865444|gb|EEF02575.1| predicted protein [Populus trichocarpa]	XP_002316404	1.66387e-16	72	65.855	47	34
Ha2.0_c11845	SFW0800	protein	505	20	8.14341e-16	0.663	1	C:mitochondrion	gi|224125690|ref|XP_002329694.1|predicted protein [Populus trichocarpa] >gi|222870602|gb|EEF07733.1| predicted protein [Populus trichocarpa]	XP_002329694	8.14341e-16	69	86.6557	76	53
Ha2.0_c11846	SFW0801	lipid binding	706	20	7.09614e-34	0.641	1	C:anchored to membrane	gi|225435694|ref|XP_002283442.1|PREDICTED: hypothetical protein [Vitis vinifera]	XP_002283442	7.09614e-34	67	147.902	143	97
Ha2.0_c11847	SFW0802	atp-dependent clp protease atp-binding subunit	845	20	5.32946e-96	0.8335	5	F:ATPase activity; F:protein binding; F:ATP binding; C:mitochondrion; P:protein transport	gi|225459904|ref|XP_002264217.1|PREDICTED: hypothetical protein [Vitis vinifera]	XP_002264217	5.32946e-96	82	354.755	256	211
Ha2.0_c11849	SFW0803	uncharacterized conserved protein	468	20	2.71783e-13	0.815	0		gi|255579708|ref|XP_002530693.1|conserved hypothetical protein [Ricinus communis] >gi|223529749|gb|EEF31688.1| conserved hypothetical protein [Ricinus communis]	XP_002530693	2.71783e-13	90	78.1814	50	45
Ha2.0_c1185	SFW0804	at1g70780 f5a18_4	821	20	4.41746e-15	0.7745	1	P:biological_process	gi|255573752|ref|XP_002527797.1|conserved hypothetical protein [Ricinus communis] >gi|223532832|gb|EEF34607.1| conserved hypothetical protein [Ricinus communis]	XP_002527797	4.41746e-15	81	85.8853	124	101
Ha2.0_c11850	SFW0805	rna-binding protein luc7-like expressed	1394	20	1.10202e-146	0.8785	2	F:molecular_function; P:biological_process	gi|225430908|ref|XP_002276691.1|PREDICTED: hypothetical protein [Vitis vinifera]	XP_002276691	1.10202e-146	93	524.242	343	319
Ha2.0_c11854	SFW0806	proline dehydrogenase	708	20	5.60943e-41	0.7885	4	P:glutamate biosynthetic process; P:proline catabolic process; P:oxidation reduction; F:proline dehydrogenase activity	gi|18253083|dbj|BAB83948.1|CIG1 [Nicotiana tabacum]	BAB83948	5.60943e-41	81	163.31	71	58
Ha2.0_c11856	SFW0807	---NA---	505	0			0
Ha2.0_c11857	SFW0808	protein	386	19	5.41651e-14	0.855789	1	F:zinc ion binding	gi|255648063|gb|ACU24487.1|unknown [Glycine max]	ACU24487	5.41651e-14	81	80.4925	48	39
Ha2.0_c11862	SFW0809	---NA---	814	0			0
Ha2.0_c11863	SFW0810	della protein	921	20	1.70034e-103	0.823	3	P:gibberellic acid mediated signaling; C:nucleus; P:regulation of transcription, DNA-dependent	gi|204022232|dbj|BAG71201.1|DELLA 2 [Lactuca sativa]	BAG71201	1.70034e-103	86	248.44	132	114
Ha2.0_c11870	SFW0811	protein	787	20	1.36524e-95	0.7025	6	P:protein retention in Golgi apparatus; P:Golgi organization; P:shoot morphogenesis; P:cell growth; P:embryonic development ending in seed dormancy; P:meristem structural organization	gi|171362787|dbj|BAG15881.1|conserved oligomeric Golgi complex component 7-related [Arabidopsis thaliana]	BAG15881	1.36524e-95	84	353.214	263	223
Ha2.0_c1188	SFW0812	thioredoxin domain-containing	850	20	1.42746e-80	0.863	1	F:protein binding	gi|255561030|ref|XP_002521527.1|Thioredoxin domain-containing protein, putative [Ricinus communis] >gi|223539205|gb|EEF40798.1| Thioredoxin domain-containing protein, putative [Ricinus communis]	XP_002521527	1.42746e-80	85	303.523	232	198
Ha2.0_c11888	SFW0813	nodulin protein	621	20	1.93123e-34	0.766	2	C:mitochondrion; C:membrane	gi|255581273|ref|XP_002531448.1|conserved hypothetical protein [Ricinus communis] >gi|223528941|gb|EEF30935.1| conserved hypothetical protein [Ricinus communis]	XP_002531448	1.93123e-34	79	148.673	69	55
Ha2.0_c11905	SFW0814	tcp family transcription	1110	20	1.4804e-34	0.494	2	P:regulation of transcription; F:transcription factor activity	gi|255576233|ref|XP_002529010.1|transcription factor, putative [Ricinus communis] >gi|223531550|gb|EEF33380.1| transcription factor, putative [Ricinus communis]	XP_002529010	1.4804e-34	63	144.821	98	62
Ha2.0_c11914	SFW0815	protein cpr-	749	20	1.94184e-56	0.648	2	C:plastid; C:membrane	gi|225438581|ref|XP_002280314.1|PREDICTED: hypothetical protein [Vitis vinifera]	XP_002280314	1.94184e-56	74	223.016	199	148
Ha2.0_c11916	SFW0816	protein	792	20	1.18271e-70	0.8645	3	F:RNA binding; F:RNA-directed DNA polymerase activity; P:RNA-dependent DNA replication	gi|255554377|ref|XP_002518228.1|conserved hypothetical protein [Ricinus communis] >gi|223542633|gb|EEF44171.1| conserved hypothetical protein [Ricinus communis]	XP_002518228	1.18271e-70	94	270.396	148	140
Ha2.0_c11919	SFW0817	hydroxyproline-rich glycoprotein family expressed	1501	20	2.48056e-95	0.663	1	C:plastid	gi|255573240|ref|XP_002527549.1|conserved hypothetical protein [Ricinus communis] >gi|223533099|gb|EEF34858.1| conserved hypothetical protein [Ricinus communis]	XP_002527549	2.48056e-95	71	228.794	161	115
Ha2.0_c11923	SFW0818	retrotransposon unclassified	691	10	2.95004e-05	0.425	0		gi|255680204|dbj|BAH95347.1|Os11g0573700 [Oryza sativa Japonica Group]	BAH95347	2.95004e-05	40	52.7582	136	55
Ha2.0_c11924	SFW0819	aspartokinase-homoserine dehydrogenase	766	20	1.65886e-82	0.8845	7	F:aspartate kinase activity; F:NADP or NADPH binding; P:methionine biosynthetic process; P:oxidation reduction; F:amino acid binding; C:chloroplast; F:homoserine dehydrogenase activity	gi|255569084|ref|XP_002525511.1|aspartate kinase, putative [Ricinus communis] >gi|223535190|gb|EEF36869.1| aspartate kinase, putative [Ricinus communis]	XP_002525511	1.65886e-82	90	309.686	247	223
Ha2.0_c11926	SFW0820	PREDICTED: hypothetical protein [Vitis vinifera]	680	3	8.8138e-07	0.706667	2	F:nucleic acid binding; F:nucleotide binding	gi|225435731|ref|XP_002285703.1|PREDICTED: hypothetical protein [Vitis vinifera]	XP_002285703	8.8138e-07	74	57.7658	70	52
Ha2.0_c11928	SFW0821	---NA---	353	0			0
Ha2.0_c11930	SFW0822	afadin- and alpha-actinin-binding	713	20	6.71676e-32	0.8215	1	P:response to cadmium ion	gi|225446046|ref|XP_002270836.1|PREDICTED: hypothetical protein [Vitis vinifera]	XP_002270836	6.71676e-32	84	95.1301	79	67
Ha2.0_c11931	SFW0823	isco subunit binding-protein beta subunit	734	20	1.69395e-33	0.9145	8	P:protein folding; C:chloroplast envelope; C:cytosolic ribosome; C:plasma membrane; F:ATP binding; C:chloroplast stroma; F:unfolded protein binding; C:apoplast	gi|225442531|ref|XP_002284134.1|PREDICTED: hypothetical protein [Vitis vinifera]	XP_002284134	1.69395e-33	93	146.747	98	92
Ha2.0_c11935	SFW0824	dnaj heat shock n-terminal domain-containing protein	697	6	1.54151e-09	0.676667	3	F:zinc ion binding; F:nucleic acid binding; F:heat shock protein binding	gi|15221189|ref|NP_177565.1|DNAJ heat shock N-terminal domain-containing protein [Arabidopsis thaliana] >gi|12324903|gb|AAG52405.1|AC020579_7 putative heat shock protein; 32627-30541 [Arabidopsis thaliana]	NP_177565	1.54151e-09	76	67.0106	50	38
Ha2.0_c11937	SFW0825	beta-galactosidase	687	20	1.02418e-50	0.582	3	F:hydrolase activity, acting on glycosyl bonds; P:metabolic process; F:binding	gi|225444920|ref|XP_002282132.1|PREDICTED: hypothetical protein [Vitis vinifera] >gi|157342646|emb|CAO65358.1| unnamed protein product [Vitis vinifera]	XP_002282132	1.02418e-50	60	203.756	223	136
Ha2.0_c1194	SFW0826	protein	871	20	3.43954e-93	0.701	6	F:molecular_function; P:carbohydrate metabolic process; P:metabolic process; F:catalytic activity; F:ribulose-phosphate 3-epimerase activity; P:biological_process	gi|225430602|ref|XP_002265803.1|PREDICTED: hypothetical protein [Vitis vinifera] >gi|147800174|emb|CAN77663.1| hypothetical protein [Vitis vinifera] >gi|157349602|emb|CAO38740.1| unnamed protein product [Vitis vinifera] >gi|239056165|emb|CAQ58596.1| Unknown gene [Vitis vinifera]	XP_002265803	3.43954e-93	94	345.51	191	181
Ha2.0_c11940	SFW0827	mitochondrial ribosomal protein l11	380	20	3.52899e-21	0.8365	3	C:mitochondrial large ribosomal subunit; F:structural constituent of ribosome; P:translation	gi|255561439|ref|XP_002521730.1|50S robosomal protein L11, putative [Ricinus communis] >gi|223539121|gb|EEF40717.1| 50S robosomal protein L11, putative [Ricinus communis]	XP_002521730	3.52899e-21	93	104.375	60	56
Ha2.0_c11942	SFW0828	mitochondrial processing peptidase	900	20	2.78576e-129	0.8585	7	C:nucleolus; F:metalloendopeptidase activity; C:plasma membrane; C:cell wall; P:proteolysis; F:zinc ion binding; C:mitochondrion	gi|225452974|ref|XP_002284370.1|PREDICTED: hypothetical protein [Vitis vinifera] >gi|157345765|emb|CAO15063.1| unnamed protein product [Vitis vinifera]	XP_002284370	2.78576e-129	89	447.973	150	134
Ha2.0_c11943	SFW0829	cox viia-like protein	339	20	1.32194e-12	0.8675	3	F:electron carrier activity; F:cytochrome-c oxidase activity; C:mitochondrial respiratory chain	gi|224056767|ref|XP_002299013.1|predicted protein [Populus trichocarpa] >gi|118483355|gb|ABK93579.1| unknown [Populus trichocarpa] >gi|118483432|gb|ABK93616.1| unknown [Populus trichocarpa] >gi|118483661|gb|ABK93724.1| unknown [Populus trichocarpa] >gi|222846271|gb|EEE83818.1| predicted protein [Populus trichocarpa]	XP_002299013	1.32194e-12	89	75.8702	68	61
Ha2.0_c11946	SFW0830	protein	843	15	5.44586e-21	0.750667	2	C:chloroplast thylakoid membrane; C:plastoglobule	gi|225464240|ref|XP_002267372.1|PREDICTED: hypothetical protein [Vitis vinifera]	XP_002267372	5.44586e-21	68	87.8113	74	51
Ha2.0_c11950	SFW0831	histone-lysine n-	754	20	5.0797e-72	0.7805	4	P:chromatin modification; F:histone-lysine N-methyltransferase activity; C:nucleus; F:zinc ion binding	gi|224065292|ref|XP_002301759.1|SET domain protein [Populus trichocarpa] >gi|222843485|gb|EEE81032.1| SET domain protein [Populus trichocarpa]	XP_002301759	5.0797e-72	82	233.417	111	92
Ha2.0_c11953	SFW0832	zinc finger (c3hc4-type ring finger) protein family-like	445	20	4.31705e-43	0.783	1	F:protein binding	gi|13877765|gb|AAK43960.1|AF370145_1unknown protein [Arabidopsis thaliana]	AAK43960	4.31705e-43	82	177.178	146	120
Ha2.0_c11954	SFW0833	at3g19540 t31j18_4	701	20	1.83063e-26	0.8405	1	P:biological_process	gi|157335613|emb|CAO61443.1|unnamed protein product [Vitis vinifera]	CAO61443	1.83063e-26	83	123.25	104	87
Ha2.0_c11955	SFW0834	---NA---	721	0			0
Ha2.0_c11957	SFW0835	protein	685	20	3.73502e-37	0.8135	1	C:chloroplast thylakoid membrane	gi|217071160|gb|ACJ83940.1|unknown [Medicago truncatula]	ACJ83940	3.73502e-37	91	158.688	131	120
Ha2.0_c11959	SFW0836	dna-directed rna polymerase	811	20	5.93036e-73	0.7695	5	F:DNA-directed RNA polymerase activity; F:DNA binding; P:transcription; C:nucleus; C:plastid	gi|225441278|ref|XP_002275071.1|PREDICTED: hypothetical protein [Vitis vinifera] >gi|157356873|emb|CAO63075.1| unnamed protein product [Vitis vinifera]	XP_002275071	5.93036e-73	86	278.1	209	180
Ha2.0_c11961	SFW0837	PREDICTED: hypothetical protein [Vitis vinifera]	762	20	1.73234e-23	0.583	0		gi|225432338|ref|XP_002274845.1|PREDICTED: hypothetical protein [Vitis vinifera]	XP_002274845	1.73234e-23	59	113.62	161	96
Ha2.0_c11966	SFW0838	translation initiation factor eif-2b delta subunit	752	20	1.40909e-38	0.8695	3	P:translational initiation; F:translation initiation factor activity; F:GTP binding	gi|225451956|ref|XP_002283177.1|PREDICTED: hypothetical protein [Vitis vinifera]	XP_002283177	1.40909e-38	90	163.696	146	132
Ha2.0_c11968	SFW0839	heat shock	397	20	5.95888e-16	0.914	5	P:protein folding; F:unfolded protein binding; C:cytoplasm; F:ATP binding; P:response to stress	gi|1708314|sp|P51819.1|HSP83_IPONIRecName: Full=Heat shock protein 83 >gi|169296|gb|AAA33748.1| heat shock protein 83 [Ipomoea nil] >gi|445625|prf||1909372A heat shock protein 83	P51819	5.95888e-16	92	85.5001	28	26
Ha2.0_c11969	SFW0840	multidrug resistance	891	20	1.36983e-76	0.802	4	C:membrane; F:antiporter activity; F:drug transporter activity; P:multidrug transport	gi|225444503|ref|XP_002274027.1|PREDICTED: hypothetical protein isoform 1 [Vitis vinifera] >gi|157328332|emb|CAO17931.1| unnamed protein product [Vitis vinifera]	XP_002274027	1.36983e-76	83	290.426	217	181
Ha2.0_c1197	SFW0841	heat shock	763	20	1.40926e-41	0.709	1	P:response to heat	gi|225444442|ref|XP_002271195.1|PREDICTED: hypothetical protein [Vitis vinifera] >gi|157328698|emb|CAO22716.1| unnamed protein product [Vitis vinifera]	XP_002271195	1.40926e-41	90	173.711	111	100
Ha2.0_c11970	SFW0842	---NA---	767	0			0
Ha2.0_c11974	SFW0843	calcineurin subunit b	515	20	6.50178e-16	0.832	1	F:calcium ion binding	gi|224143915|ref|XP_002325121.1|predicted protein [Populus trichocarpa] >gi|222866555|gb|EEF03686.1| predicted protein [Populus trichocarpa]	XP_002325121	6.50178e-16	90	87.0409	52	47
Ha2.0_c11978	SFW0844	---NA---	441	0			0
Ha2.0_c11979	SFW0845	receptor protein	678	20	3.87584e-71	0.7095	8	P:protein amino acid phosphorylation; P:modification-dependent protein catabolic process; P:protein ubiquitination; F:ATP binding; F:ubiquitin-protein ligase activity; F:protein serine/threonine kinase activity; C:plastid; C:ubiquitin ligase complex	gi|224064033|ref|XP_002301358.1|predicted protein [Populus trichocarpa] >gi|222843084|gb|EEE80631.1| predicted protein [Populus trichocarpa]	XP_002301358	3.87584e-71	78	271.552	225	176
Ha2.0_c1198	SFW0846	---NA---	918	0			0
Ha2.0_c11984	SFW0847	hiv-1 rev binding	601	20	2.39514e-57	0.5585	3	P:regulation of ARF GTPase activity; F:ARF GTPase activator activity; F:zinc ion binding	gi|157342844|emb|CAO65556.1|unnamed protein product [Vitis vinifera]	CAO65556	2.39514e-57	61	225.328	249	152
Ha2.0_c11985	SFW0848	cleavage and polyadenylation specificity factor a subunit c-terminal domain-containing protein	660	15	4.12517e-30	0.712667	2	F:nucleic acid binding; C:plastid	gi|225441567|ref|XP_002276675.1|PREDICTED: hypothetical protein [Vitis vinifera]	XP_002276675	4.12517e-30	77	135.191	128	99
Ha2.0_c11987	SFW0849	transport protein particle bet3 containing protein	494	20	1.47652e-19	0.8035	1	F:transporter activity	gi|225451136|ref|XP_002269746.1|PREDICTED: hypothetical protein [Vitis vinifera] >gi|147767146|emb|CAN75647.1| hypothetical protein [Vitis vinifera]	XP_002269746	1.47652e-19	81	98.9821	65	53
Ha2.0_c11989	SFW0850	sec14 cytosolic	823	20	3.32473e-95	0.8685	3	F:transporter activity; F:binding; P:transport	gi|87162791|gb|ABD28586.1|Cellular retinaldehyde binding/alpha-tocopherol transport; Cellular retinaldehyde-binding/triple function, N-terminal [Medicago truncatula]	ABD28586	3.32473e-95	89	352.058	233	208
Ha2.0_c12	SFW0851	---NA---	885	0			0
Ha2.0_c120	SFW0852	retrotransposon ty1-copia subclass	795	18	5.41298e-31	0.705	1	C:plastid chromosome	gi|225425898|ref|XP_002266725.1|PREDICTED: hypothetical protein [Vitis vinifera] >gi|157354117|emb|CAO46684.1| unnamed protein product [Vitis vinifera]	XP_002266725	5.41298e-31	79	138.658	102	81
Ha2.0_c12004	SFW0853	carnitine racemase like protein	294	15	5.30289e-09	0.728667	2	F:isomerase activity; P:metabolic process	gi|87162882|gb|ABD28677.1|Enoyl-CoA hydratase/isomerase [Medicago truncatula]	ABD28677	5.30289e-09	82	63.929	41	34
Ha2.0_c12006	SFW0854	protein	667	20	4.68007e-45	0.8065	3	P:protein metabolic process; F:iron ion binding; F:oxidoreductase activity, acting on paired donors, with incorporation or reduction of molecular oxygen, 2-oxoglutarate as one donor, and incorporation of one atom each of oxygen into both donors	gi|255567788|ref|XP_002524872.1|oxidoreductase, putative [Ricinus communis] >gi|223535835|gb|EEF37496.1| oxidoreductase, putative [Ricinus communis]	XP_002524872	4.68007e-45	84	129.798	77	65
Ha2.0_c12009	SFW0855	calcium-dependent protein kinase	1420	20	1.01302e-179	0.8665	4	P:protein amino acid phosphorylation; F:calcium ion binding; F:ATP binding; F:protein serine/threonine kinase activity	gi|255544870|ref|XP_002513496.1|calcium-dependent protein kinase, putative [Ricinus communis] >gi|223547404|gb|EEF48899.1| calcium-dependent protein kinase, putative [Ricinus communis]	XP_002513496	1.01302e-179	90	634.024	381	346
Ha2.0_c12010	SFW0856	er glycerol-phosphate acyltransferase	726	20	9.26334e-28	0.801	4	F:acyltransferase activity; C:membrane; C:cytoplasmic membrane-bounded vesicle; P:metabolic process	gi|225452611|ref|XP_002276032.1|PREDICTED: hypothetical protein [Vitis vinifera] >gi|157345555|emb|CAO14853.1| unnamed protein product [Vitis vinifera]	XP_002276032	9.26334e-28	84	93.5893	53	45
Ha2.0_c12011	SFW0857	integral membrane	806	20	1.14301e-60	0.814	2	C:mitochondrion; C:membrane	gi|225440474|ref|XP_002272505.1|PREDICTED: hypothetical protein [Vitis vinifera] >gi|157346005|emb|CAO15702.1| unnamed protein product [Vitis vinifera]	XP_002272505	1.14301e-60	93	237.269	154	144
Ha2.0_c12014	SFW0858	ubp1 interacting protein 2a	514	5	7.89432e-09	0.712	2	F:nucleic acid binding; F:nucleotide binding	gi|157343349|emb|CAO67400.1|unnamed protein product [Vitis vinifera]	CAO67400	7.89432e-09	85	63.5438	34	29
Ha2.0_c12017	SFW0859	poly-glutamine tract-binding protein	1005	19	1.15121e-58	0.682632	1	F:protein binding	gi|225440209|ref|XP_002278437.1|PREDICTED: hypothetical protein [Vitis vinifera]	XP_002278437	1.15121e-58	70	162.925	93	66
Ha2.0_c12022	SFW0860	protein	1007	20	4.57841e-26	0.611	1	C:plastid	gi|225449168|ref|XP_002275466.1|PREDICTED: hypothetical protein [Vitis vinifera]	XP_002275466	4.57841e-26	71	122.865	59	42
Ha2.0_c12023	SFW0861	af385692_1at5g56980 mhm17_10	733	3	3.32341e-05	0.383333	1	P:biological_process	gi|9757987|dbj|BAA97028.2|unnamed protein product [Arabidopsis thaliana]	BAA97028	3.32341e-05	39	52.7582	219	87
Ha2.0_c12026	SFW0862	atb beta nucleotide binding protein phosphatase type 2a regulator	906	20	2.83739e-100	0.897	3	C:protein phosphatase type 2A complex; P:signal transduction; F:protein phosphatase type 2A regulator activity	gi|225442335|ref|XP_002280910.1|PREDICTED: hypothetical protein [Vitis vinifera]	XP_002280910	2.83739e-100	91	356.295	111	102
Ha2.0_c12028	SFW0863	clathrin assembly protein ap19 homolog	767	20	1.19012e-80	0.9685	8	P:vesicle-mediated transport; F:protein transporter activity; C:mitochondrion; C:clathrin coat of trans-Golgi network vesicle; C:clathrin adaptor complex; F:ATP binding; F:protein binding; P:intracellular protein transport	gi|225425515|ref|XP_002263114.1|PREDICTED: hypothetical protein [Vitis vinifera]	XP_002263114	1.19012e-80	98	303.523	161	159
Ha2.0_c12029	SFW0864	early flowering 3	1273	20	8.4832e-42	0.6025	3	P:nucleobase, nucleoside, nucleotide and nucleic acid metabolic process; P:cellular biopolymer metabolic process; F:methyltransferase activity	gi|225429428|ref|XP_002278577.1|PREDICTED: hypothetical protein [Vitis vinifera]	XP_002278577	8.4832e-42	69	175.637	116	81
Ha2.0_c12030	SFW0865	protein	877	20	6.45312e-39	0.8205	2	C:mitochondrion; C:chloroplast envelope	gi|225439101|ref|XP_002269239.1|PREDICTED: hypothetical protein [Vitis vinifera]	XP_002269239	6.45312e-39	84	165.236	150	126
Ha2.0_c12036	SFW0866	protein	1111	20	3.05804e-143	0.8655	1	F:transferase activity	gi|148906480|gb|ABR16393.1|unknown [Picea sitchensis]	ABR16393	3.05804e-143	91	334.724	168	153
Ha2.0_c12042	SFW0867	---NA---	368	0			0
Ha2.0_c12043	SFW0868	alpha-expansin precursor	997	20	9.44969e-125	0.9155	3	C:extracellular region; P:plant-type cell wall organization; C:membrane	gi|255539046|ref|XP_002510588.1|Alpha-expansin 11 precursor, putative [Ricinus communis] >gi|223551289|gb|EEF52775.1| Alpha-expansin 11 precursor, putative [Ricinus communis]	XP_002510588	9.44969e-125	95	450.669	236	225
Ha2.0_c12044	SFW0869	abc transporter family protein	827	20	3.1504e-77	0.713	4	F:ATPase activity, coupled to transmembrane movement of substances; P:transport; F:ATP binding; C:ATP-binding cassette (ABC) transporter complex	gi|225424174|ref|XP_002284094.1|PREDICTED: hypothetical protein [Vitis vinifera]	XP_002284094	3.1504e-77	80	292.352	250	201
Ha2.0_c12053	SFW0870	transport inhibitor response 1	461	15	1.24594e-31	0.834	1	P:ubiquitin-dependent protein catabolic process	gi|147803605|emb|CAN75354.1|hypothetical protein [Vitis vinifera]	CAN75354	1.24594e-31	93	85.1149	43	40
Ha2.0_c12057	SFW0871	transparent testa 12	825	20	1.12322e-82	0.7565	1	F:antiporter activity	gi|224108371|ref|XP_002314825.1|predicted protein [Populus trichocarpa] >gi|222863865|gb|EEF00996.1| predicted protein [Populus trichocarpa]	XP_002314825	1.12322e-82	77	299.286	136	106
Ha2.0_c12063	SFW0872	nad h oxidase	436	20	4.89699e-44	0.885	9	F:oxidoreductase activity, acting on NADH or NADPH, with oxygen as acceptor; C:plasma membrane; F:electron carrier activity; F:iron ion binding; F:calcium ion binding; F:peroxidase activity; C:integral to membrane; F:FAD binding; P:electron transport chain	gi|22090605|dbj|BAC06825.1|respiratory burst oxydase [Solanum tuberosum]	BAC06825	4.89699e-44	87	164.081	66	58
Ha2.0_c12068	SFW0873	vacuolar h+-atpase c subunit	851	20	2.72034e-51	0.992	7	F:hydrogen ion transmembrane transporter activity; C:integral to membrane; P:ATP synthesis coupled proton transport; C:proton-transporting V-type ATPase, V0 domain; C:vacuolar membrane; C:cytoplasmic membrane-bounded vesicle; C:plasma membrane	gi|52851178|emb|CAH58637.1|vacuolar H+-ATPase C subunit [Plantago major] >gi|106879597|emb|CAJ38382.1| vacuolar H+-ATPase, subunit C 2 [Plantago major]	CAH58637	2.72034e-51	100	171.4	82	82
Ha2.0_c12070	SFW0874	dead box atp-dependent rna	784	17	6.6662e-18	0.739412	7	F:ATP-dependent helicase activity; F:RNA binding; F:ATP binding; C:chloroplast; C:membrane; C:nucleus; F:zinc ion binding	gi|225450401|ref|XP_002278318.1|PREDICTED: hypothetical protein [Vitis vinifera]	XP_002278318	6.6662e-18	55	95.1301	145	81
Ha2.0_c12078	SFW0875	interferon-related developmental regulator family protein ifrd protein family	840	20	5.15048e-75	0.7405	1	F:binding	gi|225458824|ref|XP_002285282.1|PREDICTED: hypothetical protein [Vitis vinifera]	XP_002285282	5.15048e-75	83	285.034	227	190
Ha2.0_c12082	SFW0876	dna-binding protein embp-	677	7	1.64453e-05	0.784286	8	P:regulation of transcription, DNA-dependent; P:transcription, DNA-dependent; F:sequence-specific DNA binding; P:regulation of transcription; F:protein dimerization activity; F:DNA binding; F:transcription factor activity; C:nucleus	gi|225427091|ref|XP_002276625.1|PREDICTED: hypothetical protein [Vitis vinifera] >gi|157341874|emb|CAO63330.1| unnamed protein product [Vitis vinifera]	XP_002276625	1.64453e-05	80	53.5286	61	49
Ha2.0_c1209	SFW0877	chlorophyll a oxygenase	1107	20	9.14471e-111	0.8645	5	F:oxidoreductase activity, acting on paired donors, with incorporation or reduction of molecular oxygen; P:oxidation reduction; F:iron ion binding; F:electron carrier activity; F:2 iron, 2 sulfur cluster binding	gi|225459569|ref|XP_002284499.1|PREDICTED: hypothetical protein [Vitis vinifera]	XP_002284499	9.14471e-111	89	404.445	137	122
Ha2.0_c12090	SFW0878	aspartyl-trna synthetase	918	20	3.57356e-95	0.828	5	C:cytoplasm; F:nucleic acid binding; P:aspartyl-tRNA aminoacylation; F:ATP binding; F:aspartate-tRNA ligase activity	gi|255564914|ref|XP_002523450.1|aspartyl-tRNA synthetase, putative [Ricinus communis] >gi|223537278|gb|EEF38909.1| aspartyl-tRNA synthetase, putative [Ricinus communis]	XP_002523450	3.57356e-95	89	313.538	89	80
Ha2.0_c12091	SFW0879	protein	364	20	3.75006e-19	0.7855	4	P:defense response; P:cell death; P:response to biotic stimulus; C:integral to membrane	gi|255585080|ref|XP_002533246.1|Protein MLO, putative [Ricinus communis] >gi|223526926|gb|EEF29131.1| Protein MLO, putative [Ricinus communis]	XP_002533246	3.75006e-19	80	94.3597	47	38
Ha2.0_c12097	SFW0880	ser thr protein kinase	623	20	1.22669e-46	0.764	4	P:protein amino acid phosphorylation; F:ATP binding; P:signal transduction; F:protein serine/threonine kinase activity	gi|62867347|dbj|BAD95976.1|Ser/Thr protein kinase [Lotus japonicus]	BAD95976	1.22669e-46	84	189.889	130	110
Ha2.0_c12098	SFW0881	npap (nuclear poly polymerase) nucleotidyltransferase protein binding	919	20	1.39523e-47	0.6905	3	P:nucleobase, nucleoside, nucleotide and nucleic acid metabolic process; P:cellular biopolymer metabolic process; P:gene expression	gi|225442450|ref|XP_002277939.1|PREDICTED: hypothetical protein [Vitis vinifera]	XP_002277939	1.39523e-47	68	194.126	181	124
Ha2.0_c12107	SFW0882	---NA---	1316	0			0
Ha2.0_c1211	SFW0883	erwinia induced protein 2	578	20	1.57025e-15	0.898	2	C:membrane; C:cytoplasmic membrane-bounded vesicle	gi|255570039|ref|XP_002525982.1|conserved hypothetical protein [Ricinus communis] >gi|223534714|gb|EEF36406.1| conserved hypothetical protein [Ricinus communis]	XP_002525982	1.57025e-15	95	86.2705	70	67
Ha2.0_c12111	SFW0884	obtusifoliol 14-alpha demethylase	710	20	7.83641e-81	0.9335	7	F:sterol 14-demethylase activity; F:electron carrier activity; F:heme binding; P:oxidation reduction; C:integral to membrane; F:methyltransferase activity; P:sterol biosynthetic process	gi|47156870|gb|AAT12274.1|obtusifoliol 14alpha-demethylase [Solanum chacoense]	AAT12274	7.83641e-81	97	303.908	159	155
Ha2.0_c12113	SFW0885	ap2 erf domain-containing transcription factor	574	20	5.30723e-16	0.6815	2	F:transcription factor activity; P:regulation of transcription, DNA-dependent	gi|255550367|ref|XP_002516234.1|Transcriptional factor TINY, putative [Ricinus communis] >gi|223544720|gb|EEF46236.1| Transcriptional factor TINY, putative [Ricinus communis]	XP_002516234	5.30723e-16	72	87.8113	86	62
Ha2.0_c12114	SFW0886	pre-mrna cleavage factor 25kd	763	20	1.89146e-62	0.741	2	C:plastid; F:protein binding	gi|225444838|ref|XP_002279095.1|PREDICTED: hypothetical protein [Vitis vinifera]	XP_002279095	1.89146e-62	78	243.047	191	150
Ha2.0_c12122	SFW0887	dna binding	736	20	2.07619e-47	0.782	1	P:biological_process	gi|225468374|ref|XP_002272212.1|PREDICTED: hypothetical protein, partial [Vitis vinifera]	XP_002272212	2.07619e-47	81	192.971	123	100
Ha2.0_c12124	SFW0888	protein	819	20	2.57237e-39	0.6155	2	F:oxidoreductase activity; F:electron carrier activity	gi|224054408|ref|XP_002298245.1|predicted protein [Populus trichocarpa] >gi|222845503|gb|EEE83050.1| predicted protein [Populus trichocarpa]	XP_002298245	2.57237e-39	75	166.392	197	149
Ha2.0_c12127	SFW0889	purple acid phosphatase	747	20	7.02299e-65	0.731	1	F:hydrolase activity	gi|15231398|ref|NP_187369.1|PAP15 (PURPLE ACID PHOSPHATASE 15); acid phosphatase/ protein serine/threonine phosphatase [Arabidopsis thaliana] >gi|75265794|sp|Q9SFU3.1|PPA15_ARATH RecName: Full=Purple acid phosphatase 15; AltName: Full=Phytase; Flags: Precursor >gi|6642652|gb|AAF20233.1|AC012395_20 putative purple acid phosphatase [Arabidopsis thaliana] >gi|25229114|gb|AAN74650.1| putative purple …	NP_187369	7.02299e-65	76	204.142	121	92
Ha2.0_c12128	SFW0890	protein	849	20	8.01815e-116	0.799	2	C:cytoplasmic membrane-bounded vesicle; F:hydrolase activity	gi|255538840|ref|XP_002510485.1|abhydrolase domain containing, putative [Ricinus communis] >gi|223551186|gb|EEF52672.1| abhydrolase domain containing, putative [Ricinus communis]	XP_002510485	8.01815e-116	88	420.624	248	219
Ha2.0_c12134	SFW0891	unknown [Zea mays]	666	1	8.55106e-07	0.67	0		gi|219884227|gb|ACL52488.1|unknown [Zea mays]	ACL52488	8.55106e-07	67	57.7658	43	29
Ha2.0_c12141	SFW0892	cobalamin synthesis protein p47k	296	20	8.43352e-23	0.866	1	C:chloroplast stroma	gi|255553313|ref|XP_002517699.1|prli-interacting factor l, putative [Ricinus communis] >gi|223543331|gb|EEF44863.1| prli-interacting factor l, putative [Ricinus communis]	XP_002517699	8.43352e-23	96	109.768	54	52
Ha2.0_c12142	SFW0893	storage protein	371	20	1.96436e-19	0.962	2	F:molecular_function; P:biological_process	gi|225435341|ref|XP_002285240.1|PREDICTED: hypothetical protein [Vitis vinifera]	XP_002285240	1.96436e-19	97	98.5969	43	42
Ha2.0_c12143	SFW0894	dna binding	589	11	1.14828e-40	0.606364	3	F:DNA binding; P:regulation of transcription; C:nucleus	gi|224144059|ref|XP_002336105.1|predicted protein [Populus trichocarpa] >gi|222872755|gb|EEF09886.1| predicted protein [Populus trichocarpa]	XP_002336105	1.14828e-40	77	169.859	130	101
Ha2.0_c12146	SFW0895	basic 7s globulin 2 precursor small	781	20	5.78047e-22	0.4265	5	P:xylan catabolic process; P:proteolysis; C:cytoplasmic membrane-bounded vesicle; F:aspartic-type endopeptidase activity; C:membrane	gi|255577645|ref|XP_002529699.1|basic 7S globulin 2 precursor small subunit, putative [Ricinus communis] >gi|223530801|gb|EEF32665.1| basic 7S globulin 2 precursor small subunit, putative [Ricinus communis]	XP_002529699	5.78047e-22	49	108.612	226	112
Ha2.0_c12149	SFW0896	short-chain dehydrogenase reductase family protein	957	20	1.06873e-69	0.753	3	P:metabolic process; F:oxidoreductase activity; F:binding	gi|224109358|ref|XP_002315170.1|predicted protein [Populus trichocarpa] >gi|222864210|gb|EEF01341.1| predicted protein [Populus trichocarpa]	XP_002315170	1.06873e-69	89	267.7	217	194
Ha2.0_c1215	SFW0897	atp synthase delta chain	949	20	4.90792e-67	0.774	8	C:proton-transporting ATP synthase complex, catalytic core F(1); F:hydrogen ion transporting ATP synthase activity, rotational mechanism; C:mitochondrion; P:defense response to bacterium; P:ATP synthesis coupled proton transport; C:chloroplast envelope; F:proton-transporting ATPase activity, rotational mechanism; C:chloroplast thylakoid membrane	gi|416681|sp|P32980.1|ATPD_TOBACRecName: Full=ATP synthase delta chain, chloroplastic; AltName: Full=F-ATPase delta chain; Flags: Precursor >gi|19787|emb|CAA45153.1| chloroplast ATP synthase (delta subunit) [Nicotiana tabacum]	P32980	4.90792e-67	74	258.84	245	182
Ha2.0_c12151	SFW0898	protein	831	20	2.21723e-30	0.7245	2	P:proteolysis; F:serine-type peptidase activity	gi|255565523|ref|XP_002523752.1|Lysosomal Pro-X carboxypeptidase, putative [Ricinus communis] >gi|223537056|gb|EEF38692.1| Lysosomal Pro-X carboxypeptidase, putative [Ricinus communis]	XP_002523752	2.21723e-30	75	136.732	202	153
Ha2.0_c12152	SFW0899	something about silencing protein	1196	20	3.29544e-74	0.639	1	F:nucleic acid binding	gi|30689446|ref|NP_850397.1|EMB2777 (EMBRYO DEFECTIVE 2777) [Arabidopsis thaliana] >gi|20466446|gb|AAM20540.1| unknown protein [Arabidopsis thaliana] >gi|22136384|gb|AAM91270.1| unknown protein [Arabidopsis thaliana]	NP_850397	3.29544e-74	67	140.969	94	63
Ha2.0_c12153	SFW0900	glutathione s-transferase	371	20	1.40889e-09	0.5605	1	F:nucleic acid binding	gi|117165995|dbj|BAF36297.1|hypothetical protein [Ipomoea trifida]	BAF36297	1.40889e-09	59	65.855	67	40
Ha2.0_c12158	SFW0901	protein	1142	20	2.29084e-96	0.694	2	C:membrane; C:cytoplasmic membrane-bounded vesicle	gi|224108357|ref|XP_002314819.1|predicted protein [Populus trichocarpa] >gi|222863859|gb|EEF00990.1| predicted protein [Populus trichocarpa]	XP_002314819	2.29084e-96	80	356.681	265	214
Ha2.0_c12159	SFW0902	cyclin d3	837	20	6.84924e-104	0.715	3	C:nucleus; P:cell cycle; P:cell division	gi|25989349|gb|AAL47480.1|cyclin D3 [Helianthus tuberosus]	AAL47480	6.84924e-104	92	380.948	238	220
Ha2.0_c12160	SFW0903	erd15 protein	788	20	1.70065e-37	0.6275	5	P:response to high light intensity; P:response to water deprivation; C:cytoplasm; P:response to bacterium; F:protein binding	gi|82734828|gb|ABB89735.1|ERD15 [Capsicum annuum]	ABB89735	1.70065e-37	66	160.229	169	112
Ha2.0_c12162	SFW0904	stearoyl-acp desaturase	651	20	3.78743e-37	0.8785	5	P:fatty acid biosynthetic process; F:transition metal ion binding; P:oxidation reduction; F:acyl-[acyl-carrier-protein] desaturase activity; C:chloroplast	gi|575942|dbj|BAA07681.1|stearoyl-acyl carrier protein desaturase [Sesamum indicum]	BAA07681	3.78743e-37	83	139.428	79	66
Ha2.0_c12163	SFW0905	thaumatin-like protein	595	20	6.11997e-66	0.879	3	P:defense response to fungus; C:extracellular region; P:xenobiotic metabolic process	gi|20385169|gb|AAM21199.1|AF364864_1pathogenesis-related protein 5-1 [Helianthus annuus]	AAM21199	6.11997e-66	97	253.832	152	148
Ha2.0_c12166	SFW0906	protein	1528	20	0	0.7225	3	C:apoplast; P:carbohydrate metabolic process; F:hydrolase activity, hydrolyzing O-glycosyl compounds	gi|37359706|dbj|BAC98298.1|LEXYL1 [Solanum lycopersicum]	BAC98298	0	84	370.933	158	134
Ha2.0_c12168	SFW0907	protein	1342	20	2.90478e-64	0.545	2	F:molecular_function; P:biological_process	gi|225438773|ref|XP_002278328.1|PREDICTED: hypothetical protein [Vitis vinifera]	XP_002278328	2.90478e-64	56	250.366	428	243
Ha2.0_c12169	SFW0908	non-imprinted in prader-willi angelman syndrome region	1388	20	6.18815e-150	0.8895	1	C:membrane	gi|255576223|ref|XP_002529005.1|Non-imprinted in Prader-Willi/Angelman syndrome region protein, putative [Ricinus communis] >gi|223531545|gb|EEF33375.1| Non-imprinted in Prader-Willi/Angelman syndrome region protein, putative [Ricinus communis]	XP_002529005	6.18815e-150	91	535.028	347	318
Ha2.0_c12172	SFW0909	proton pump interactor	881	20	1.63484e-20	0.6395	2	P:carbohydrate metabolic process; F:hydrolase activity, hydrolyzing O-glycosyl compounds	gi|225461473|ref|XP_002285016.1|PREDICTED: hypothetical protein [Vitis vinifera]	XP_002285016	1.63484e-20	64	92.8189	74	48
Ha2.0_c12174	SFW0910	saicar synthetase	876	20	9.79976e-88	0.824	4	P:purine nucleotide biosynthetic process; F:phosphoribosylaminoimidazolesuccinocarboxamide synthase activity; F:ATP binding; C:chloroplast	gi|225459162|ref|XP_002285714.1|PREDICTED: hypothetical protein [Vitis vinifera] >gi|157335816|emb|CAO61646.1| unnamed protein product [Vitis vinifera]	XP_002285714	9.79976e-88	79	327.405	239	189
Ha2.0_c12175	SFW0911	protein	850	20	5.72886e-64	0.666	1	C:membrane	gi|225449370|ref|XP_002282343.1|PREDICTED: hypothetical protein [Vitis vinifera]	XP_002282343	5.72886e-64	75	246.899	119	90
Ha2.0_c12176	SFW0912	protein	751	20	6.43504e-44	0.66	1	C:membrane	gi|157332640|emb|CAO14447.1|unnamed protein product [Vitis vinifera]	CAO14447	6.43504e-44	73	164.851	79	58
Ha2.0_c1218	SFW0913	predicted protein [Populus trichocarpa]	571	5	3.36079e-08	0.712	0		gi|224074813|ref|XP_002304461.1|predicted protein [Populus trichocarpa] >gi|222841893|gb|EEE79440.1| predicted protein [Populus trichocarpa]	XP_002304461	3.36079e-08	75	39.6614	29	22
Ha2.0_c12185	SFW0914	protein	719	20	1.59355e-81	0.9015	2	F:molecular_function; P:biological_process	gi|116789161|gb|ABK25138.1|unknown [Picea sitchensis]	ABK25138	1.59355e-81	95	306.22	183	174
Ha2.0_c12186	SFW0915	fus5 (fusca 5) map kinase kinase	574	6	2.29124e-13	0.79	1	F:protein binding	gi|225453392|ref|XP_002273686.1|PREDICTED: hypothetical protein [Vitis vinifera] >gi|157344784|emb|CAO70539.1| unnamed protein product [Vitis vinifera]	XP_002273686	2.29124e-13	92	72.4034	51	47
Ha2.0_c1219	SFW0916	protein	809	20	2.99267e-58	0.784	4	C:membrane; F:protein binding; C:chloroplast; F:GTP binding	gi|255582182|ref|XP_002531885.1|protein translocase, putative [Ricinus communis] >gi|223528493|gb|EEF30522.1| protein translocase, putative [Ricinus communis]	XP_002531885	2.99267e-58	81	220.705	96	78
Ha2.0_c12190	SFW0917	---NA---	441	0			0
Ha2.0_c12192	SFW0918	structural constituent of cell	460	12	3.72477e-10	0.719167	1	F:structural constituent of cell wall	gi|11322245|emb|CAC16734.1|arabinogalactan protein [Daucus carota]	CAC16734	3.72477e-10	72	53.5286	36	26
Ha2.0_c122	SFW0919	elongation factor p	886	20	3.44046e-80	0.831	4	F:translation elongation factor activity; C:plastid; C:mitochondrion; P:translational elongation	gi|225439691|ref|XP_002267558.1|PREDICTED: hypothetical protein [Vitis vinifera]	XP_002267558	3.44046e-80	88	302.368	195	173
Ha2.0_c1220	SFW0920	PREDICTED: hypothetical protein [Vitis vinifera]	712	20	2.9931e-49	0.7695	2	F:molecular_function; P:biological_process	gi|225467033|ref|XP_002270399.1|PREDICTED: hypothetical protein [Vitis vinifera] >gi|157332350|emb|CAO70185.1| unnamed protein product [Vitis vinifera]	XP_002270399	2.9931e-49	87	189.119	74	65
Ha2.0_c12200	SFW0921	cyclic nucleotide and calmodulin-regulated ion channel	514	20	8.64759e-40	0.7695	2	P:transport; C:plasma membrane	gi|224143939|ref|XP_002325129.1|predicted protein [Populus trichocarpa] >gi|222866563|gb|EEF03694.1| predicted protein [Populus trichocarpa]	XP_002325129	8.64759e-40	87	166.392	117	102
Ha2.0_c12207	SFW0922	cationic peroxidase	724	20	5.09262e-59	0.815	8	P:hydrogen peroxide catabolic process; C:cytoplasmic membrane-bounded vesicle; F:electron carrier activity; F:heme binding; P:oxidation reduction; F:calcium ion binding; F:peroxidase activity; C:extracellular region	gi|225439623|ref|XP_002268259.1|PREDICTED: hypothetical protein [Vitis vinifera]	XP_002268259	5.09262e-59	85	231.491	193	165
Ha2.0_c12208	SFW0923	organic anion	811	20	8.31475e-71	0.9045	2	C:integral to membrane; P:response to nematode	gi|225457727|ref|XP_002278064.1|PREDICTED: hypothetical protein [Vitis vinifera] >gi|157358651|emb|CAO66327.1| unnamed protein product [Vitis vinifera]	XP_002278064	8.31475e-71	95	270.781	98	94
Ha2.0_c12209	SFW0924	retinoid-inducible serine	839	20	1.2139e-84	0.8115	3	F:serine-type carboxypeptidase activity; C:cytoplasmic membrane-bounded vesicle; P:proteolysis	gi|225436420|ref|XP_002273519.1|PREDICTED: hypothetical protein [Vitis vinifera]	XP_002273519	1.2139e-84	84	317.005	218	185
Ha2.0_c1221	SFW0925	wilms tumor 1 associated protein	1118	20	3.41001e-105	0.7695	1	F:protein binding	gi|225456942|ref|XP_002281490.1|PREDICTED: hypothetical protein [Vitis vinifera] >gi|157342161|emb|CAO64274.1| unnamed protein product [Vitis vinifera]	XP_002281490	3.41001e-105	90	385.956	284	257
Ha2.0_c12213	SFW0926	ammonium transporter	625	20	1.23308e-70	0.8675	3	C:integral to membrane; P:ammonium transport; F:ammonium transmembrane transporter activity	gi|121485994|gb|ABI52423.2|ammonium transporter [Citrus sinensis x Poncirus trifoliata]	ABI52423	1.23308e-70	90	269.626	172	155
Ha2.0_c1222	SFW0927	tpr domain containing protein	1520	20	1.74788e-100	0.632	2	F:binding; P:biological_process	gi|225468767|ref|XP_002272586.1|PREDICTED: hypothetical protein [Vitis vinifera]	XP_002272586	1.74788e-100	72	370.933	398	288
Ha2.0_c12223	SFW0928	acyl:coa ligase acetate-coa synthetase-like protein	690	20	7.88134e-67	0.8185	2	F:catalytic activity; P:metabolic process	gi|225466183|ref|XP_002263801.1|PREDICTED: hypothetical protein [Vitis vinifera]	XP_002263801	7.88134e-67	83	257.299	175	146
Ha2.0_c12227	SFW0929	nucleic acid binding protein	736	20	5.47792e-48	0.7405	1	F:nucleic acid binding	gi|225445949|ref|XP_002264417.1|PREDICTED: hypothetical protein isoform 1 [Vitis vinifera] >gi|157360371|emb|CAO69585.1| unnamed protein product [Vitis vinifera]	XP_002264417	5.47792e-48	78	194.897	232	182
Ha2.0_c12229	SFW0930	dna binding	997	20	3.18437e-72	0.7135	3	F:transcription regulator activity; P:regulation of transcription; C:nucleus	gi|225469216|ref|XP_002264407.1|PREDICTED: hypothetical protein [Vitis vinifera]	XP_002264407	3.18437e-72	62	276.174	351	218
Ha2.0_c12233	SFW0931	60s ribosomal protein	737	20	6.08296e-23	0.6875	1	C:ribosome	gi|255578546|ref|XP_002530136.1|60S ribosomal protein L18a, plant, putative [Ricinus communis] >gi|223530361|gb|EEF32252.1| 60S ribosomal protein L18a, plant, putative [Ricinus communis]	XP_002530136	6.08296e-23	75	111.694	121	91
Ha2.0_c12235	SFW0932	protein	726	20	1.35886e-43	0.626	2	F:molecular_function; P:biological_process	gi|224145992|ref|XP_002325840.1|predicted protein [Populus trichocarpa] >gi|222862715|gb|EEF00222.1| predicted protein [Populus trichocarpa]	XP_002325840	1.35886e-43	68	180.259	198	136
Ha2.0_c12237	SFW0933	proteasome subunit beta	854	20	1.55032e-85	0.8865	6	C:proteasome core complex; C:cytoplasmic membrane-bounded vesicle; P:ubiquitin-dependent protein catabolic process; C:nucleus; C:cytosol; F:threonine-type endopeptidase activity	gi|255627485|gb|ACU14087.1|unknown [Glycine max]	ACU14087	1.55032e-85	89	312.383	102	91
Ha2.0_c12238	SFW0934	at1g67170	851	20	9.93444e-74	0.762	1	C:intracellular	gi|225451915|ref|XP_002282805.1|PREDICTED: hypothetical protein [Vitis vinifera] >gi|157341354|emb|CAO49261.1| unnamed protein product [Vitis vinifera]	XP_002282805	9.93444e-74	82	280.796	212	175
Ha2.0_c12242	SFW0935	fasciclin-like arabinogalactan protein 14	690	20	4.47655e-70	0.847	1	P:cell adhesion	gi|224138258|ref|XP_002322769.1|predicted protein [Populus trichocarpa] >gi|222867399|gb|EEF04530.1| predicted protein [Populus trichocarpa]	XP_002322769	4.47655e-70	85	268.085	222	190
Ha2.0_c12244	SFW0936	3-dehydroquinate synthase	941	20	1.05263e-122	0.925	3	P:aromatic amino acid family biosynthetic process; F:3-dehydroquinate synthase activity; C:plastid	gi|76782192|gb|ABA54866.1|putative 3-dehydroquinate synthase [Fagus sylvatica]	ABA54866	1.05263e-122	94	443.736	259	244
Ha2.0_c12245	SFW0937	cold acclimation protein cor413-tm1	799	20	1.70738e-45	0.787	2	C:plastid; C:membrane	gi|225463388|ref|XP_002273366.1|PREDICTED: hypothetical protein [Vitis vinifera]	XP_002273366	1.70738e-45	85	159.073	48	41
Ha2.0_c12248	SFW0938	signal recognition particle 54cp protein precursor	886	20	3.5825e-53	0.841	6	F:GTP binding; F:protein binding; P:SRP-dependent cotranslational protein targeting to membrane; F:nucleoside-triphosphatase activity; C:signal recognition particle; F:7S RNA binding	gi|255578951|ref|XP_002530328.1|signal recognition particle protein, putative [Ricinus communis] >gi|223530132|gb|EEF32044.1| signal recognition particle protein, putative [Ricinus communis]	XP_002530328	3.5825e-53	93	212.616	128	120
Ha2.0_c12250	SFW0939	tsd2 (tumorous shoot development 2) methyltransferase	988	20	2.8431e-65	0.795	7	C:Golgi apparatus; C:plasma membrane; P:root development; P:shoot development; P:response to cytokinin stimulus; F:methyltransferase activity; P:homogalacturonan biosynthetic process	gi|255545748|ref|XP_002513934.1|S-adenosylmethionine-dependent methyltransferase, putative [Ricinus communis] >gi|223547020|gb|EEF48517.1| S-adenosylmethionine-dependent methyltransferase, putative [Ricinus communis]	XP_002513934	2.8431e-65	84	253.062	227	191
Ha2.0_c12254	SFW0940	ras-related protein rab11c	808	20	1.10828e-79	0.8955	4	P:protein transport; C:plasma membrane; F:GTP binding; P:small GTPase mediated signal transduction	gi|255570960|ref|XP_002526431.1|protein with unknown function [Ricinus communis] >gi|223534211|gb|EEF35926.1| protein with unknown function [Ricinus communis]	XP_002526431	1.10828e-79	94	300.442	215	203
Ha2.0_c12255	SFW0941	rho gtpase activating protein 2	384	12	1.20967e-05	0.751667	0		gi|218195412|gb|EEC77839.1|hypothetical protein OsI_17068 [Oryza sativa Indica Group]	EEC77839	1.20967e-05	74	52.7582	43	32
Ha2.0_c12257	SFW0942	---NA---	616	0			0
Ha2.0_c12259	SFW0943	PREDICTED: hypothetical protein [Vitis vinifera]	537	11	8.18351e-18	0.787273	0		gi|225437810|ref|XP_002282028.1|PREDICTED: hypothetical protein [Vitis vinifera]	XP_002282028	8.18351e-18	89	93.5893	88	79
Ha2.0_c12269	SFW0944	serine threonine-protein kinase	753	4	1.25579e-10	0.5625	4	F:ATP binding; F:catalytic activity; P:protein amino acid phosphorylation; F:protein serine/threonine kinase activity	gi|255585275|ref|XP_002533337.1|serine/threonine-protein kinase rio2, putative [Ricinus communis] >gi|223526828|gb|EEF29046.1| serine/threonine-protein kinase rio2, putative [Ricinus communis]	XP_002533337	1.25579e-10	60	70.8626	174	105
Ha2.0_c12272	SFW0945	pectin methylesterase	806	20	7.49518e-20	0.54	1	F:hydrolase activity, acting on ester bonds	gi|255564232|ref|XP_002523113.1|Pectinesterase-3 precursor, putative [Ricinus communis] >gi|223537675|gb|EEF39298.1| Pectinesterase-3 precursor, putative [Ricinus communis]	XP_002523113	7.49518e-20	68	101.679	183	126
Ha2.0_c12273	SFW0946	histidinol-phosphate aminotransferase	414	20	4.21777e-43	0.893	4	F:histidinol-phosphate transaminase activity; F:pyridoxal phosphate binding; P:histidine biosynthetic process; C:chloroplast	gi|157352557|emb|CAO43663.1|unnamed protein product [Vitis vinifera]	CAO43663	4.21777e-43	92	177.178	127	117
Ha2.0_c12275	SFW0947	hypothetical protein BRAFLDRAFT_261783 [Branchiostoma floridae]	972	1	3.47693e-07	0.44	0		gi|260794449|ref|XP_002592221.1|hypothetical protein BRAFLDRAFT_261783 [Branchiostoma floridae] >gi|229277437|gb|EEN48232.1| hypothetical protein BRAFLDRAFT_261783 [Branchiostoma floridae]	XP_002592221	3.47693e-07	44	60.077	167	75
Ha2.0_c12276	SFW0948	pseudo response regulator	639	20	5.32522e-24	0.6345	3	P:two-component signal transduction system (phosphorelay); F:two-component response regulator activity; P:regulation of transcription, DNA-dependent	gi|255568450|ref|XP_002525199.1|sensory transduction histidine kinase, putative [Ricinus communis] >gi|223535496|gb|EEF37165.1| sensory transduction histidine kinase, putative [Ricinus communis]	XP_002525199	5.32522e-24	62	114.775	145	91
Ha2.0_c12277	SFW0949	f-box family protein	601	20	1.24931e-35	0.988	5	F:scavenger receptor activity; F:protein binding; P:signal transduction; C:membrane; P:regulation of transcription, DNA-dependent	gi|111481711|gb|ABC25060.2|ZTL [Ipomoea nil]	ABC25060	1.24931e-35	100	110.153	40	40
Ha2.0_c12279	SFW0950	60s ribosomal protein l34	509	20	2.40338e-47	0.9565	5	C:ribosome; F:structural constituent of ribosome; P:ribosome biogenesis; C:membrane; P:translation	gi|255562848|ref|XP_002522429.1|60S ribosomal protein L34, putative [Ricinus communis] >gi|223538314|gb|EEF39921.1| 60S ribosomal protein L34, putative [Ricinus communis]	XP_002522429	2.40338e-47	98	191.43	95	94
Ha2.0_c12280	SFW0951	protein	498	20	6.76282e-28	0.6745	3	F:catalytic activity; P:metabolic process; F:binding	gi|255565577|ref|XP_002523778.1|oxidoreductase, putative [Ricinus communis] >gi|223536866|gb|EEF38504.1| oxidoreductase, putative [Ricinus communis]	XP_002523778	6.76282e-28	79	126.716	122	97
Ha2.0_c12282	SFW0952	pre-mrna-splicing helicase brr2	2048	20	0	0.6215	2	F:binding; F:nucleoside-triphosphatase activity	gi|30017579|gb|AAP13001.1|putative Sec63 domain containing protein [Oryza sativa (japonica cultivar-group)] >gi|108711023|gb|ABF98818.1| U5 small nuclear ribonucleoprotein 200 kDa helicase, putative [Oryza sativa (japonica cultivar-group)]	AAP13001	0	65	451.825	287	188
Ha2.0_c12286	SFW0953	at3g14310 mln21_9	824	20	7.67149e-63	0.887	6	F:pectinesterase activity; P:cell wall modification; C:apoplast; F:aspartyl esterase activity; C:cell wall; F:enzyme inhibitor activity	gi|225444577|ref|XP_002273402.1|PREDICTED: hypothetical protein [Vitis vinifera] >gi|157342456|emb|CAO65168.1| unnamed protein product [Vitis vinifera]	XP_002273402	7.67149e-63	90	239.965	114	103
Ha2.0_c12288	SFW0954	protein	702	20	9.76489e-44	0.73	2	P:metabolic process; F:hydrolase activity	gi|27527030|emb|CAD57680.1|putative phosphatase [Glycine max]	CAD57680	9.76489e-44	82	180.644	134	111
Ha2.0_c12289	SFW0955	protein	713	20	9.72897e-39	0.806	1	C:cytoplasmic membrane-bounded vesicle	gi|225429440|ref|XP_002278691.1|PREDICTED: hypothetical protein [Vitis vinifera]	XP_002278691	9.72897e-39	88	164.081	99	88
Ha2.0_c1229	SFW0956	pleckstrin homology domain family a	857	20	2.39722e-67	0.903	5	F:glycolipid transporter activity; C:cytoplasm; F:glycolipid binding; P:glycolipid transport; C:plasma membrane	gi|226493243|ref|NP_001149896.1|pleckstrin homology domain containing, family A [Zea mays] >gi|195621864|gb|ACG32762.1| pleckstrin homology domain containing, family A [Zea mays] >gi|195635327|gb|ACG37132.1| pleckstrin homology domain containing, family A [Zea mays] >gi|195641188|gb|ACG40062.1| pleckstrin homology domain containing, family A [Zea mays]	NP_001149896	2.39722e-67	93	259.61	179	167
Ha2.0_c12294	SFW0957	rna-dependent rna polymerase	806	20	1.25292e-65	0.778	2	F:RNA-directed RNA polymerase activity; F:nucleic acid binding	gi|225424397|ref|XP_002284914.1|PREDICTED: hypothetical protein [Vitis vinifera] >gi|157339022|emb|CAO42373.1| unnamed protein product [Vitis vinifera]	XP_002284914	1.25292e-65	81	196.438	92	75
Ha2.0_c12298	SFW0958	pectinesterase-like protein	1200	20	1.40605e-92	0.7455	1	F:pectinesterase activity	gi|224135163|ref|XP_002321999.1|predicted protein [Populus trichocarpa] >gi|222868995|gb|EEF06126.1| predicted protein [Populus trichocarpa]	XP_002321999	1.40605e-92	75	229.18	194	146
Ha2.0_c12299	SFW0959	protein	757	20	1.13379e-43	0.815	2	C:mitochondrion; C:plastid	gi|225461044|ref|XP_002281441.1|PREDICTED: hypothetical protein [Vitis vinifera] >gi|157337951|emb|CAO38995.1| unnamed protein product [Vitis vinifera]	XP_002281441	1.13379e-43	88	180.644	147	130
Ha2.0_c12300	SFW0960	dentin sialophospho	677	11	5.09565e-15	0.59	2	F:molecular_function; P:biological_process	gi|255578831|ref|XP_002530270.1|conserved hypothetical protein [Ricinus communis] >gi|223530202|gb|EEF32110.1| conserved hypothetical protein [Ricinus communis]	XP_002530270	5.09565e-15	63	85.1149	104	66
Ha2.0_c12302	SFW0961	protein	725	20	7.15579e-37	0.5585	1	C:cell part	gi|225456118|ref|XP_002281587.1|PREDICTED: hypothetical protein [Vitis vinifera] >gi|157343663|emb|CAO68169.1| unnamed protein product [Vitis vinifera]	XP_002281587	7.15579e-37	65	157.918	161	105
Ha2.0_c12305	SFW0962	f-box family protein	700	20	6.25284e-51	0.669	2	F:molecular_function; P:biological_process	gi|225455449|ref|XP_002279638.1|PREDICTED: hypothetical protein [Vitis vinifera]	XP_002279638	6.25284e-51	72	204.527	170	123
Ha2.0_c12306	SFW0963	sulfate bicarbonate oxalate exchanger and transporter sat-1	871	20	1.95309e-88	0.8955	3	C:integral to membrane; F:secondary active sulfate transmembrane transporter activity; P:sulfate transport	gi|224085523|ref|XP_002307605.1|sulfate/bicarbonate/oxalate exchanger and transporter sat-1 [Populus trichocarpa] >gi|222857054|gb|EEE94601.1| sulfate/bicarbonate/oxalate exchanger and transporter sat-1 [Populus trichocarpa]	XP_002307605	1.95309e-88	91	329.717	288	264
Ha2.0_c12308	SFW0964	nodulin protein	1304	20	1.78572e-103	0.7415	2	C:mitochondrion; C:membrane	gi|225443039|ref|XP_002270754.1|PREDICTED: hypothetical protein [Vitis vinifera] >gi|157353098|emb|CAO45008.1| unnamed protein product [Vitis vinifera]	XP_002270754	1.78572e-103	81	380.563	331	269
Ha2.0_c12314	SFW0965	magnesium transporter	623	20	2.98461e-42	0.8625	4	P:metal ion transport; C:membrane; F:metal ion transmembrane transporter activity; C:plastid	gi|225443146|ref|XP_002263392.1|PREDICTED: hypothetical protein [Vitis vinifera]	XP_002263392	2.98461e-42	91	146.362	69	63
Ha2.0_c12316	SFW0966	cyclin-dependent kinases regulatory subunit	504	20	1.86069e-36	0.967	6	F:kinase activity; P:cell cycle; F:DNA binding; F:cyclin-dependent protein kinase regulator activity; F:protein binding; P:DNA integration	gi|117165994|dbj|BAF36296.1|hypothetical protein [Ipomoea trifida]	BAF36296	1.86069e-36	98	155.221	73	72
Ha2.0_c12319	SFW0967	protein	790	20	3.82712e-29	0.857	0		gi|224103621|ref|XP_002334031.1|predicted protein [Populus trichocarpa] >gi|222839657|gb|EEE77980.1| predicted protein [Populus trichocarpa]	XP_002334031	3.82712e-29	86	132.494	83	72
Ha2.0_c1232	SFW0968	PREDICTED: hypothetical protein [Vitis vinifera]	905	1	0.00070493	0.9	0		gi|225433235|ref|XP_002285431.1|PREDICTED: hypothetical protein [Vitis vinifera]	XP_002285431	0.00070493	90	48.9062	40	36
Ha2.0_c12321	SFW0969	multidrug resistance	776	20	1.20519e-45	0.772	4	C:membrane; F:antiporter activity; F:drug transporter activity; P:multidrug transport	gi|171854665|dbj|BAG16522.1|putative MATE family transporter [Capsicum chinense]	BAG16522	1.20519e-45	87	94.3597	54	47
Ha2.0_c12327	SFW0970	cytochrome p450	688	20	1.45612e-47	0.6975	2	F:monooxygenase activity; F:iron ion binding	gi|225453799|ref|XP_002276053.1|PREDICTED: hypothetical protein [Vitis vinifera]	XP_002276053	1.45612e-47	71	190.66	95	68
Ha2.0_c12330	SFW0971	retrotransposon ty1-copia subclass	891	20	7.34492e-46	0.5905	2	P:DNA metabolic process; F:nucleic acid binding	gi|108706239|gb|ABF94034.1|retrotransposon protein, putative, unclassified [Oryza sativa (japonica cultivar-group)]	ABF94034	7.34492e-46	62	188.348	256	159
Ha2.0_c12331	SFW0972	isp4-like protein	708	20	1.11877e-114	0.9195	1	C:membrane	gi|225429224|ref|XP_002263530.1|PREDICTED: hypothetical protein [Vitis vinifera] >gi|157359604|emb|CAO67821.1| unnamed protein product [Vitis vinifera]	XP_002263530	1.11877e-114	93	407.142	115	108
Ha2.0_c12333	SFW0973	chaperonin 60	821	20	1.96343e-47	0.9565	8	P:protein folding; C:cytosolic ribosome; P:response to cadmium ion; C:plasma membrane; F:protein binding; P:response to stress; F:ATP binding; C:mitochondrion	gi|144600706|gb|ABP01596.1|heat shock protein 60 [Ageratina adenophora]	ABP01596	1.96343e-47	99	193.356	104	103
Ha2.0_c12334	SFW0974	abi3-like factor	878	20	4.73751e-58	0.817	2	F:DNA binding; P:regulation of transcription, DNA-dependent	gi|224069934|ref|XP_002303088.1|predicted protein [Populus trichocarpa] >gi|222844814|gb|EEE82361.1| predicted protein [Populus trichocarpa]	XP_002303088	4.73751e-58	79	228.794	174	138
Ha2.0_c12336	SFW0975	protein	693	20	2.69659e-22	0.7075	2	P:flavonoid biosynthetic process; F:oxidoreductase activity, acting on paired donors, with incorporation or reduction of molecular oxygen, 2-oxoglutarate as one donor, and incorporation of one atom each of oxygen into both donors	gi|224120306|ref|XP_002331015.1|predicted protein [Populus trichocarpa] >gi|222872945|gb|EEF10076.1| predicted protein [Populus trichocarpa]	XP_002331015	2.69659e-22	77	109.383	147	114
Ha2.0_c12343	SFW0976	annexin a4	938	20	1.0502e-106	0.7485	2	F:calcium ion binding; F:calcium-dependent phospholipid binding	gi|255648073|gb|ACU24491.1|unknown [Glycine max]	ACU24491	1.0502e-106	71	390.578	207	147
Ha2.0_c12345	SFW0977	atp binding	725	20	5.4863e-45	0.6845	2	F:nucleoside-triphosphatase activity; F:ATP binding	gi|225453553|ref|XP_002262724.1|PREDICTED: hypothetical protein [Vitis vinifera] >gi|157349143|emb|CAO24289.1| unnamed protein product [Vitis vinifera]	XP_002262724	5.4863e-45	73	174.866	88	65
Ha2.0_c12347	SFW0978	---NA---	736	0			0
Ha2.0_c1235	SFW0979	rna binding	719	20	7.76291e-28	0.7695	3	F:nucleic acid binding; C:mitochondrion; F:nucleotide binding	gi|225440799|ref|XP_002276063.1|PREDICTED: hypothetical protein [Vitis vinifera]	XP_002276063	7.76291e-28	81	127.872	103	84
Ha2.0_c12359	SFW0980	protein kinase-like protein	706	20	4.26532e-63	0.7645	4	P:protein amino acid phosphorylation; C:plasma membrane; F:protein tyrosine kinase activity; F:ATP binding	gi|224087605|ref|XP_002308195.1|predicted protein [Populus trichocarpa] >gi|222854171|gb|EEE91718.1| predicted protein [Populus trichocarpa]	XP_002308195	4.26532e-63	79	244.973	182	144
Ha2.0_c12364	SFW0981	---NA---	778	0			0
Ha2.0_c12365	SFW0982	eif4g (eukaryotic translation initiation factor 4g) translation initiation factor	740	20	1.36763e-30	0.7625	2	F:protein binding; P:RNA metabolic process	gi|224067560|ref|XP_002302505.1|predicted protein [Populus trichocarpa] >gi|222844231|gb|EEE81778.1| predicted protein [Populus trichocarpa]	XP_002302505	1.36763e-30	82	137.117	123	101
Ha2.0_c12368	SFW0983	gaut13 (galacturonosyltransferase 13) polygalacturonate 4-alpha-galacturonosyltransferase transferring glycosyl groups transferring hexosyl groups	790	20	9.84048e-110	0.896	1	F:transferase activity, transferring glycosyl groups	gi|255570238|ref|XP_002526079.1|Glycosyltransferase QUASIMODO1, putative [Ricinus communis] >gi|223534576|gb|EEF36273.1| Glycosyltransferase QUASIMODO1, putative [Ricinus communis]	XP_002526079	9.84048e-110	91	400.208	260	237
Ha2.0_c1237	SFW0984	tubulin alpha-6 chain	825	20	7.33494e-42	0.637	1	C:chloroplast thylakoid membrane	gi|224105771|ref|XP_002313927.1|predicted protein [Populus trichocarpa] >gi|222850335|gb|EEE87882.1| predicted protein [Populus trichocarpa]	XP_002313927	7.33494e-42	59	174.866	227	135
Ha2.0_c12370	SFW0985	purple acid phosphatase isoform b2	759	20	1.62977e-82	0.8835	2	F:metal ion binding; F:acid phosphatase activity	gi|255554090|ref|XP_002518085.1|acid phosphatase, putative [Ricinus communis] >gi|223542681|gb|EEF44218.1| acid phosphatase, putative [Ricinus communis]	XP_002518085	1.62977e-82	92	309.686	160	148
Ha2.0_c12371	SFW0986	limonoid udp glucosyltransferase	855	20	1.03652e-40	0.561	1	F:transferase activity	gi|225428920|ref|XP_002285408.1|PREDICTED: hypothetical protein [Vitis vinifera] >gi|157341068|emb|CAO47873.1| unnamed protein product [Vitis vinifera]	XP_002285408	1.03652e-40	66	165.622	118	79
Ha2.0_c12373	SFW0987	ring finger	718	20	2.8135e-78	0.7105	2	F:zinc ion binding; F:protein binding	gi|224138168|ref|XP_002326535.1|predicted protein [Populus trichocarpa] >gi|222833857|gb|EEE72334.1| predicted protein [Populus trichocarpa]	XP_002326535	2.8135e-78	86	295.434	176	153
Ha2.0_c12385	SFW0988	sterol carrier protein 2-like	536	20	1.15233e-40	0.847	4	F:oxidoreductase activity; C:cytoplasmic membrane-bounded vesicle; F:sterol carrier activity; P:metabolic process	gi|225458611|ref|XP_002284735.1|PREDICTED: hypothetical protein [Vitis vinifera] >gi|147844640|emb|CAN82147.1| hypothetical protein [Vitis vinifera] >gi|157335511|emb|CAO61341.1| unnamed protein product [Vitis vinifera]	XP_002284735	1.15233e-40	94	169.474	121	114
Ha2.0_c12392	SFW0989	n-acetyltransferase nat13	760	20	3.0848e-73	0.8205	2	F:N-acetyltransferase activity; P:metabolic process	gi|225430161|ref|XP_002284766.1|PREDICTED: hypothetical protein [Vitis vinifera] >gi|147776900|emb|CAN65722.1| hypothetical protein [Vitis vinifera] >gi|157339613|emb|CAO44154.1| unnamed protein product [Vitis vinifera]	XP_002284766	3.0848e-73	92	278.87	155	144
Ha2.0_c12396	SFW0990	bel1-related homeotic protein 14	620	20	1.04375e-67	0.775	4	F:sequence-specific DNA binding; F:transcription factor activity; C:nucleus; P:regulation of transcription, DNA-dependent	gi|225426180|ref|XP_002279230.1|PREDICTED: hypothetical protein [Vitis vinifera]	XP_002279230	1.04375e-67	84	233.032	102	86
Ha2.0_c1240	SFW0991	predicted protein [Populus trichocarpa]	924	20	1.79741e-26	0.7035	1	C:mitochondrion	gi|224057190|ref|XP_002299164.1|predicted protein [Populus trichocarpa] >gi|222846422|gb|EEE83969.1| predicted protein [Populus trichocarpa]	XP_002299164	1.79741e-26	83	124.02	87	73
Ha2.0_c12400	SFW0992	phosphate triose-phosphate translocator precursor	820	20	1.00832e-68	0.956	4	C:integral to membrane; C:chloroplast; P:transport; F:transporter activity	gi|1352198|sp|P49131.1|TPT_FLAPRRecName: Full=Triose phosphate/phosphate translocator, chloroplastic; Short=cTPT; Flags: Precursor >gi|406286|emb|CAA81386.1| triose phosphate/phosphate translocator [Flaveria pringlei]	P49131	1.00832e-68	98	258.84	80	79
Ha2.0_c12401	SFW0993	protein	805	20	2.23238e-56	0.6025	1	C:cell part	gi|225434018|ref|XP_002272273.1|PREDICTED: hypothetical protein [Vitis vinifera]	XP_002272273	2.23238e-56	75	223.016	220	167
Ha2.0_c12405	SFW0994	bwf1-like protein	763	20	1.13799e-91	0.604	3	P:protein amino acid phosphorylation; F:ATP binding; F:protein kinase activity	gi|225432140|ref|XP_002274707.1|PREDICTED: hypothetical protein [Vitis vinifera]	XP_002274707	1.13799e-91	83	340.117	254	211
Ha2.0_c12409	SFW0995	protein	410	20	1.02032e-20	0.9175	2	C:mitochondrion; C:chloroplast inner membrane	gi|255544908|ref|XP_002513515.1|conserved hypothetical protein [Ricinus communis] >gi|223547423|gb|EEF48918.1| conserved hypothetical protein [Ricinus communis]	XP_002513515	1.02032e-20	94	102.834	56	53
Ha2.0_c12415	SFW0996	atp binding	830	20	5.23119e-40	0.595	3	F:nucleoside-triphosphatase activity; C:cytoplasmic membrane-bounded vesicle; F:ATP binding	gi|224130620|ref|XP_002320886.1|predicted protein [Populus trichocarpa] >gi|222861659|gb|EEE99201.1| predicted protein [Populus trichocarpa]	XP_002320886	5.23119e-40	67	168.703	202	137
Ha2.0_c12416	SFW0997	zinc finger c-x8-c-x5-c-x3-h type family protein	641	20	8.17012e-41	0.7145	2	F:metal ion binding; F:nucleic acid binding	gi|225450321|ref|XP_002273052.1|PREDICTED: hypothetical protein [Vitis vinifera] >gi|147768909|emb|CAN75883.1| hypothetical protein [Vitis vinifera] >gi|157359258|emb|CAO67194.1| unnamed protein product [Vitis vinifera]	XP_002273052	8.17012e-41	75	170.629	139	105
Ha2.0_c12417	SFW0998	protein	581	17	8.99513e-35	0.836471	2	C:mitochondrion; C:respiratory chain complex I	gi|115472221|ref|NP_001059709.1|Os07g0498300 [Oryza sativa (japonica cultivar-group)] >gi|33146542|dbj|BAC79719.1| unknown protein [Oryza sativa Japonica Group] >gi|50509990|dbj|BAD30453.1| unknown protein [Oryza sativa Japonica Group] >gi|113611245|dbj|BAF21623.1| Os07g0498300 [Oryza sativa Japonica Group] >gi|218199665|gb|EEC82092.1| hypothetical protein OsI_26096 [Oryza sativa Indica Group] >g…	NP_001059709	8.99513e-35	95	150.214	80	76
Ha2.0_c12419	SFW0999	metal tolerance protein	763	20	1.39844e-65	0.911	3	C:membrane; F:cation transmembrane transporter activity; P:cation transport	gi|224109590|ref|XP_002315247.1|metal tolerance protein [Populus trichocarpa] >gi|145453064|gb|ABP68858.1| Mn-specific cation diffusion facilitator transporter [Populus trichocarpa] >gi|222864287|gb|EEF01418.1| metal tolerance protein [Populus trichocarpa]	XP_002315247	1.39844e-65	94	253.447	209	198
Ha2.0_c12423	SFW1000	protein binding	906	20	3.82165e-58	0.763	4	F:protein kinase activity; F:ubiquitin-protein ligase activity; F:zinc ion binding; F:nucleotide binding	gi|225435355|ref|XP_002285271.1|PREDICTED: hypothetical protein isoform 2 [Vitis vinifera]	XP_002285271	3.82165e-58	78	229.18	218	171
Ha2.0_c12425	SFW1001	50s ribosomal protein l17	806	20	1.37231e-58	0.89	4	C:ribosome; F:structural constituent of ribosome; P:translation; C:mitochondrion	gi|224083430|ref|XP_002307023.1|predicted protein [Populus trichocarpa] >gi|222856472|gb|EEE94019.1| predicted protein [Populus trichocarpa]	XP_002307023	1.37231e-58	94	148.673	74	70
Ha2.0_c12432	SFW1002	endosomal p24a protein	755	20	3.1024e-110	0.9065	2	C:cytoplasmic membrane-bounded vesicle; C:integral to membrane	gi|225463008|ref|XP_002264906.1|PREDICTED: hypothetical protein [Vitis vinifera] >gi|157359523|emb|CAO67724.1| unnamed protein product [Vitis vinifera]	XP_002264906	3.1024e-110	94	401.749	250	235
Ha2.0_c12435	SFW1003	protein	1426	20	1.2555e-93	0.598	3	F:binding; C:cytoplasmic part; C:intracellular organelle	gi|225430354|ref|XP_002285290.1|PREDICTED: hypothetical protein [Vitis vinifera]	XP_002285290	1.2555e-93	71	296.204	197	141
Ha2.0_c12437	SFW1004	etg1 (e2f target gene 1)	1014	20	1.99939e-61	0.541	2	P:DNA replication; C:nuclear replisome	gi|225448645|ref|XP_002274437.1|PREDICTED: hypothetical protein [Vitis vinifera] >gi|157351294|emb|CAO41481.1| unnamed protein product [Vitis vinifera]	XP_002274437	1.99939e-61	69	240.35	288	199
Ha2.0_c12439	SFW1005	proteasome subunit beta type 4 precursor	871	20	3.81939e-68	0.9225	7	C:proteasome core complex; P:response to cadmium ion; P:ubiquitin-dependent protein catabolic process; C:nucleus; C:cytosol; F:threonine-type endopeptidase activity; P:response to salt stress	gi|225435249|ref|XP_002284989.1|PREDICTED: hypothetical protein isoform 1 [Vitis vinifera]	XP_002284989	3.81939e-68	97	262.307	179	174
Ha2.0_c1244	SFW1006	protein phosphatase 2c	1303	20	8.7573e-135	0.881	6	C:protein serine/threonine phosphatase complex; F:protein serine/threonine phosphatase activity; C:cytoplasmic membrane-bounded vesicle; P:protein amino acid dephosphorylation; F:magnesium ion binding; C:mitochondrion	gi|225430569|ref|XP_002263210.1|PREDICTED: hypothetical protein [Vitis vinifera] >gi|147772246|emb|CAN67174.1| hypothetical protein [Vitis vinifera] >gi|157327253|emb|CAO14548.1| unnamed protein product [Vitis vinifera]	XP_002263210	8.7573e-135	90	484.567	289	261
Ha2.0_c12440	SFW1007	exostosin family protein	761	20	9.54357e-91	0.7505	3	C:membrane; C:cytoplasmic membrane-bounded vesicle; F:catalytic activity	gi|255585230|ref|XP_002533317.1|catalytic, putative [Ricinus communis] >gi|223526861|gb|EEF29074.1| catalytic, putative [Ricinus communis]	XP_002533317	9.54357e-91	91	337.035	190	174
Ha2.0_c12448	SFW1008	peptidase m50	811	18	5.80102e-36	0.636667	2	C:membrane; C:plastid	gi|157351147|emb|CAO41334.1|unnamed protein product [Vitis vinifera]	CAO41334	5.80102e-36	56	155.221	235	132
Ha2.0_c12449	SFW1009	protein	780	20	3.46803e-51	0.732	3	P:glycerol-3-phosphate metabolic process; C:glycerol-3-phosphate dehydrogenase complex; F:glycerol-3-phosphate dehydrogenase activity	gi|224109816|ref|XP_002315321.1|predicted protein [Populus trichocarpa] >gi|222864361|gb|EEF01492.1| predicted protein [Populus trichocarpa]	XP_002315321	3.46803e-51	89	205.682	170	152
Ha2.0_c1245	SFW1010	protein	697	20	2.27563e-45	0.853	3	P:mitochondrial electron transport, NADH to ubiquinone; F:NADH dehydrogenase (ubiquinone) activity; C:plastid	gi|225432426|ref|XP_002278120.1|PREDICTED: hypothetical protein isoform 2 [Vitis vinifera] >gi|225432428|ref|XP_002278102.1| PREDICTED: hypothetical protein isoform 1 [Vitis vinifera]	XP_002278120	2.27563e-45	91	186.037	105	96
Ha2.0_c12456	SFW1011	cell differentiation protein	686	20	1.11679e-57	0.8965	2	P:multicellular organismal development; C:plastid	gi|224056413|ref|XP_002298844.1|predicted protein [Populus trichocarpa] >gi|222846102|gb|EEE83649.1| predicted protein [Populus trichocarpa]	XP_002298844	1.11679e-57	86	226.868	152	132
Ha2.0_c12459	SFW1012	rna binding	861	20	5.92531e-82	0.573	1	F:RNA binding	gi|225446803|ref|XP_002279096.1|PREDICTED: hypothetical protein [Vitis vinifera]	XP_002279096	5.92531e-82	75	300.056	126	95
Ha2.0_c12461	SFW1013	yth domain-containing	876	20	5.99297e-53	0.7965	3	F:molecular_function; P:biological_process; C:cellular_component	gi|224090595|ref|XP_002309031.1|predicted protein [Populus trichocarpa] >gi|222855007|gb|EEE92554.1| predicted protein [Populus trichocarpa]	XP_002309031	5.99297e-53	83	211.846	198	165
Ha2.0_c12462	SFW1014	beta-ketoacyl-acp synthase i	977	20	1.69229e-115	0.887	3	P:fatty acid biosynthetic process; F:transferase activity, transferring acyl groups other than amino-acyl groups; C:plastid	gi|116248667|gb|ABJ90468.1|beta-ketoacyl-ACP synthase I [Jatropha curcas]	ABJ90468	1.69229e-115	89	273.092	98	88
Ha2.0_c12465	SFW1015	mgdg synthase type a	682	20	1.02858e-79	0.8795	7	P:carbohydrate metabolic process; P:glycolipid biosynthetic process; F:carbohydrate binding; P:lipid glycosylation; F:1,2-diacylglycerol 3-beta-galactosyltransferase activity; C:plastid inner membrane; C:chloroplast	gi|147843668|emb|CAN84152.1|hypothetical protein [Vitis vinifera]	CAN84152	1.02858e-79	90	300.056	171	155
Ha2.0_c12468	SFW1016	protein	918	20	2.37794e-31	0.7635	1	P:biological_process	gi|157339769|emb|CAO44310.1|unnamed protein product [Vitis vinifera]	CAO44310	2.37794e-31	75	116.316	65	49
Ha2.0_c12469	SFW1017	subtilisin-like protease	975	20	7.80082e-116	0.7815	7	F:identical protein binding; C:plant-type cell wall; F:serine-type endopeptidase activity; C:cytoplasmic membrane-bounded vesicle; P:proteolysis; P:negative regulation of catalytic activity; C:apoplast	gi|224122532|ref|XP_002318860.1|predicted protein [Populus trichocarpa] >gi|222859533|gb|EEE97080.1| predicted protein [Populus trichocarpa]	XP_002318860	7.80082e-116	85	421.009	296	252
Ha2.0_c12470	SFW1018	ribosomal protein s19	1036	20	2.02269e-24	0.859	5	F:structural constituent of ribosome; C:small ribosomal subunit; C:chloroplast; P:translation; F:rRNA binding	gi|225470012|ref|XP_002272373.1|PREDICTED: hypothetical protein [Vitis vinifera]	XP_002272373	2.02269e-24	70	117.472	91	64
Ha2.0_c12476	SFW1019	rna recognition motif family expressed	781	6	2.20103e-05	0.786667	1	C:plastid	gi|125543223|gb|EAY89362.1|hypothetical protein OsI_10866 [Oryza sativa Indica Group]	EAY89362	2.20103e-05	78	53.5286	37	29
Ha2.0_c12482	SFW1020	peroxidase 47	438	20	1.9733e-16	0.702	3	C:cytoplasmic membrane-bounded vesicle; F:iron ion binding; F:peroxidase activity	gi|217072506|gb|ACJ84613.1|unknown [Medicago truncatula]	ACJ84613	1.9733e-16	77	88.5817	89	69
Ha2.0_c12487	SFW1021	protein	693	20	7.2137e-60	0.7105	2	C:mitochondrion; C:membrane	gi|225456033|ref|XP_002277313.1|PREDICTED: hypothetical protein [Vitis vinifera] >gi|157343610|emb|CAO68116.1| unnamed protein product [Vitis vinifera]	XP_002277313	7.2137e-60	91	234.187	174	159
Ha2.0_c12488	SFW1022	---NA---	579	0			0
Ha2.0_c1249	SFW1023	methionine sulfoxide reductase type	808	20	6.24958e-99	0.908	3	P:oxidation reduction; P:protein metabolic process; F:peptide-methionine-(S)-S-oxide reductase activity	gi|12230349|sp|Q9SEC2.1|MSRA_LACSARecName: Full=Peptide methionine sulfoxide reductase; AltName: Full=Protein-methionine-S-oxide reductase; AltName: Full=Peptide-methionine (S)-S-oxide reductase; Short=Peptide Met(O) reductase >gi|6635341|gb|AAF19789.1|AF162204_1 methionine sulfoxide reductase [Lactuca sativa]	Q9SEC2	6.24958e-99	96	364.385	181	174
Ha2.0_c12490	SFW1024	protein	355	20	5.62543e-19	0.8555	5	F:binding; C:mitochondrial inner membrane; P:mitochondrial transport; C:integral to membrane; F:transporter activity	gi|225440510|ref|XP_002272651.1|PREDICTED: hypothetical protein [Vitis vinifera] >gi|157346027|emb|CAO15724.1| unnamed protein product [Vitis vinifera]	XP_002272651	5.62543e-19	92	97.0561	54	50
Ha2.0_c12494	SFW1025	plant viral-response family expressed	448	20	5.82633e-24	0.6835	1	C:membrane	gi|225427385|ref|XP_002263042.1|PREDICTED: hypothetical protein [Vitis vinifera]	XP_002263042	5.82633e-24	74	113.62	98	73
Ha2.0_c12498	SFW1026	---NA---	658	0			0
Ha2.0_c12499	SFW1027	---NA---	581	0			0
Ha2.0_c1250	SFW1028	protein	855	20	1.0139e-49	0.6065	1	C:endomembrane system	gi|147784683|emb|CAN65930.1|hypothetical protein [Vitis vinifera]	CAN65930	1.0139e-49	62	201.06	239	149
Ha2.0_c12503	SFW1029	---NA---	343	1	5.54798e-06	0.91	0		gi|7489327|pir||S71562drought-induced protein SDi-6 - common sunflower (fragment)	S71562	5.54798e-06	91	53.9138	46	42
Ha2.0_c12506	SFW1030	isoleucyl trna	887	20	2.63427e-80	0.7325	4	C:cytoplasm; P:isoleucyl-tRNA aminoacylation; F:ATP binding; F:isoleucine-tRNA ligase activity	gi|217075841|gb|ACJ86280.1|unknown [Medicago truncatula]	ACJ86280	2.63427e-80	82	302.753	222	183
Ha2.0_c12507	SFW1031	conserved hypothetical protein [Ricinus communis]	555	4	4.45562e-09	0.7	0		gi|255566909|ref|XP_002524437.1|conserved hypothetical protein [Ricinus communis] >gi|223536225|gb|EEF37877.1| conserved hypothetical protein [Ricinus communis]	XP_002524437	4.45562e-09	75	64.6994	49	37
Ha2.0_c12508	SFW1032	at1g18010 t10f20_2	778	20	7.42046e-54	0.6965	1	C:membrane	gi|224121128|ref|XP_002318504.1|predicted protein [Populus trichocarpa] >gi|222859177|gb|EEE96724.1| predicted protein [Populus trichocarpa]	XP_002318504	7.42046e-54	78	214.542	166	130
Ha2.0_c12513	SFW1033	quinone reductase-like protein	407	20	7.31457e-27	0.732	3	F:zinc ion binding; P:oxidation reduction; F:oxidoreductase activity	gi|225448349|ref|XP_002267177.1|PREDICTED: hypothetical protein [Vitis vinifera] >gi|157351135|emb|CAO41322.1| unnamed protein product [Vitis vinifera]	XP_002267177	7.31457e-27	85	123.25	81	69
Ha2.0_c12516	SFW1034	zinc finger (c3hc4-type ring finger) family protein	578	20	3.98327e-27	0.583	1	F:metal ion binding	gi|255554674|ref|XP_002518375.1|ring finger protein, putative [Ricinus communis] >gi|223542470|gb|EEF44011.1| ring finger protein, putative [Ricinus communis]	XP_002518375	3.98327e-27	64	124.79	181	116
Ha2.0_c1252	SFW1035	protein	1053	20	3.56401e-52	0.727	1	C:plastid	gi|168047982|ref|XP_001776447.1|predicted protein [Physcomitrella patens subsp. patens] >gi|162672173|gb|EDQ58714.1| predicted protein [Physcomitrella patens subsp. patens]	XP_001776447	3.56401e-52	71	128.642	104	74
Ha2.0_c12523	SFW1036	gtp binding protein	613	20	9.36123e-93	0.9565	5	P:protein transport; F:protein binding; C:plasma membrane; F:GTP binding; P:small GTPase mediated signal transduction	gi|12311684|emb|CAC24477.1|GTP binding protein [Cichorium intybus x Cichorium endivia]	CAC24477	9.36123e-93	98	341.273	93	92
Ha2.0_c12528	SFW1037	60s ribosomal	1057	20	3.34244e-14	0.819	3	F:structural constituent of ribosome; C:cytosolic large ribosomal subunit; P:translation	gi|84468264|dbj|BAE71215.1|putative 60S ribosomal protein L1 [Trifolium pratense] >gi|84468330|dbj|BAE71248.1| putative 60S ribosomal protein L1 [Trifolium pratense]	BAE71215	3.34244e-14	91	83.5741	49	45
Ha2.0_c12530	SFW1038	udp-	1588	20	0	0.7195	2	F:transferase activity, transferring hexosyl groups; P:metabolic process	gi|37993669|gb|AAR06920.1|UDP-glycosyltransferase 74G1 [Stevia rebaudiana]	AAR06920	0	83	343.969	228	191
Ha2.0_c12531	SFW1039	peroxidase 27	628	20	2.80891e-46	0.705	7	P:response to oxidative stress; C:cytoplasmic membrane-bounded vesicle; F:electron carrier activity; F:heme binding; P:oxidation reduction; F:calcium ion binding; F:peroxidase activity	gi|255551599|ref|XP_002516845.1|Peroxidase 27 precursor, putative [Ricinus communis] >gi|223543933|gb|EEF45459.1| Peroxidase 27 precursor, putative [Ricinus communis]	XP_002516845	2.80891e-46	75	188.734	157	119
Ha2.0_c12533	SFW1040	subtilase family protein	460	20	4.96494e-52	0.7145	7	F:identical protein binding; F:serine-type endopeptidase activity; C:cytoplasmic membrane-bounded vesicle; C:cell wall; P:proteolysis; C:membrane; P:negative regulation of catalytic activity	gi|224087319|ref|XP_002308119.1|predicted protein [Populus trichocarpa] >gi|222854095|gb|EEE91642.1| predicted protein [Populus trichocarpa]	XP_002308119	4.96494e-52	86	206.838	147	127
Ha2.0_c12534	SFW1041	ac expressed	771	20	2.12941e-45	0.6265	3	F:binding; F:transferase activity; C:plastid	gi|38345474|emb|CAD41225.2|OSJNBa0010H02.12 [Oryza sativa (japonica cultivar-group)]	CAD41225	2.12941e-45	64	186.422	231	148
Ha2.0_c12535	SFW1042	protein	1093	20	2.02455e-54	0.7165	1	C:cytoplasmic membrane-bounded vesicle	gi|225438890|ref|XP_002283856.1|PREDICTED: hypothetical protein isoform 2 [Vitis vinifera]	XP_002283856	2.02455e-54	74	217.238	122	91
Ha2.0_c12538	SFW1043	viral a-type inclusion protein	816	20	4.99465e-27	0.529	1	C:cytoplasmic membrane-bounded vesicle	gi|255553881|ref|XP_002517981.1|micronuclear linker histone polyprotein, putative [Ricinus communis] >gi|223542963|gb|EEF44499.1| micronuclear linker histone polyprotein, putative [Ricinus communis]	XP_002517981	4.99465e-27	58	125.561	204	120
Ha2.0_c12542	SFW1044	protein	782	19	6.81612e-39	0.787895	1	P:biological_process	gi|225457592|ref|XP_002273352.1|PREDICTED: hypothetical protein [Vitis vinifera]	XP_002273352	6.81612e-39	90	92.0485	51	46
Ha2.0_c12544	SFW1045	amy2 (alpha-amylase-like 2) alpha-amylase calcium ion binding catalytic cation binding	538	20	5.48459e-51	0.8755	3	F:alpha-amylase activity; P:carbohydrate metabolic process; F:calcium ion binding	gi|15222959|ref|NP_177740.1|AMY2 (ALPHA-AMYLASE-LIKE 2); alpha-amylase/ calcium ion binding / catalytic/ cation binding [Arabidopsis thaliana] >gi|21537093|gb|AAM61434.1| alpha-amylase, putative [Arabidopsis thaliana] >gi|62320476|dbj|BAD94995.1| alpha-amylase like protein [Arabidopsis thaliana] >gi|98960989|gb|ABF58978.1| At1g76130 [Arabidopsis thaliana]	NP_177740	5.48459e-51	91	203.756	124	113
Ha2.0_c12548	SFW1046	eukaryotic translation initiation factor 5	781	20	9.9688e-57	0.83	3	F:GTP binding; P:regulation of translational initiation; F:translation initiation factor activity	gi|147809825|emb|CAN64883.1|hypothetical protein [Vitis vinifera]	CAN64883	9.9688e-57	85	133.65	54	46
Ha2.0_c12549	SFW1047	protein	1095	20	4.15996e-148	0.797	2	F:zinc ion binding; F:nucleic acid binding	gi|225452988|ref|XP_002262784.1|PREDICTED: hypothetical protein [Vitis vinifera] >gi|147858253|emb|CAN83921.1| hypothetical protein [Vitis vinifera]	XP_002262784	4.15996e-148	88	379.407	125	111
Ha2.0_c12551	SFW1048	protein	608	20	1.18699e-43	0.8355	7	C:cytoplasm; C:nuclear pore; F:substrate-specific transmembrane transporter activity; F:binding; P:protein import into nucleus, docking; P:transmembrane transport; F:protein transporter activity	gi|225454813|ref|XP_002275630.1|PREDICTED: hypothetical protein [Vitis vinifera] >gi|147799770|emb|CAN61845.1| hypothetical protein [Vitis vinifera] >gi|157341645|emb|CAO62200.1| unnamed protein product [Vitis vinifera]	XP_002275630	1.18699e-43	95	179.874	100	95
Ha2.0_c12554	SFW1049	protein	689	20	1.37462e-71	0.8025	2	C:mitochondrion; F:calcium ion binding	gi|255544131|ref|XP_002513128.1|Reticulocalbin-2 precursor, putative [Ricinus communis] >gi|223548139|gb|EEF49631.1| Reticulocalbin-2 precursor, putative [Ricinus communis]	XP_002513128	1.37462e-71	93	273.092	152	142
Ha2.0_c12556	SFW1050	neutral invertase	427	20	7.10667e-30	0.903	2	F:beta-fructofuranosidase activity; P:metabolic process	gi|255542946|ref|XP_002512536.1|beta-fructofuranosidase, putative [Ricinus communis] >gi|223548497|gb|EEF49988.1| beta-fructofuranosidase, putative [Ricinus communis]	XP_002512536	7.10667e-30	93	133.265	87	81
Ha2.0_c12557	SFW1051	dna repair protein	1052	20	7.26707e-104	0.7165	1	F:nucleic acid binding	gi|15227191|ref|NP_179232.1|DRD1 (DEFECTIVE IN RNA-DIRECTED DNA METHYLATION 1); ATP binding / DNA binding / helicase/ nucleic acid binding [Arabidopsis thaliana] >gi|4544390|gb|AAD22300.1| hypothetical protein [Arabidopsis thaliana]	NP_179232	7.26707e-104	75	211.075	170	128
Ha2.0_c1256	SFW1052	cyclic nucleotide-gated ion	818	20	2.15085e-62	0.7	3	P:ion transport; C:membrane; F:ion channel activity	gi|255548618|ref|XP_002515365.1|Cyclic nucleotide-gated ion channel, putative [Ricinus communis] >gi|223545309|gb|EEF46814.1| Cyclic nucleotide-gated ion channel, putative [Ricinus communis]	XP_002515365	2.15085e-62	75	243.047	196	148
Ha2.0_c12567	SFW1053	glutathione s-	810	20	3.62295e-46	0.8405	2	P:auxin mediated signaling pathway; F:glutathione transferase activity	gi|217075094|gb|ACJ85907.1|unknown [Medicago truncatula]	ACJ85907	3.62295e-46	83	189.119	193	162
Ha2.0_c12570	SFW1054	ca2+ antiporter cation exchanger	673	20	5.70888e-43	0.85	3	C:integral to membrane; F:cation transmembrane transporter activity; P:cation transport	gi|212275670|ref|NP_001131004.1|hypothetical protein LOC100192109 [Zea mays] >gi|194690686|gb|ACF79427.1| unknown [Zea mays]	NP_001131004	5.70888e-43	85	177.948	134	114
Ha2.0_c12572	SFW1055	protein	824	20	4.99701e-75	0.814	3	C:mitochondrion; C:plastid; F:GTP binding	gi|224090037|ref|XP_002308915.1|predicted protein [Populus trichocarpa] >gi|222854891|gb|EEE92438.1| predicted protein [Populus trichocarpa]	XP_002308915	4.99701e-75	93	285.034	195	182
Ha2.0_c1258	SFW1056	glyoxalase ii	1150	20	7.15532e-122	0.8375	2	F:hydrolase activity; F:zinc ion binding	gi|225433992|ref|XP_002271795.1|PREDICTED: hypothetical protein isoform 1 [Vitis vinifera] >gi|157327984|emb|CAO16950.1| unnamed protein product [Vitis vinifera]	XP_002271795	7.15532e-122	87	441.425	303	266
Ha2.0_c12581	SFW1057	---NA---	386	0			0
Ha2.0_c12588	SFW1058	dihydrolipoamide dehydrogenase precursor	1314	20	3.33615e-174	0.8125	10	F:disulfide oxidoreductase activity; P:cell redox homeostasis; F:protein binding; C:mitochondrial matrix; F:ATP binding; F:FAD binding; C:apoplast; F:dihydrolipoyl dehydrogenase activity; C:glycine cleavage complex; P:electron transport chain	gi|118489203|gb|ABK96408.1|unknown [Populus trichocarpa x Populus deltoides]	ABK96408	3.33615e-174	83	615.535	443	372
Ha2.0_c12592	SFW1059	transcriptional corepressor	1770	20	4.12915e-120	0.7095	2	F:protein binding; C:plastid	gi|255558438|ref|XP_002520244.1|Transcriptional corepressor SEUSS, putative [Ricinus communis] >gi|223540463|gb|EEF42030.1| Transcriptional corepressor SEUSS, putative [Ricinus communis]	XP_002520244	4.12915e-120	78	436.417	213	168
Ha2.0_c12593	SFW1060	---NA---	472	0			0
Ha2.0_c12597	SFW1061	ribonuclease p	392	13	5.56076e-11	0.786923	0		gi|255548243|ref|XP_002515178.1|ribonuclease P, putative [Ricinus communis] >gi|223545658|gb|EEF47162.1| ribonuclease P, putative [Ricinus communis]	XP_002515178	5.56076e-11	87	70.4774	48	42
Ha2.0_c126	SFW1062	protein translocase protein transporter	840	20	5.5396e-61	0.7755	3	F:P-P-bond-hydrolysis-driven protein transmembrane transporter activity; C:mitochondrial inner membrane; P:protein transport	gi|224114451|ref|XP_002316764.1|predicted protein [Populus trichocarpa] >gi|222859829|gb|EEE97376.1| predicted protein [Populus trichocarpa]	XP_002316764	5.5396e-61	81	238.424	177	144
Ha2.0_c1260	SFW1063	protein	583	20	2.74225e-39	0.9655	2	C:mitochondrion; P:nuclear mRNA splicing, via spliceosome	gi|226500504|ref|NP_001152124.1|LOC100285762 [Zea mays] >gi|242061256|ref|XP_002451917.1| hypothetical protein SORBIDRAFT_04g009940 [Sorghum bicolor] >gi|242081615|ref|XP_002445576.1| hypothetical protein SORBIDRAFT_07g021880 [Sorghum bicolor] >gi|194700242|gb|ACF84205.1| unknown [Zea mays] >gi|195618540|gb|ACG31100.1| splicing factor 3B subunit 5 [Zea mays] >gi|195652999|gb|ACG45967.1| splicing …	NP_001152124	2.74225e-39	100	165.236	79	79
Ha2.0_c12606	SFW1064	digalactosyldiacylglycerol synthase 1	933	20	5.87006e-53	0.735	3	F:transferase activity, transferring glycosyl groups; C:membrane; C:plastid	gi|224140022|ref|XP_002323386.1|predicted protein [Populus trichocarpa] >gi|222868016|gb|EEF05147.1| predicted protein [Populus trichocarpa]	XP_002323386	5.87006e-53	74	136.346	98	73
Ha2.0_c12609	SFW1065	hsp90 co-	780	20	3.13989e-44	0.7675	2	F:molecular_function; P:biological_process	gi|224123856|ref|XP_002319181.1|predicted protein [Populus trichocarpa] >gi|222857557|gb|EEE95104.1| predicted protein [Populus trichocarpa]	XP_002319181	3.13989e-44	90	182.57	105	95
Ha2.0_c12612	SFW1066	auxin-responsive protein	774	20	1.0205e-71	0.7745	4	F:protein dimerization activity; P:auxin mediated signaling pathway; C:nucleus; P:regulation of transcription, DNA-dependent	gi|224099883|ref|XP_002311658.1|predicted protein [Populus trichocarpa] >gi|118487775|gb|ABK95711.1| unknown [Populus trichocarpa] >gi|222851478|gb|EEE89025.1| predicted protein [Populus trichocarpa]	XP_002311658	1.0205e-71	79	273.863	199	158
Ha2.0_c12617	SFW1067	---NA---	685	0			0
Ha2.0_c1262	SFW1068	protein	1506	20	8.46316e-140	0.81	1	C:integral to membrane	gi|225426473|ref|XP_002276903.1|PREDICTED: hypothetical protein isoform 1 [Vitis vinifera] >gi|157356657|emb|CAO62852.1| unnamed protein product [Vitis vinifera]	XP_002276903	8.46316e-140	84	501.516	360	305
Ha2.0_c12623	SFW1069	at3g16950 k14a17_7	691	20	3.80618e-45	0.9015	10	C:nucleolus; P:response to cadmium ion; P:cell redox homeostasis; P:oxidation reduction; F:ATP binding; F:FAD binding; C:chloroplast; C:apoplast; F:dihydrolipoyl dehydrogenase activity; C:mitochondrion	gi|242089615|ref|XP_002440640.1|hypothetical protein SORBIDRAFT_09g004430 [Sorghum bicolor] >gi|241945925|gb|EES19070.1| hypothetical protein SORBIDRAFT_09g004430 [Sorghum bicolor]	XP_002440640	3.80618e-45	91	185.267	107	98
Ha2.0_c12631	SFW1070	cdk5 activator-binding	809	20	1.44768e-79	0.7685	0		gi|147790753|emb|CAN63789.1|hypothetical protein [Vitis vinifera]	CAN63789	1.44768e-79	88	300.056	245	217
Ha2.0_c12634	SFW1071	cytochrome p450	849	20	6.68209e-54	0.6955	3	C:cytoplasmic membrane-bounded vesicle; F:oxidoreductase activity; F:iron ion binding	gi|224096333|ref|XP_002310605.1|cytochrome P450 [Populus trichocarpa] >gi|222853508|gb|EEE91055.1| cytochrome P450 [Populus trichocarpa]	XP_002310605	6.68209e-54	69	214.927	208	145
Ha2.0_c12641	SFW1072	protein	818	20	3.36569e-34	0.6685	2	F:molecular_function; P:biological_process	gi|225429151|ref|XP_002274903.1|PREDICTED: hypothetical protein isoform 3 [Vitis vinifera]	XP_002274903	3.36569e-34	70	105.916	61	43
Ha2.0_c12644	SFW1073	protein	708	20	2.50664e-79	0.715	2	C:chloroplast; F:binding	gi|225437302|ref|XP_002263425.1|PREDICTED: hypothetical protein [Vitis vinifera] >gi|157350042|emb|CAO39980.1| unnamed protein product [Vitis vinifera]	XP_002263425	2.50664e-79	92	298.901	173	160
Ha2.0_c12646	SFW1074	rad23-like protein	674	20	1.54992e-48	0.799	7	P:base-excision repair; P:response to cold; P:protein modification process; P:proteasomal ubiquitin-dependent protein catabolic process; F:damaged DNA binding; P:nucleotide-excision repair; C:nucleus	gi|225443225|ref|XP_002270323.1|PREDICTED: hypothetical protein [Vitis vinifera]	XP_002270323	1.54992e-48	83	196.438	81	68
Ha2.0_c12648	SFW1075	2-oxoglutarate malate translocator	733	20	1.38123e-43	0.933	5	C:plastid inner membrane; C:integral to membrane; C:chloroplast; P:sodium ion transport; F:transporter activity	gi|224104143|ref|XP_002313335.1|2-oxoglutarate/malate translocator [Populus trichocarpa] >gi|222849743|gb|EEE87290.1| 2-oxoglutarate/malate translocator [Populus trichocarpa]	XP_002313335	1.38123e-43	96	180.259	126	122
Ha2.0_c12653	SFW1076	cyclic nucleotide and calmodulin-regulated ion channel	662	20	5.91412e-53	0.789	4	F:voltage-gated potassium channel activity; C:plasma membrane; P:potassium ion transport; C:integral to membrane	gi|225445859|ref|XP_002278464.1|PREDICTED: similar to ATCNGC5 (CYCLIC NUCLEOTIDE GATED CHANNEL 5); calmodulin binding / cyclic nucleotide binding / potassium channel [Vitis vinifera]	XP_002278464	5.91412e-53	82	211.075	146	120
Ha2.0_c12655	SFW1077	protein	1434	20	0	0.7395	5	C:cytoplasm; C:nuclear pore; P:protein import into nucleus; F:binding; F:protein transporter activity	gi|225431871|ref|XP_002275593.1|PREDICTED: hypothetical protein [Vitis vinifera] >gi|157352981|emb|CAO44871.1| unnamed protein product [Vitis vinifera]	XP_002275593	0	76	384.415	117	89
Ha2.0_c1266	SFW1078	protein transport protein	782	20	1.67814e-45	0.755	4	C:COPII vesicle coat; F:protein binding; P:intracellular protein transport; P:ER to Golgi vesicle-mediated transport	gi|225461570|ref|XP_002282857.1|PREDICTED: similar to protein transport protein Sec24, putative [Vitis vinifera]	XP_002282857	1.67814e-45	87	164.851	64	56
Ha2.0_c12660	SFW1079	protein phosphatase	911	20	4.26737e-41	0.7155	3	C:protein serine/threonine phosphatase complex; F:protein serine/threonine phosphatase activity; P:protein amino acid dephosphorylation	gi|255548720|ref|XP_002515416.1|protein phosphatase 2c, putative [Ricinus communis] >gi|223545360|gb|EEF46865.1| protein phosphatase 2c, putative [Ricinus communis]	XP_002515416	4.26737e-41	68	172.555	164	112
Ha2.0_c12662	SFW1080	protein	840	20	9.46822e-45	0.7975	3	F:translation elongation factor activity; C:mitochondrion; P:translational elongation	gi|5669636|gb|AAD46403.1|AF096247_1ethylene-responsive elongation factor EF-Ts precursor [Lycopersicon esculentum]	AAD46403	9.46822e-45	91	184.496	185	170
Ha2.0_c12664	SFW1081	guf1 gtpase homolog	778	20	2.0734e-39	0.8015	4	F:translation elongation factor activity; C:mitochondrion; F:GTPase activity; F:GTP binding	gi|255552880|ref|XP_002517483.1|GTP-binding protein lepA, putative [Ricinus communis] >gi|223543494|gb|EEF45025.1| GTP-binding protein lepA, putative [Ricinus communis]	XP_002517483	2.0734e-39	85	132.88	82	70
Ha2.0_c12665	SFW1082	wound inductive gene	1329	20	6.1708e-68	0.628	1	C:mitochondrion	gi|225431354|ref|XP_002270466.1|PREDICTED: hypothetical protein [Vitis vinifera]	XP_002270466	6.1708e-68	64	201.06	164	105
Ha2.0_c12666	SFW1083	glutaredoxin protein family-like	721	20	5.39999e-42	0.8125	3	P:cell redox homeostasis; F:electron carrier activity; F:protein disulfide oxidoreductase activity	gi|225437910|ref|XP_002267052.1|PREDICTED: hypothetical protein [Vitis vinifera]	XP_002267052	5.39999e-42	88	116.701	61	54
Ha2.0_c12671	SFW1084	phosphoglycerate dehydrogenase	715	20	1.96527e-63	0.823	6	F:NAD or NADH binding; F:phosphoglycerate dehydrogenase activity; P:oxidation reduction; F:amino acid binding; C:plastid; P:L-serine biosynthetic process	gi|224100535|ref|XP_002311914.1|predicted protein [Populus trichocarpa] >gi|222851734|gb|EEE89281.1| predicted protein [Populus trichocarpa]	XP_002311914	1.96527e-63	85	246.128	170	146
Ha2.0_c12673	SFW1085	---NA---	438	0			0
Ha2.0_c12677	SFW1086	ubiquitin-interacting factor 7	1130	9	8.48686e-11	0.744444	1	C:plastid	gi|224062756|ref|XP_002300884.1|predicted protein [Populus trichocarpa] >gi|222842610|gb|EEE80157.1| predicted protein [Populus trichocarpa]	XP_002300884	8.48686e-11	77	72.4034	61	47
Ha2.0_c12678	SFW1087	protein	749	20	7.55487e-61	0.8415	3	F:hydrolase activity; P:intracellular protein transport; F:binding	gi|225442543|ref|XP_002278956.1|PREDICTED: hypothetical protein [Vitis vinifera]	XP_002278956	7.55487e-61	90	234.187	87	79
Ha2.0_c12681	SFW1088	caleosin-related family protein	755	20	1.0856e-46	0.6995	3	C:extracellular region; F:lipase activity; F:calcium ion binding	gi|255629275|gb|ACU14982.1|unknown [Glycine max]	ACU14982	1.0856e-46	71	190.66	178	128
Ha2.0_c12693	SFW1089	---NA---	688	0			0
Ha2.0_c12696	SFW1090	5 -	712	20	6.78647e-24	0.47	1	F:binding	gi|225458020|ref|XP_002280236.1|PREDICTED: hypothetical protein [Vitis vinifera]	XP_002280236	6.78647e-24	47	114.775	209	100
Ha2.0_c12703	SFW1091	rna binding protein rp120	794	20	7.07131e-44	0.637	1	F:binding	gi|225447723|ref|XP_002273150.1|PREDICTED: hypothetical protein [Vitis vinifera]	XP_002273150	7.07131e-44	64	129.028	136	88
Ha2.0_c12704	SFW1092	rna recognition motif -containing protein	1022	20	8.12306e-87	0.775	4	P:oxidation reduction; F:nucleic acid binding; F:oxidoreductase activity; F:nucleotide binding	gi|224123716|ref|XP_002319148.1|predicted protein [Populus trichocarpa] >gi|222857524|gb|EEE95071.1| predicted protein [Populus trichocarpa]	XP_002319148	8.12306e-87	83	324.709	242	202
Ha2.0_c12705	SFW1093	protein	422	20	1.52849e-56	0.8745	3	F:ubiquitin protein ligase binding; C:cullin-RING ubiquitin ligase complex; P:ubiquitin-dependent protein catabolic process	gi|34481799|emb|CAC87835.1|cullin 1A [Nicotiana tabacum]	CAC87835	1.52849e-56	91	221.861	129	118
Ha2.0_c12706	SFW1094	mannosidase alpha class	773	20	3.01834e-108	0.766	5	F:alpha-mannosidase activity; F:carbohydrate binding; P:mannose metabolic process; F:zinc ion binding; C:plastid	gi|224055515|ref|XP_002298517.1|predicted protein [Populus trichocarpa] >gi|222845775|gb|EEE83322.1| predicted protein [Populus trichocarpa]	XP_002298517	3.01834e-108	88	395.201	255	226
Ha2.0_c12728	SFW1095	PREDICTED: hypothetical protein [Vitis vinifera]	750	14	5.67223e-72	0.782143	1	C:membrane	gi|225431603|ref|XP_002282764.1|PREDICTED: hypothetical protein [Vitis vinifera]	XP_002282764	5.67223e-72	91	274.633	177	162
Ha2.0_c12734	SFW1096	---NA---	589	0			0
Ha2.0_c12738	SFW1097	transcription factor iia small subunit	674	20	3.70615e-42	0.913	4	C:transcription factor TFIIA complex; F:RNA polymerase II transcription factor activity; P:transcription initiation from RNA polymerase II promoter; F:translation initiation factor activity	gi|225459042|ref|XP_002285630.1|PREDICTED: hypothetical protein [Vitis vinifera] >gi|147775910|emb|CAN60284.1| hypothetical protein [Vitis vinifera] >gi|157335748|emb|CAO61578.1| unnamed protein product [Vitis vinifera]	XP_002285630	3.70615e-42	94	160.614	53	50
Ha2.0_c12743	SFW1098	glucose-6-phosphate phosphate translocator chloroplast	574	20	1.09823e-45	0.9335	1	C:integral to membrane	gi|61651608|dbj|BAD91177.1|plastidic phosphate translocator-like protein2 [Mesembryanthemum crystallinum]	BAD91177	1.09823e-45	95	186.422	118	113
Ha2.0_c12745	SFW1099	appr-1-p processing enzyme family protein	1252	20	4.97308e-71	0.8775	1	C:mitochondrion	gi|222624200|gb|EEE58332.1|hypothetical protein OsJ_09433 [Oryza sativa Japonica Group]	EEE58332	4.97308e-71	76	272.707	199	153
Ha2.0_c12754	SFW1100	vacuolar targeting receptor	810	20	5.56915e-12	0.7525	3	C:membrane; C:cytoplasmic membrane-bounded vesicle; F:calcium ion binding	gi|224075371|ref|XP_002304606.1|predicted protein [Populus trichocarpa] >gi|222842038|gb|EEE79585.1| predicted protein [Populus trichocarpa]	XP_002304606	5.56915e-12	77	52.373	31	24
Ha2.0_c12755	SFW1101	udp-glucosyltransferase family 1 protein	801	20	1.63867e-67	0.708	1	F:transferase activity, transferring glycosyl groups	gi|225449256|ref|XP_002280470.1|PREDICTED: hypothetical protein [Vitis vinifera]	XP_002280470	1.63867e-67	75	259.996	205	155
Ha2.0_c12759	SFW1102	cystathionine beta-lyase	748	20	2.13543e-71	0.918	4	F:cystathionine beta-lyase activity; F:pyridoxal phosphate binding; P:cellular amino acid metabolic process; C:chloroplast	gi|255543511|ref|XP_002512818.1|cystathionine beta-lyase, putative [Ricinus communis] >gi|223547829|gb|EEF49321.1| cystathionine beta-lyase, putative [Ricinus communis]	XP_002512818	2.13543e-71	97	272.707	145	141
Ha2.0_c12760	SFW1103	argonaute protein group	1019	20	2.05707e-82	0.77	1	F:nucleic acid binding	gi|157343346|emb|CAO67397.1|unnamed protein product [Vitis vinifera]	CAO67397	2.05707e-82	82	308.145	123	101
Ha2.0_c12762	SFW1104	qa- sso1 syntaxin1- syp12a-group	520	20	3.55138e-57	0.8505	4	C:membrane; F:SNAP receptor activity; P:vesicle-mediated transport; P:intracellular protein transport	gi|4206787|gb|AAD11808.1|syntaxin-related protein Nt-syr1 [Nicotiana tabacum]	AAD11808	3.55138e-57	90	224.172	166	151
Ha2.0_c12764	SFW1105	receptor-like protein kinase	698	20	2.39907e-95	0.875	7	F:receptor activity; P:protein amino acid phosphorylation; C:cytoplasmic membrane-bounded vesicle; F:protein binding; F:ATP binding; F:protein serine/threonine kinase activity; P:transmembrane receptor protein tyrosine kinase signaling pathway	gi|225431191|ref|XP_002266738.1|PREDICTED: hypothetical protein [Vitis vinifera] >gi|157354901|emb|CAO48247.1| unnamed protein product [Vitis vinifera]	XP_002266738	2.39907e-95	90	352.058	232	210
Ha2.0_c12767	SFW1106	thaumatin-like protein	850	20	8.01458e-124	0.8515	3	P:defense response to fungus; C:extracellular region; P:xenobiotic metabolic process	gi|20385169|gb|AAM21199.1|AF364864_1pathogenesis-related protein 5-1 [Helianthus annuus]	AAM21199	8.01458e-124	97	447.203	210	204
Ha2.0_c12778	SFW1107	---NA---	751	0			0
Ha2.0_c1278	SFW1108	protein	889	20	1.35802e-84	0.848	2	C:cytoplasmic membrane-bounded vesicle; C:integral to membrane	gi|225430021|ref|XP_002284175.1|PREDICTED: hypothetical protein [Vitis vinifera] >gi|157339526|emb|CAO44067.1| unnamed protein product [Vitis vinifera]	XP_002284175	1.35802e-84	89	317.005	218	196
Ha2.0_c12781	SFW1109	kda subunit of rna polymerase ii	602	20	2.73273e-69	0.865	3	P:transcription; F:DNA-directed RNA polymerase activity; F:nucleotide binding	gi|224083811|ref|XP_002307132.1|predicted protein [Populus trichocarpa] >gi|224096326|ref|XP_002310604.1| predicted protein [Populus trichocarpa] >gi|222853507|gb|EEE91054.1| predicted protein [Populus trichocarpa] >gi|222856581|gb|EEE94128.1| predicted protein [Populus trichocarpa]	XP_002307132	2.73273e-69	99	265.003	138	137
Ha2.0_c12787	SFW1110	sin3 histone deacetylase complex	873	20	2.40217e-78	0.663	2	C:nucleus; P:regulation of transcription, DNA-dependent	gi|157345573|emb|CAO14871.1|unnamed protein product [Vitis vinifera]	CAO14871	2.40217e-78	71	296.204	299	213
Ha2.0_c12794	SFW1111	protein	751	20	2.0454e-21	0.6475	4	P:protein amino acid phosphorylation; F:protein serine/threonine kinase activity; P:transmembrane receptor protein tyrosine kinase signaling pathway; F:nucleotide binding	gi|225446720|ref|XP_002278131.1|PREDICTED: hypothetical protein [Vitis vinifera]	XP_002278131	2.0454e-21	72	106.686	114	83
Ha2.0_c12798	SFW1112	unknown [Glycine max]	491	20	4.00943e-49	0.8415	2	C:cytoplasmic membrane-bounded vesicle; C:plastid	gi|255642201|gb|ACU21365.1|unknown [Glycine max]	ACU21365	4.00943e-49	91	197.208	156	143
Ha2.0_c128	SFW1113	nucleic acid binding	789	20	3.35272e-25	0.646	3	F:zinc ion binding; F:nucleic acid binding; C:intracellular	gi|255576241|ref|XP_002529014.1|nucleic acid binding protein, putative [Ricinus communis] >gi|223531554|gb|EEF33384.1| nucleic acid binding protein, putative [Ricinus communis]	XP_002529014	3.35272e-25	58	119.398	178	105
Ha2.0_c12800	SFW1114	---NA---	822	0			0
Ha2.0_c12804	SFW1115	cprd46 protein	1259	20	2.76642e-74	0.6605	3	F:metal ion binding; F:oxidoreductase activity, acting on single donors with incorporation of molecular oxygen, incorporation of two atoms of oxygen; P:lipid biosynthetic process	gi|213876486|gb|ACJ54281.1|lipoxygenase [Camellia sinensis]	ACJ54281	2.76642e-74	69	169.859	102	71
Ha2.0_c12805	SFW1116	transcription factor e2 dimerization partner protein	747	20	5.12866e-42	0.665	3	C:transcription factor complex; F:transcription factor activity; P:regulation of transcription, DNA-dependent	gi|255556914|ref|XP_002519490.1|Transcription factor Dp-1, putative [Ricinus communis] >gi|223541353|gb|EEF42904.1| Transcription factor Dp-1, putative [Ricinus communis]	XP_002519490	5.12866e-42	68	124.02	69	47
Ha2.0_c12807	SFW1117	protein	354	20	8.11826e-18	0.8715	5	C:membrane; F:iron ion binding; P:iron-sulfur cluster assembly; F:iron-sulfur cluster binding; C:plastid	gi|124360086|gb|ABN08102.1|Nitrogen-fixing NifU, C-terminal [Medicago truncatula]	ABN08102	8.11826e-18	86	93.2041	76	66
Ha2.0_c12808	SFW1118	protein	831	20	9.00184e-32	0.806	1	P:biological_process	gi|224113215|ref|XP_002316425.1|predicted protein [Populus trichocarpa] >gi|222865465|gb|EEF02596.1| predicted protein [Populus trichocarpa]	XP_002316425	9.00184e-32	85	141.354	84	72
Ha2.0_c12810	SFW1119	patellin-	1808	20	3.35539e-149	0.664	3	C:intracellular; P:transport; F:transporter activity	gi|225460396|ref|XP_002267476.1|PREDICTED: hypothetical protein isoform 2 [Vitis vinifera]	XP_002267476	3.35539e-149	65	340.887	282	185
Ha2.0_c12811	SFW1120	p30 dbc	604	6	7.15782e-09	0.745	1	F:calcium ion binding	gi|255562924|ref|XP_002522467.1|P30 dbc protein, putative [Ricinus communis] >gi|223538352|gb|EEF39959.1| P30 dbc protein, putative [Ricinus communis]	XP_002522467	7.15782e-09	77	64.3142	71	55
Ha2.0_c12813	SFW1121	carbonic anhydrase	953	20	3.56044e-25	0.6785	1	C:cytoplasm	gi|225457027|ref|XP_002282681.1|PREDICTED: hypothetical protein [Vitis vinifera]	XP_002282681	3.56044e-25	71	119.783	160	115
Ha2.0_c12814	SFW1122	s-adenosyl-l-homocysteine hydrolase	968	20	1.59604e-122	0.9225	4	F:copper ion binding; F:adenosylhomocysteinase activity; P:one-carbon compound metabolic process; C:plasma membrane	gi|225456806|ref|XP_002278000.1|PREDICTED: hypothetical protein isoform 1 [Vitis vinifera]	XP_002278000	1.59604e-122	95	413.305	131	125
Ha2.0_c12816	SFW1123	zinc finger protein	724	20	1.21673e-36	0.6945	2	F:zinc ion binding; C:cytoplasm	gi|18411882|ref|NP_567225.1|zinc finger (MYND type) family protein / programmed cell death 2 C-terminal domain-containing protein [Arabidopsis thaliana] >gi|14334912|gb|AAK59634.1| putative zinc finger protein [Arabidopsis thaliana] >gi|15810627|gb|AAL07201.1| putative zinc finger protein [Arabidopsis thaliana]	NP_567225	1.21673e-36	61	157.147	203	125
Ha2.0_c12817	SFW1124	somatic embryogenesis receptor kinase	769	20	1.13535e-107	0.955	5	F:identical protein binding; F:receptor activity; P:protein amino acid phosphorylation; F:ATP binding; F:protein serine/threonine kinase activity	gi|24935324|gb|AAN64293.1|somatic embryogenesis receptor kinase 1 [Medicago truncatula] >gi|24935326|gb|AAN64294.1| somatic embryogenesis receptor kinase 1 [Medicago truncatula]	AAN64293	1.13535e-107	97	393.275	216	210
Ha2.0_c12818	SFW1125	white-brown-complex abc transporter family	832	20	1.57065e-68	0.718	3	C:membrane; F:ATPase activity; F:ATP binding	gi|225436522|ref|XP_002273792.1|PREDICTED: hypothetical protein [Vitis vinifera]	XP_002273792	1.57065e-68	83	263.462	241	201
Ha2.0_c12821	SFW1126	long chain acyl- synthetase	859	20	2.28189e-113	0.8535	5	P:fatty acid biosynthetic process; F:long-chain-fatty-acid-CoA ligase activity; C:chloroplast; C:membrane; C:endoplasmic reticulum	gi|218185323|gb|EEC67750.1|hypothetical protein OsI_35270 [Oryza sativa Indica Group]	EEC67750	2.28189e-113	91	323.939	133	122
Ha2.0_c12823	SFW1127	glycine-rich protein	805	20	4.52883e-33	0.546	1	P:biological_process	gi|224133168|ref|XP_002321500.1|predicted protein [Populus trichocarpa] >gi|222868496|gb|EEF05627.1| predicted protein [Populus trichocarpa]	XP_002321500	4.52883e-33	64	145.591	189	121
Ha2.0_c12829	SFW1128	tetrafunctional protein of glyoxysomal fatty acid beta-oxidation	753	20	8.82579e-73	0.8345	11	F:3-hydroxyacyl-CoA dehydrogenase activity; F:3-hydroxyacyl-CoA dehydratase activity; C:peroxisome; C:cell wall; P:oxidation reduction; F:dodecenoyl-CoA delta-isomerase activity; P:fatty acid beta-oxidation; C:glyoxysome; F:coenzyme binding; F:enoyl-CoA hydratase activity; F:3-hydroxybutyryl-CoA epimerase activity	gi|225431755|ref|XP_002270067.1|PREDICTED: hypothetical protein [Vitis vinifera] >gi|157352913|emb|CAO44803.1| unnamed protein product [Vitis vinifera]	XP_002270067	8.82579e-73	91	277.33	159	146
Ha2.0_c12832	SFW1129	PREDICTED: hypothetical protein [Vitis vinifera]	775	15	3.06551e-76	0.816	0		gi|225453358|ref|XP_002270627.1|PREDICTED: hypothetical protein [Vitis vinifera]	XP_002270627	3.06551e-76	88	288.886	181	160
Ha2.0_c12834	SFW1130	sfr6 (sensitive to freezing 6)	1144	8	6.07066e-07	0.6325	0		gi|240255752|ref|NP_192401.5|SFR6 (SENSITIVE TO FREEZING 6) [Arabidopsis thaliana]	NP_192401	6.07066e-07	64	58.151	39	25
Ha2.0_c12835	SFW1131	---NA---	772	0			0
Ha2.0_c12837	SFW1132	protein	1184	20	3.38993e-66	0.9195	6	F:pyruvate kinase activity; P:response to cadmium ion; F:potassium ion binding; F:magnesium ion binding; C:chloroplast stroma; P:glycolysis	gi|154816302|gb|ABS87384.1|pyruvate kinase [Lactuca sativa]	ABS87384	3.38993e-66	95	256.529	248	237
Ha2.0_c12838	SFW1133	unknown [Glycine max]	707	20	7.31278e-39	0.863	1	F:molecular_function	gi|255631372|gb|ACU16053.1|unknown [Glycine max]	ACU16053	7.31278e-39	89	164.466	111	99
Ha2.0_c1284	SFW1134	profilin	700	20	2.07399e-54	0.9	4	P:actin cytoskeleton organization; C:cytoplasm; F:actin binding; C:actin cytoskeleton	gi|62249502|gb|AAX77687.1|profilin isoallergen 1 [Ambrosia artemisiifolia]	AAX77687	2.07399e-54	96	216.083	132	127
Ha2.0_c12841	SFW1135	polypyrimidine tract-binding heterogeneous nuclear	1486	20	0	0.8745	4	F:RNA binding; P:mRNA processing; C:nucleus; F:nucleotide binding	gi|225460628|ref|XP_002264689.1|PREDICTED: hypothetical protein isoform 1 [Vitis vinifera] >gi|157352504|emb|CAO43610.1| unnamed protein product [Vitis vinifera]	XP_002264689	0	91	751.895	444	406
Ha2.0_c12844	SFW1136	bzip transcription factor atb2	1331	20	4.83246e-29	0.682	1	F:DNA binding	gi|16580130|gb|AAK92213.1|bZIP transcription factor BZI-2 [Nicotiana tabacum]	AAK92213	4.83246e-29	72	125.561	76	55
Ha2.0_c12849	SFW1137	ubiquitin-conjugating enzyme e2 i	740	20	1.26277e-68	0.932	4	P:protein deubiquitination; P:modification-dependent protein catabolic process; F:ubiquitin-protein ligase activity; P:regulation of protein metabolic process	gi|255629881|gb|ACU15291.1|unknown [Glycine max]	ACU15291	1.26277e-68	95	263.462	160	152
Ha2.0_c12855	SFW1138	exocyst complex subunit sec15-like family protein	757	20	1.47051e-67	0.7325	4	P:pollen germination; P:vesicle docking during exocytosis; C:exocyst; P:pollen tube growth	gi|147864200|emb|CAN83025.1|hypothetical protein [Vitis vinifera]	CAN83025	1.47051e-67	85	259.996	200	170
Ha2.0_c12856	SFW1139	---NA---	398	0			0
Ha2.0_c1286	SFW1140	---NA---	844	0			0
Ha2.0_c12863	SFW1141	cosii_at2g36930	535	20	1.14631e-56	0.857	3	F:zinc ion binding; F:nucleic acid binding; C:intracellular	gi|225441207|ref|XP_002270931.1|PREDICTED: hypothetical protein [Vitis vinifera]	XP_002270931	1.14631e-56	91	222.631	119	109
Ha2.0_c12867	SFW1142	thylakoid lumenal	1057	20	8.33613e-82	0.8575	2	C:chloroplast thylakoid lumen; C:chloroplast thylakoid membrane	gi|225426938|ref|XP_002265922.1|PREDICTED: hypothetical protein isoform 1 [Vitis vinifera] >gi|225426940|ref|XP_002265958.1| PREDICTED: hypothetical protein isoform 2 [Vitis vinifera]	XP_002265922	8.33613e-82	93	236.498	101	94
Ha2.0_c12868	SFW1143	rna-binding like protein	674	20	2.83775e-34	0.703	2	F:nucleic acid binding; F:nucleotide binding	gi|225438722|ref|XP_002282572.1|PREDICTED: hypothetical protein [Vitis vinifera]	XP_002282572	2.83775e-34	64	149.058	113	73
Ha2.0_c12875	SFW1144	ubiquitin carboxyl-terminal	745	20	1.51014e-85	0.9755	5	F:peptidase activity; P:ubiquitin-dependent protein catabolic process; F:ubiquitin thiolesterase activity; P:DNA topological change; F:double-stranded DNA binding	gi|225463721|ref|XP_002263912.1|PREDICTED: hypothetical protein [Vitis vinifera]	XP_002263912	1.51014e-85	99	319.701	247	245
Ha2.0_c12878	SFW1145	---NA---	587	0			0
Ha2.0_c12884	SFW1146	conserved hypothetical protein [Ricinus communis]	702	15	3.85778e-24	0.5	2	F:molecular_function; P:biological_process	gi|255568832|ref|XP_002525387.1|conserved hypothetical protein [Ricinus communis] >gi|223535350|gb|EEF37025.1| conserved hypothetical protein [Ricinus communis]	XP_002525387	3.85778e-24	53	115.546	204	109
Ha2.0_c12885	SFW1147	hypothetical protein OsI_38602 [Oryza sativa Indica Group]	588	5	1.85232e-06	0.66	0		gi|125536898|gb|EAY83386.1|hypothetical protein OsI_38602 [Oryza sativa Indica Group]	EAY83386	1.85232e-06	68	56.225	72	49
Ha2.0_c12889	SFW1148	rhomboid family protein	681	17	7.2297e-33	0.623529	1	C:membrane	gi|255581586|ref|XP_002531598.1|Rhomboid protein, putative [Ricinus communis] >gi|223528794|gb|EEF30801.1| Rhomboid protein, putative [Ricinus communis]	XP_002531598	7.2297e-33	74	144.436	133	99
Ha2.0_c12890	SFW1149	nonclathrin coat protein zeta2-cop	629	20	9.36387e-34	0.924	6	F:protein binding; C:membrane coat; P:vesicle-mediated transport; P:intracellular protein transport; C:viral capsid; F:structural molecule activity	gi|225463398|ref|XP_002273766.1|PREDICTED: hypothetical protein isoform 1 [Vitis vinifera]	XP_002273766	9.36387e-34	98	147.132	97	96
Ha2.0_c12893	SFW1150	nac domain ipr003441	768	20	3.15611e-41	0.79	2	F:DNA binding; P:regulation of transcription	gi|18399168|ref|NP_564440.1|anac017 (Arabidopsis NAC domain containing protein 17); transcription factor [Arabidopsis thaliana] >gi|5091624|gb|AAD39612.1|AC007454_11 Similar to gb|X92204 NAM gene product from Petunia hybrida. ESTs gb|H36656 and gb|AA651216 come from this gene. [Arabidopsis thaliana] >gi|13605665|gb|AAK32826.1|AF361813_1 F23M19.13/F23M19.13 [Arabidopsis thaliana] >gi|22137074|gb|A…	NP_564440	3.15611e-41	80	172.555	120	96
Ha2.0_c12894	SFW1151	fatty acid elongase	670	20	1.72712e-39	0.7505	4	F:transferase activity, transferring acyl groups other than amino-acyl groups; P:fatty acid biosynthetic process; C:cytoplasmic membrane-bounded vesicle; C:membrane	gi|159895657|gb|ABX10439.1|3-ketoacyl-CoA synthase 3 [Gossypium hirsutum]	ABX10439	1.72712e-39	79	166.392	208	165
Ha2.0_c12896	SFW1152	fatty acid hydroperoxide lyase	723	20	6.03247e-44	0.8435	5	C:chloroplast envelope; F:electron carrier activity; F:monooxygenase activity; F:heme binding; F:lyase activity	gi|225447087|ref|XP_002272991.1|PREDICTED: hypothetical protein [Vitis vinifera] >gi|157348957|emb|CAO24035.1| unnamed protein product [Vitis vinifera]	XP_002272991	6.03247e-44	84	181.415	136	115
Ha2.0_c129	SFW1153	at1g04240	702	20	7.96968e-54	0.7265	1	P:regulation of transcription	gi|255636002|gb|ACU18346.1|unknown [Glycine max]	ACU18346	7.96968e-54	73	214.157	193	141
Ha2.0_c12904	SFW1154	udp-glucuronic acid udp-n-acetylgalactosamine	865	20	1.6245e-103	0.869	2	C:cytoplasmic membrane-bounded vesicle; C:integral to membrane	gi|225435339|ref|XP_002285229.1|PREDICTED: hypothetical protein [Vitis vinifera] >gi|157337513|emb|CAO21859.1| unnamed protein product [Vitis vinifera]	XP_002285229	1.6245e-103	93	379.793	231	217
Ha2.0_c12906	SFW1155	protein	694	20	3.83008e-61	0.8445	4	C:intracellular; P:ubiquitin-dependent protein catabolic process; F:ubiquitin thiolesterase activity; F:zinc ion binding	gi|225470004|ref|XP_002272213.1|PREDICTED: hypothetical protein [Vitis vinifera]	XP_002272213	3.83008e-61	89	238.424	142	127
Ha2.0_c12909	SFW1156	ran gtpase binding	705	20	1.47922e-23	0.932	5	C:cytoplasmic membrane-bounded vesicle; F:phosphoinositide binding; P:signal transduction; F:zinc ion binding; F:chromatin binding	gi|225463891|ref|XP_002264093.1|PREDICTED: hypothetical protein [Vitis vinifera]	XP_002264093	1.47922e-23	94	113.62	57	54
Ha2.0_c12911	SFW1157	endo- -beta-	716	20	4.84351e-62	0.8015	3	F:hydrolase activity, hydrolyzing O-glycosyl compounds; P:carbohydrate metabolic process; C:cytoplasmic membrane-bounded vesicle	gi|255538902|ref|XP_002510516.1|endo-1,4-beta-glucanase, putative [Ricinus communis] >gi|223551217|gb|EEF52703.1| endo-1,4-beta-glucanase, putative [Ricinus communis]	XP_002510516	4.84351e-62	77	241.506	174	135
Ha2.0_c12913	SFW1158	breast carcinoma amplified	996	20	5.96635e-51	0.7775	1	F:protein binding	gi|225456087|ref|XP_002281066.1|PREDICTED: hypothetical protein [Vitis vinifera]	XP_002281066	5.96635e-51	89	191.43	68	61
Ha2.0_c12921	SFW1159	protein	726	20	3.57268e-29	0.695	2	F:molecular_function; P:biological_process	gi|225444511|ref|XP_002274403.1|PREDICTED: hypothetical protein [Vitis vinifera] >gi|157328335|emb|CAO17934.1| unnamed protein product [Vitis vinifera]	XP_002274403	3.57268e-29	72	93.5893	44	32
Ha2.0_c12926	SFW1160	protein	1531	20	1.60244e-106	0.868	1	F:hydrolase activity	gi|225442835|ref|XP_002285335.1|PREDICTED: hypothetical protein [Vitis vinifera] >gi|157340367|emb|CAO46044.1| unnamed protein product [Vitis vinifera]	XP_002285335	1.60244e-106	91	229.95	116	106
Ha2.0_c12932	SFW1161	epoxide hydrolase	807	20	2.66248e-49	0.805	1	F:cis-stilbene-oxide hydrolase activity	gi|190684635|gb|ACE82565.1|epoxide hydrolase [Nicotiana benthamiana]	ACE82565	2.66248e-49	83	199.519	253	211
Ha2.0_c12933	SFW1162	---NA---	754	0			0
Ha2.0_c12943	SFW1163	pentatricopeptide-containing protein	663	13	2.61145e-40	0.882308	1	C:mitochondrion	gi|224133318|ref|XP_002321537.1|predicted protein [Populus trichocarpa] >gi|222868533|gb|EEF05664.1| predicted protein [Populus trichocarpa]	XP_002321537	2.61145e-40	94	169.088	172	163
Ha2.0_c12954	SFW1164	protein	992	20	2.82497e-30	0.612	5	C:nuclear envelope; C:endoplasmic reticulum; C:spindle; C:phragmoplast; C:plastid	gi|147774239|emb|CAN63550.1|hypothetical protein [Vitis vinifera]	CAN63550	2.82497e-30	68	121.324	95	65
Ha2.0_c12955	SFW1165	---NA---	489	0			0
Ha2.0_c1296	SFW1166	predicted protein [Populus trichocarpa]	990	20	2.20692e-33	0.663	2	F:molecular_function; P:biological_process	gi|224057529|ref|XP_002299252.1|predicted protein [Populus trichocarpa] >gi|118481982|gb|ABK92922.1| unknown [Populus trichocarpa] >gi|222846510|gb|EEE84057.1| predicted protein [Populus trichocarpa]	XP_002299252	2.20692e-33	74	147.132	137	102
Ha2.0_c12963	SFW1167	protein	673	20	2.17844e-34	0.6395	2	F:molecular_function; P:biological_process	gi|255538828|ref|XP_002510479.1|conserved hypothetical protein [Ricinus communis] >gi|223551180|gb|EEF52666.1| conserved hypothetical protein [Ricinus communis]	XP_002510479	2.17844e-34	78	149.443	171	134
Ha2.0_c12965	SFW1168	serine-threonine kinase	839	20	4.37797e-34	0.617	1	F:transferase activity	gi|225439643|ref|XP_002269284.1|PREDICTED: hypothetical protein isoform 2 [Vitis vinifera]	XP_002269284	4.37797e-34	64	149.058	185	119
Ha2.0_c12966	SFW1169	protein	952	20	1.22308e-25	0.6445	1	F:DNA binding	gi|225430348|ref|XP_002282819.1|PREDICTED: hypothetical protein [Vitis vinifera]	XP_002282819	1.22308e-25	70	121.324	136	96
Ha2.0_c12967	SFW1170	unknown [Helianthus annuus]	710	20	2.60749e-60	0.923	0		gi|140064091|gb|ABO82520.1|unknown [Helianthus annuus] >gi|140064103|gb|ABO82526.1| unknown [Helianthus annuus] >gi|140064105|gb|ABO82527.1| unknown [Helianthus annuus] >gi|140064109|gb|ABO82529.1| unknown [Helianthus annuus] >gi|140064117|gb|ABO82533.1| unknown [Helianthus annuus]	ABO82520	2.60749e-60	94	213.001	69	65
Ha2.0_c1297	SFW1171	phospholipase a22	1102	17	1.42441e-55	0.745294	2	F:molecular_function; P:biological_process	gi|224055299|ref|XP_002298468.1|predicted protein [Populus trichocarpa] >gi|222845726|gb|EEE83273.1| predicted protein [Populus trichocarpa]	XP_002298468	1.42441e-55	81	221.09	208	169
Ha2.0_c12974	SFW1172	leucine aminopeptidase	765	20	1.05482e-28	0.9045	6	F:manganese ion binding; F:metalloexopeptidase activity; F:aminopeptidase activity; C:chloroplast; P:proteolysis; F:zinc ion binding	gi|2980774|emb|CAA18201.1|leucyl aminopeptidase-like protein [Arabidopsis thaliana] >gi|7269993|emb|CAB79810.1| leucyl aminopeptidase-like protein [Arabidopsis thaliana]	CAA18201	1.05482e-28	90	130.954	66	60
Ha2.0_c12978	SFW1173	protein	686	20	8.64263e-26	0.7465	1	C:plastid	gi|225431860|ref|XP_002271465.1|PREDICTED: hypothetical protein [Vitis vinifera]	XP_002271465	8.64263e-26	81	120.939	75	61
Ha2.0_c12979	SFW1174	protein	661	20	8.27163e-47	0.7475	2	F:heat shock protein binding; C:chloroplast	gi|225427387|ref|XP_002262674.1|PREDICTED: hypothetical protein [Vitis vinifera]	XP_002262674	8.27163e-47	86	190.66	130	113
Ha2.0_c12985	SFW1175	PREDICTED: hypothetical protein [Vitis vinifera]	672	20	1.04025e-44	0.663	2	F:molecular_function; P:biological_process	gi|225456948|ref|XP_002278279.1|PREDICTED: hypothetical protein [Vitis vinifera]	XP_002278279	1.04025e-44	78	183.726	166	130
Ha2.0_c12989	SFW1176	protein	701	20	6.26736e-43	0.6065	1	C:cell part	gi|225465208|ref|XP_002265141.1|PREDICTED: hypothetical protein [Vitis vinifera] >gi|157354274|emb|CAO46875.1| unnamed protein product [Vitis vinifera]	XP_002265141	6.26736e-43	69	177.948	246	172
Ha2.0_c1299	SFW1177	protein	909	20	4.87482e-45	0.644	0		gi|147855202|emb|CAN83835.1|hypothetical protein [Vitis vinifera]	CAN83835	4.87482e-45	65	185.652	196	129
Ha2.0_c12994	SFW1178	unnamed protein product [Vitis vinifera]	639	17	5.91592e-44	0.713529	1	F:protein binding	gi|157340922|emb|CAO47727.1|unnamed protein product [Vitis vinifera]	CAO47727	5.91592e-44	75	160.999	83	63
Ha2.0_c12997	SFW1179	---NA---	432	0			0
Ha2.0_c130	SFW1180	plastid ribosomal protein	792	20	3.33975e-65	0.789	6	C:ribosome; F:structural constituent of ribosome; P:ribosome biogenesis; C:chloroplast; P:translation; F:rRNA binding	gi|225426247|ref|XP_002264340.1|PREDICTED: hypothetical protein [Vitis vinifera] >gi|157360279|emb|CAO69490.1| unnamed protein product [Vitis vinifera]	XP_002264340	3.33975e-65	87	252.292	155	136
Ha2.0_c13000	SFW1181	---NA---	467	0			0
Ha2.0_c13002	SFW1182	ocs element-binding	859	20	4.57227e-50	0.6645	1	F:DNA binding	gi|224112269|ref|XP_002332801.1|predicted protein [Populus trichocarpa] >gi|222834236|gb|EEE72713.1| predicted protein [Populus trichocarpa]	XP_002332801	4.57227e-50	70	202.216	184	130
Ha2.0_c13006	SFW1183	ac068923_19 dentin phosphoryn protein	780	14	3.49877e-27	0.685	1	C:mitochondrion	gi|255555993|ref|XP_002519031.1|conserved hypothetical protein [Ricinus communis] >gi|223541694|gb|EEF43242.1| conserved hypothetical protein [Ricinus communis]	XP_002519031	3.49877e-27	80	125.946	92	74
Ha2.0_c13008	SFW1184	ntmc2t4 lipid binding	570	4	4.42382e-08	0.6775	1	F:kinase activity	gi|225453818|ref|XP_002276807.1|PREDICTED: hypothetical protein [Vitis vinifera] >gi|157349286|emb|CAO24432.1| unnamed protein product [Vitis vinifera]	XP_002276807	4.42382e-08	70	36.5798	40	28
Ha2.0_c13009	SFW1185	protein transport protein sec61 gamma subunit	341	16	1.56761e-05	0.97375	5	P:protein targeting; C:membrane; P:intracellular protein transport; P:protein transport; F:P-P-bond-hydrolysis-driven protein transmembrane transporter activity	gi|15234793|ref|NP_194222.1|protein transport protein SEC61 gamma subunit, putative [Arabidopsis thaliana] >gi|18423153|ref|NP_568728.1| protein transport protein SEC61 gamma subunit, putative [Arabidopsis thaliana] >gi|38605520|sp|Q9SW34.1|S61G1_ARATH RecName: Full=Protein transport protein Sec61 subunit gamma-1 >gi|13877813|gb|AAK43984.1|AF370169_1 putative protein translocation complex Sec61 g…	NP_194222	1.56761e-05	97	52.373	41	40
Ha2.0_c1301	SFW1186	mcm family protein	914	20	2.69599e-43	0.6835	4	P:DNA replication; P:transcription; F:nucleoside-triphosphatase activity; F:nucleotide binding	gi|225463458|ref|XP_002276065.1|PREDICTED: hypothetical protein [Vitis vinifera]	XP_002276065	2.69599e-43	74	179.874	137	102
Ha2.0_c13012	SFW1187	protein	1286	20	4.07966e-96	0.6365	2	F:binding; C:intracellular part	gi|224126163|ref|XP_002319771.1|predicted protein [Populus trichocarpa] >gi|222858147|gb|EEE95694.1| predicted protein [Populus trichocarpa]	XP_002319771	4.07966e-96	69	263.848	181	125
Ha2.0_c13013	SFW1188	protein	828	20	1.01955e-68	0.7285	1	C:mitochondrion	gi|225459864|ref|XP_002285932.1|PREDICTED: hypothetical protein [Vitis vinifera] >gi|157336192|emb|CAO62022.1| unnamed protein product [Vitis vinifera]	XP_002285932	1.01955e-68	91	261.151	82	75
Ha2.0_c13014	SFW1189	---NA---	445	0			0
Ha2.0_c13020	SFW1190	cmp-sialic acid transporter	786	20	1.13054e-57	0.776	5	C:Golgi membrane; P:nucleotide-sugar transport; F:nucleotide-sugar transmembrane transporter activity; F:sugar:hydrogen symporter activity; C:integral to membrane	gi|225454456|ref|XP_002280548.1|PREDICTED: hypothetical protein [Vitis vinifera] >gi|157349867|emb|CAO39723.1| unnamed protein product [Vitis vinifera]	XP_002280548	1.13054e-57	89	227.254	135	121
Ha2.0_c13022	SFW1191	protein	753	20	7.74394e-61	0.7695	2	C:mitochondrion; C:integral to membrane	gi|255575461|ref|XP_002528632.1|conserved hypothetical protein [Ricinus communis] >gi|223531921|gb|EEF33735.1| conserved hypothetical protein [Ricinus communis]	XP_002528632	7.74394e-61	88	237.654	197	174
Ha2.0_c13024	SFW1192	gibberellin 20-oxidase	818	20	3.32316e-47	0.9085	3	P:oxidation reduction; F:oxidoreductase activity; F:iron ion binding	gi|187455576|emb|CAQ43617.1|gibberellin 20-oxidase [Helianthus annuus] >gi|187606718|emb|CAQ51273.1| putative gibberellin 20-oxidase [Helianthus annuus]	CAQ43617	3.32316e-47	97	192.586	137	134
Ha2.0_c13033	SFW1193	atp-binding atpase-like domain-containing protein	752	16	5.57099e-19	0.585625	3	F:ATP binding; P:signal transduction; F:protein histidine kinase activity	gi|225431241|ref|XP_002267687.1|PREDICTED: hypothetical protein [Vitis vinifera] >gi|157354932|emb|CAO48278.1| unnamed protein product [Vitis vinifera]	XP_002267687	5.57099e-19	60	98.5969	199	121
Ha2.0_c13034	SFW1194	protein	487	20	7.65334e-16	0.5835	7	C:plastid; F:nucleic acid binding; F:RNA binding; F:nucleotide binding; P:RNA processing; C:ribonucleoprotein complex; C:nucleus	gi|255636971|gb|ACU18818.1|unknown [Glycine max]	ACU18818	7.65334e-16	68	86.6557	82	56
Ha2.0_c13036	SFW1195	protein	399	20	8.73303e-28	0.6435	1	F:hydrolase activity, acting on ester bonds	gi|157350302|emb|CAO40240.1|unnamed protein product [Vitis vinifera]	CAO40240	8.73303e-28	65	126.331	132	86
Ha2.0_c13042	SFW1196	protein	1333	20	0	0.957	3	F:GTPase activity; F:translation initiation factor activity; F:GTP binding	gi|218187214|gb|EEC69641.1|hypothetical protein OsI_39040 [Oryza sativa Indica Group] >gi|222617441|gb|EEE53573.1| hypothetical protein OsJ_36806 [Oryza sativa Japonica Group]	EEC69641	0	97	719.924	384	375
Ha2.0_c13044	SFW1197	protein	640	16	6.10139e-12	0.59	3	C:ribosome; F:structural constituent of ribosome; P:translation	gi|225451423|ref|XP_002268728.1|PREDICTED: hypothetical protein [Vitis vinifera]	XP_002268728	6.10139e-12	59	74.7146	111	66
Ha2.0_c13045	SFW1198	---NA---	516	0			0
Ha2.0_c13051	SFW1199	---NA---	581	0			0
Ha2.0_c13054	SFW1200	protein	711	20	4.14985e-85	0.8955	4	F:RNA binding; P:pseudouridine synthesis; F:protein binding; F:pseudouridine synthase activity	gi|225440338|ref|XP_002270073.1|PREDICTED: hypothetical protein [Vitis vinifera] >gi|157345939|emb|CAO15636.1| unnamed protein product [Vitis vinifera]	XP_002270073	4.14985e-85	94	316.235	95	90
Ha2.0_c13055	SFW1201	nucleoside diphosphate kinase 2	590	20	3.55302e-58	0.9105	9	F:nucleoside diphosphate kinase activity; F:identical protein binding; P:UTP biosynthetic process; C:thylakoid; F:ATP binding; F:magnesium ion binding; P:GTP biosynthetic process; C:chloroplast stroma; P:CTP biosynthetic process	gi|75298577|sp|Q852S5.1|NDK2_TOBACRecName: Full=Nucleoside diphosphate kinase 2, chloroplastic; AltName: Full=Nucleoside diphosphate kinase II; Short=NDP kinase II; Short=NDPK II; Short=NDK II; Flags: Precursor >gi|27807824|dbj|BAC55280.1| nucleoside diphosphate kinase [Nicotiana tabacum]	Q852S5	3.55302e-58	90	228.024	161	145
Ha2.0_c13056	SFW1202	cornichon family protein	715	20	3.88128e-27	0.7745	3	C:membrane; C:cytoplasmic membrane-bounded vesicle; P:intracellular signaling cascade	gi|225441700|ref|XP_002282874.1|PREDICTED: hypothetical protein [Vitis vinifera]	XP_002282874	3.88128e-27	86	125.561	98	85
Ha2.0_c13061	SFW1203	---NA---	457	0			0
Ha2.0_c13064	SFW1204	transcription factor hap5a	407	20	4.88363e-39	0.948	2	C:intracellular; F:sequence-specific DNA binding	gi|225456369|ref|XP_002284041.1|PREDICTED: hypothetical protein [Vitis vinifera]	XP_002284041	4.88363e-39	98	163.696	85	84
Ha2.0_c13065	SFW1205	chromomethylase	711	20	3.12432e-45	0.845	9	P:chromatin modification; P:regulation of transcription, DNA-dependent; P:chromatin assembly or disassembly; F:DNA binding; C:chromatin; F:DNA (cytosine-5-)-methyltransferase activity; P:DNA methylation; F:chromatin binding; C:nucleus	gi|225435648|ref|XP_002283355.1|PREDICTED: hypothetical protein [Vitis vinifera]	XP_002283355	3.12432e-45	84	185.652	163	138
Ha2.0_c13067	SFW1206	pectinesterase like protein	501	20	8.16746e-29	0.891	5	F:copper ion binding; C:membrane; C:cytoplasmic membrane-bounded vesicle; C:plant-type cell wall; F:oxidoreductase activity	gi|224113273|ref|XP_002332613.1|predicted protein [Populus trichocarpa] >gi|222832814|gb|EEE71291.1| predicted protein [Populus trichocarpa]	XP_002332613	8.16746e-29	93	129.798	86	80
Ha2.0_c1307	SFW1207	---NA---	562	0			0
Ha2.0_c13070	SFW1208	protein	817	20	1.93579e-71	0.8115	2	F:molecular_function; P:biological_process	gi|255566032|ref|XP_002524004.1|signal transducer, putative [Ricinus communis] >gi|223536731|gb|EEF38372.1| signal transducer, putative [Ricinus communis]	XP_002524004	1.93579e-71	89	273.092	178	159
Ha2.0_c13073	SFW1209	protein	807	20	3.92416e-93	0.838	3	F:RNA binding; P:RNA processing; F:3'-5'-exoribonuclease activity	gi|225454436|ref|XP_002280302.1|PREDICTED: hypothetical protein [Vitis vinifera] >gi|147867252|emb|CAN81194.1| hypothetical protein [Vitis vinifera] >gi|157349859|emb|CAO39715.1| unnamed protein product [Vitis vinifera]	XP_002280302	3.92416e-93	95	345.125	222	213
Ha2.0_c13076	SFW1210	glycosyl transferase family 8	1013	20	3.56376e-119	0.9015	1	F:transferase activity, transferring glycosyl groups	gi|7271113|emb|CAB81547.1|68 kDa protein [Cicer arietinum]	CAB81547	3.56376e-119	93	432.18	327	306
Ha2.0_c13077	SFW1211	serine threonine protein kinase	1554	20	7.46025e-147	0.81	5	P:protein amino acid phosphorylation; F:protein tyrosine kinase activity; F:protein serine/threonine/tyrosine kinase activity; F:ATP binding; F:protein serine/threonine kinase activity	gi|224121260|ref|XP_002330783.1|predicted protein [Populus trichocarpa] >gi|222872585|gb|EEF09716.1| predicted protein [Populus trichocarpa]	XP_002330783	7.46025e-147	82	525.013	411	339
Ha2.0_c13079	SFW1212	clathrin assembly	384	15	6.8519e-09	0.446	5	C:clathrin coat; F:phosphatidylinositol binding; F:phospholipid binding; F:clathrin binding; P:clathrin coat assembly	gi|255573732|ref|XP_002527787.1|clathrin assembly protein, putative [Ricinus communis] >gi|223532822|gb|EEF34597.1| clathrin assembly protein, putative [Ricinus communis]	XP_002527787	6.8519e-09	51	63.5438	93	48
Ha2.0_c13080	SFW1213	protein	700	20	7.4206e-36	0.8535	3	P:protein folding; F:peptidyl-prolyl cis-trans isomerase activity; F:binding	gi|225428707|ref|XP_002284980.1|PREDICTED: hypothetical protein [Vitis vinifera] >gi|157340954|emb|CAO47759.1| unnamed protein product [Vitis vinifera]	XP_002284980	7.4206e-36	90	154.451	134	121
Ha2.0_c13086	SFW1214	aldo keto reductase family protein	781	20	2.04729e-77	0.8185	2	F:oxidoreductase activity; P:oxidation reduction	gi|157346008|emb|CAO15705.1|unnamed protein product [Vitis vinifera]	CAO15705	2.04729e-77	82	274.248	109	90
Ha2.0_c13092	SFW1215	protein	783	20	3.75561e-37	0.7975	1	C:cellular_component	gi|225437370|ref|XP_002269158.1|PREDICTED: hypothetical protein [Vitis vinifera]	XP_002269158	3.75561e-37	92	159.073	175	162
Ha2.0_c13095	SFW1216	atp-dependent clp protease proteolytic subunit	772	20	5.59243e-46	0.845	3	F:serine-type endopeptidase activity; C:chloroplast stroma; P:proteolysis	gi|224125072|ref|XP_002329885.1|predicted protein [Populus trichocarpa] >gi|222871122|gb|EEF08253.1| predicted protein [Populus trichocarpa]	XP_002329885	5.59243e-46	97	188.348	68	66
Ha2.0_c13097	SFW1217	beta chain	959	20	1.84346e-163	0.9805	9	C:cytoplasm; P:microtubule-based movement; C:protein complex; F:GTP binding; P:protein polymerization; P:response to salt stress; F:structural molecule activity; F:GTPase activity; C:microtubule	gi|5668667|dbj|BAA82637.1|Beta-tubulin [Zinnia elegans]	BAA82637	1.84346e-163	100	543.117	152	152
Ha2.0_c13103	SFW1218	cytochrome p450	517	20	4.65827e-33	0.6975	4	F:heme binding; P:oxidation reduction; F:monooxygenase activity; F:electron carrier activity	gi|157357129|emb|CAO63623.1|unnamed protein product [Vitis vinifera]	CAO63623	4.65827e-33	68	129.413	86	59
Ha2.0_c13104	SFW1219	cytochrome c oxidase polypeptide vc	417	20	6.09219e-21	0.869	5	P:mitochondrial electron transport, cytochrome c to oxygen; P:aerobic respiration; C:mitochondrial respiratory chain complex IV; C:integral to membrane; F:cytochrome-c oxidase activity	gi|48428106|sp|Q8VY39.1|CX5C2_HELANRecName: Full=Cytochrome c oxidase subunit 5C-2; AltName: Full=Cytochrome c oxidase polypeptide Vc-2 >gi|18409602|gb|AAL67939.1| cytochrome c oxidase subunit 5c [Helianthus annuus]	Q8VY39	6.09219e-21	98	103.605	64	63
Ha2.0_c13106	SFW1220	conserved hypothetical protein [Ricinus communis]	1023	3	2.69926e-06	0.513333	0		gi|255565091|ref|XP_002523538.1|conserved hypothetical protein [Ricinus communis] >gi|223537245|gb|EEF38877.1| conserved hypothetical protein [Ricinus communis]	XP_002523538	2.69926e-06	54	39.6614	59	32
Ha2.0_c13109	SFW1221	protein	602	20	1.49999e-59	0.8805	5	F:lipoate synthase activity; F:iron-sulfur cluster binding; F:lipoic acid synthase activity; C:plastid; P:lipoate biosynthetic process	gi|224127031|ref|XP_002329366.1|predicted protein [Populus trichocarpa] >gi|222870416|gb|EEF07547.1| predicted protein [Populus trichocarpa]	XP_002329366	1.49999e-59	93	232.646	167	156
Ha2.0_c1311	SFW1222	thioredoxin-like protein	923	20	1.25593e-88	0.7715	2	P:cell redox homeostasis; C:chloroplast thylakoid membrane	gi|224096880|ref|XP_002310771.1|predicted protein [Populus trichocarpa] >gi|222853674|gb|EEE91221.1| predicted protein [Populus trichocarpa]	XP_002310771	1.25593e-88	78	330.487	261	204
Ha2.0_c13110	SFW1223	thioredoxin-like protein 4b	428	20	4.46167e-24	0.9005	3	P:mitosis; F:catalytic activity; C:spliceosome	gi|255628691|gb|ACU14690.1|unknown [Glycine max]	ACU14690	4.46167e-24	93	114.005	62	58
Ha2.0_c13118	SFW1224	zinc finger	864	10	6.5258e-20	0.6	1	P:biological_process	gi|225449398|ref|XP_002277771.1|PREDICTED: hypothetical protein [Vitis vinifera]	XP_002277771	6.5258e-20	64	102.064	109	70
Ha2.0_c13120	SFW1225	gene product	856	20	6.94053e-91	0.7775	2	F:UDP-xylosyltransferase activity; C:endoplasmic reticulum	gi|255541750|ref|XP_002511939.1|conserved hypothetical protein [Ricinus communis] >gi|223549119|gb|EEF50608.1| conserved hypothetical protein [Ricinus communis]	XP_002511939	6.94053e-91	78	337.806	248	194
Ha2.0_c13122	SFW1226	ribosomal protein s14	518	20	3.63367e-22	0.8315	12	P:translation; C:ribosome; P:electron transport chain; F:2 iron, 2 sulfur cluster binding; C:mitochondrion; F:rRNA binding; F:structural constituent of ribosome; F:electron carrier activity; P:tricarboxylic acid cycle; F:oxidoreductase activity; C:chloroplast; F:iron ion binding	gi|88193121|gb|ABD42935.1|ribosomal protein S14 [Luzula sylvatica]	ABD42935	3.63367e-22	85	107.842	100	85
Ha2.0_c13125	SFW1227	predicted protein [Populus trichocarpa]	803	1	0.000976113	0.53	0		gi|224101439|ref|XP_002312280.1|predicted protein [Populus trichocarpa] >gi|222852100|gb|EEE89647.1| predicted protein [Populus trichocarpa]	XP_002312280	0.000976113	53	48.1358	76	41
Ha2.0_c13126	SFW1228	atp binding	629	20	3.55002e-41	0.614	3	F:binding; F:kinase activity; C:cell part	gi|225461776|ref|XP_002283578.1|PREDICTED: hypothetical protein [Vitis vinifera]	XP_002283578	3.55002e-41	60	171.785	144	87
Ha2.0_c1313	SFW1229	protein	1372	20	1.1786e-60	0.8035	1	F:kinase activity	gi|239835409|dbj|BAH78126.1|hypothetical protein [Nicotiana benthamiana]	BAH78126	1.1786e-60	90	238.424	140	126
Ha2.0_c13131	SFW1230	protein	523	16	3.67592e-17	0.870625	0		gi|242045330|ref|XP_002460536.1|hypothetical protein SORBIDRAFT_02g030100 [Sorghum bicolor] >gi|241923913|gb|EER97057.1| hypothetical protein SORBIDRAFT_02g030100 [Sorghum bicolor]	XP_002460536	3.67592e-17	92	91.2781	71	66
Ha2.0_c13133	SFW1231	ubiquinol-cytochrome c reductase complex kda protein	536	20	4.11845e-22	0.859	4	C:mitochondrial respiratory chain complex III; F:ubiquinol-cytochrome-c reductase activity; P:mitochondrial electron transport, ubiquinol to cytochrome c; F:electron transporter, transferring electrons within CoQH2-cytochrome c reductase complex activity	gi|21554004|gb|AAM63085.1|putative ubiquinol--cytochrome-c reductase [Arabidopsis thaliana]	AAM63085	4.11845e-22	94	107.842	53	50
Ha2.0_c13135	SFW1232	protein	752	19	1.18734e-53	0.887895	2	C:plasma membrane; C:plastid	gi|225440234|ref|XP_002278622.1|PREDICTED: hypothetical protein [Vitis vinifera]	XP_002278622	1.18734e-53	93	213.772	122	114
Ha2.0_c1314	SFW1233	peptidyl-prolyl cis-trans isomerase	698	20	2.22224e-46	0.8945	4	P:protein folding; C:cytoplasm; F:peptidyl-prolyl cis-trans isomerase activity; C:nucleus	gi|38258219|sp|Q94G00.1|PIN1_MALDORecName: Full=Peptidyl-prolyl cis-trans isomerase 1; AltName: Full=Rotamase Pin1; AltName: Full=PPIase Pin1; AltName: Full=MdPin1 >gi|15077233|gb|AAK83088.1|AF290200_1 Pin1-type peptidyl-prolyl cis/trans isomerase [Malus x domestica]	Q94G00	2.22224e-46	98	157.532	56	55
Ha2.0_c13141	SFW1234	at1g61350 t1f9_16	629	20	1.3034e-29	0.709	1	F:binding	gi|224114093|ref|XP_002316665.1|predicted protein [Populus trichocarpa] >gi|222859730|gb|EEE97277.1| predicted protein [Populus trichocarpa]	XP_002316665	1.3034e-29	81	126.331	66	54
Ha2.0_c13142	SFW1235	brassinosteroid signaling positive regulator-related protein	743	20	2.67648e-48	0.736	1	F:transcription regulator activity	gi|255562530|ref|XP_002522271.1|BRASSINAZOLE-RESISTANT 2 protein, putative [Ricinus communis] >gi|223538524|gb|EEF40129.1| BRASSINAZOLE-RESISTANT 2 protein, putative [Ricinus communis]	XP_002522271	2.67648e-48	82	145.976	69	57
Ha2.0_c13144	SFW1236	ribosomal protein l18 family protein	331	6	4.16322e-06	0.866667	5	F:structural constituent of ribosome; P:translation; C:ribosome; P:ribosome biogenesis; C:intracellular	gi|225450681|ref|XP_002283176.1|PREDICTED: hypothetical protein [Vitis vinifera]	XP_002283176	4.16322e-06	88	54.299	34	30
Ha2.0_c13149	SFW1237	srf7 (strubbelig-receptor family 7) atp binding protein binding protein kinase protein serine threonine kinase protein tyrosine kinase	498	20	6.52549e-34	0.9205	6	F:receptor activity; P:protein amino acid phosphorylation; F:protein binding; F:protein tyrosine kinase activity; F:ATP binding; C:integral to membrane	gi|225441951|ref|XP_002262959.1|PREDICTED: hypothetical protein isoform 1 [Vitis vinifera]	XP_002262959	6.52549e-34	95	137.502	45	43
Ha2.0_c1316	SFW1238	protein	1920	20	4.85198e-138	0.96	6	F:ATP binding; C:chloroplast stroma; F:biotin carboxylase activity; P:metabolic process; F:biotin binding; F:acetyl-CoA carboxylase activity	gi|238837063|gb|ACR61637.1|heteromeric acetyl-CoA biotin carboxylase [Jatropha curcas]	ACR61637	4.85198e-138	97	496.123	264	258
Ha2.0_c13162	SFW1239	---NA---	655	0			0
Ha2.0_c13166	SFW1240	---NA---	506	0			0
Ha2.0_c1317	SFW1241	protein	569	20	4.49012e-28	0.884	4	F:RNA binding; P:pseudouridine synthesis; F:protein binding; F:pseudouridine synthase activity	gi|15230232|ref|NP_191274.1|NAP57 (Arabidopsis thaliana homologue of NAP57); pseudouridine synthase >gi|67460428|sp|Q9LD90.1|DKC1_ARATH RecName: Full=H/ACA ribonucleoprotein complex subunit 4; AltName: Full=Nucleolar protein NAP57 homolog; AltName: Full=Nopp-140-associated protein of 57 kDa homolog; Short=AtNAP57 >gi|8901186|gb|AAF43210.2|AF234984_1 putative pseudouridine synthase [Arabidopsis th…	NP_191274	4.49012e-28	95	127.872	66	63
Ha2.0_c13176	SFW1242	hydrolyzing o-glycosyl	824	20	4.16993e-91	0.8805	3	P:carbohydrate metabolic process; C:plant-type cell wall; F:beta-glucosidase activity	gi|224104953|ref|XP_002313632.1|predicted protein [Populus trichocarpa] >gi|222850040|gb|EEE87587.1| predicted protein [Populus trichocarpa]	XP_002313632	4.16993e-91	88	334.339	104	92
Ha2.0_c13177	SFW1243	fasciclin-like arabinogalactan protein	806	20	3.19976e-87	0.763	2	C:plasma membrane; C:cell wall	gi|219810208|gb|ACL36352.1|fascilin-like arabinogalactan protein [Gossypium hirsutum]	ACL36352	3.19976e-87	80	325.479	240	194
Ha2.0_c13180	SFW1244	udp-glucose 6-	1312	20	9.43313e-153	0.9525	4	C:cytoplasmic membrane-bounded vesicle; F:UDP-glucose 6-dehydrogenase activity; P:oxidation reduction; F:NAD or NADH binding	gi|21618158|gb|AAM67208.1|UDP-glucose dehydrogenase, putative [Arabidopsis thaliana]	AAM67208	9.43313e-153	95	544.273	405	387
Ha2.0_c13183	SFW1245	heparanase, putative [Ricinus communis]	1192	5	2.11052e-07	0.416	2	C:membrane; F:hydrolase activity, acting on glycosyl bonds	gi|255586003|ref|XP_002533671.1|heparanase, putative [Ricinus communis] >gi|223526439|gb|EEF28717.1| heparanase, putative [Ricinus communis]	XP_002533671	2.11052e-07	44	61.2326	136	60
Ha2.0_c13186	SFW1246	beta- cell wall isozyme	734	20	8.11025e-36	0.769	2	P:carbohydrate metabolic process; F:hydrolase activity, hydrolyzing O-glycosyl compounds	gi|11967654|emb|CAC19366.1|fructan 1-exohydrolase I [Cichorium intybus]	CAC19366	8.11025e-36	82	154.451	105	87
Ha2.0_c13188	SFW1247	heat shock protein binding protein	722	12	1.87e-29	0.619167	2	F:heat shock protein binding; C:plastid	gi|225460732|ref|XP_002267868.1|PREDICTED: hypothetical protein [Vitis vinifera] >gi|147843178|emb|CAN80552.1| hypothetical protein [Vitis vinifera] >gi|157352573|emb|CAO43679.1| unnamed protein product [Vitis vinifera]	XP_002267868	1.87e-29	66	133.265	217	144
Ha2.0_c13192	SFW1248	dna binding	318	20	5.33735e-09	0.8395	4	F:transcription regulator activity; P:regulation of transcription; F:amino acid binding; C:nucleus	gi|255628009|gb|ACU14349.1|unknown [Glycine max]	ACU14349	5.33735e-09	85	63.929	42	36
Ha2.0_c13193	SFW1249	protein	786	20	1.23699e-88	0.8085	4	F:nucleic acid binding; F:ATP binding; F:isomerase activity; F:ATP-dependent helicase activity	gi|225455822|ref|XP_002275026.1|PREDICTED: hypothetical protein [Vitis vinifera]	XP_002275026	1.23699e-88	91	330.102	196	180
Ha2.0_c13197	SFW1250	wrky53 - superfamily of tfs having wrky and zinc finger domains	762	20	2.51012e-43	0.664	3	P:regulation of transcription; F:DNA binding; C:cell part	gi|157343190|emb|CAO66679.1|unnamed protein product [Vitis vinifera]	CAO66679	2.51012e-43	61	134.035	89	55
Ha2.0_c13198	SFW1251	protein	692	20	2.06923e-75	0.796	5	F:ribose-5-phosphate isomerase activity; C:integral to membrane; P:auxin polar transport; P:pentose-phosphate shunt, non-oxidative branch; F:oxidoreductase activity	gi|225453084|ref|XP_002271135.1|PREDICTED: hypothetical protein isoform 2 [Vitis vinifera] >gi|225453086|ref|XP_002271100.1| PREDICTED: hypothetical protein isoform 1 [Vitis vinifera] >gi|157346831|emb|CAO17070.1| unnamed protein product [Vitis vinifera]	XP_002271135	2.06923e-75	81	285.804	232	189
Ha2.0_c13199	SFW1252	potassium transporter	735	20	4.65854e-23	0.8235	3	F:potassium ion transmembrane transporter activity; C:membrane; P:potassium ion transport	gi|225448649|ref|XP_002279573.1|PREDICTED: KUP2 [Vitis vinifera]	XP_002279573	4.65854e-23	78	112.079	79	62
Ha2.0_c132	SFW1253	embryo-specific 3	734	20	7.10046e-40	0.785	1	C:anchored to membrane	gi|255631774|gb|ACU16254.1|unknown [Glycine max]	ACU16254	7.10046e-40	77	167.933	135	105
Ha2.0_c1320	SFW1254	abscisic acid-responsive hva22 family protein	848	20	1.99833e-50	0.778	1	F:receptor activity	gi|225458007|ref|XP_002276474.1|PREDICTED: hypothetical protein [Vitis vinifera] >gi|157335171|emb|CAO61001.1| unnamed protein product [Vitis vinifera]	XP_002276474	1.99833e-50	78	203.371	138	109
Ha2.0_c13202	SFW1255	transposon ping pong snoopy sub-class	1038	20	4.39072e-11	0.5145	1	C:cytoplasmic membrane-bounded vesicle	gi|51091780|dbj|BAD36577.1|ribosomal protein-like [Oryza sativa Japonica Group] >gi|51091811|dbj|BAD36606.1| ribosomal protein-like [Oryza sativa Japonica Group]	BAD36577	4.39072e-11	55	73.1738	107	59
Ha2.0_c13203	SFW1256	wound-induced basic protein	416	11	3.9729e-17	0.933636	2	F:molecular_function; P:biological_process	gi|1172597|sp|Q09020|PR4_PHAVUWound-induced basic protein >gi|169365|gb|AAA33774.1| basic protein >gi|217989|dbj|BAA02299.1| 5.8 kb basic protein [Phaseolus vulgaris]	Q09020	3.9729e-17	100	90.8929	45	45
Ha2.0_c13204	SFW1257	---NA---	873	0			0
Ha2.0_c13205	SFW1258	developmentally regulated gtp-binding	614	20	2.43784e-68	0.7365	2	C:intracellular; F:GTP binding	gi|225442162|ref|XP_002275840.1|PREDICTED: hypothetical protein [Vitis vinifera] >gi|157339965|emb|CAO45642.1| unnamed protein product [Vitis vinifera]	XP_002275840	2.43784e-68	76	261.922	187	143
Ha2.0_c13207	SFW1259	---NA---	344	0			0
Ha2.0_c1322	SFW1260	protein	983	20	1.18522e-55	0.9275	1	P:protein transport	gi|225429420|ref|XP_002275998.1|PREDICTED: hypothetical protein [Vitis vinifera] >gi|147832595|emb|CAN68229.1| hypothetical protein [Vitis vinifera]	XP_002275998	1.18522e-55	95	221.09	153	146
Ha2.0_c13223	SFW1261	protein	793	20	1.29965e-39	0.655	1	C:anchored to membrane	gi|225452918|ref|XP_002284104.1|PREDICTED: hypothetical protein [Vitis vinifera] >gi|157345737|emb|CAO15035.1| unnamed protein product [Vitis vinifera]	XP_002284104	1.29965e-39	77	128.257	76	59
Ha2.0_c13225	SFW1262	transposon en spm sub-class	1215	20	9.74481e-16	0.432	2	F:nucleic acid binding; F:zinc ion binding	gi|218188761|gb|EEC71188.1|hypothetical protein OsI_03078 [Oryza sativa Indica Group]	EEC71188	9.74481e-16	44	88.9669	275	123
Ha2.0_c13230	SFW1263	protein	993	20	9.42872e-109	0.8045	3	F:oxidoreductase activity; C:mitochondrion; F:transferase activity	gi|15228424|ref|NP_190437.1|GAMMA CAL2 (GAMMA CARBONIC ANHYDRASE-LIKE 2); transferase [Arabidopsis thaliana] >gi|25091504|sp|Q9SMN1.1|UMP8_ARATH RecName: Full=Uncharacterized protein At3g48680, mitochondrial >gi|13430604|gb|AAK25924.1|AF360214_1 unknown protein [Arabidopsis thaliana] >gi|6523099|emb|CAB62357.1| putative protein [Arabidopsis thaliana] >gi|15293167|gb|AAK93694.1| unknown protein [A…	NP_190437	9.42872e-109	89	397.512	245	220
Ha2.0_c13236	SFW1264	50s ribosomal protein l29	572	16	3.86577e-19	0.7575	5	C:ribosome; F:structural constituent of ribosome; P:ribosome biogenesis; C:chloroplast; P:translation	gi|225468496|ref|XP_002270328.1|PREDICTED: hypothetical protein [Vitis vinifera]	XP_002270328	3.86577e-19	77	98.2117	104	81
Ha2.0_c13241	SFW1265	protein	1717	20	3.12318e-163	0.766	6	P:protein amino acid phosphorylation; P:protein folding; F:heat shock protein binding; F:ATP binding; F:unfolded protein binding; F:protein serine/threonine kinase activity	gi|157348647|emb|CAO23539.1|unnamed protein product [Vitis vinifera]	CAO23539	3.12318e-163	72	512.301	194	141
Ha2.0_c13243	SFW1266	cleavage and polyadenylation specificity factor	254	20	7.48312e-19	0.845	2	F:protein binding; F:hydrolase activity	gi|225464483|ref|XP_002268591.1|PREDICTED: hypothetical protein [Vitis vinifera] >gi|157355614|emb|CAO49431.1| unnamed protein product [Vitis vinifera]	XP_002268591	7.48312e-19	96	96.6709	83	80
Ha2.0_c13244	SFW1267	ring-h2 finger protein rhf1a	730	12	2.98386e-06	0.680833	3	F:metal ion binding; F:zinc ion binding; F:protein binding	gi|224102029|ref|XP_002312516.1|predicted protein [Populus trichocarpa] >gi|222852336|gb|EEE89883.1| predicted protein [Populus trichocarpa]	XP_002312516	2.98386e-06	65	56.225	123	81
Ha2.0_c13245	SFW1268	high mobility group family	812	20	3.40485e-28	0.847	2	C:nucleus; F:DNA binding	gi|63020536|gb|AAY26151.1|high mobility group protein [Cucumis sativus]	AAY26151	3.40485e-28	82	129.413	99	82
Ha2.0_c13247	SFW1269	protein	811	20	1.32828e-56	0.705	3	F:metal ion binding; F:nucleic acid binding; P:regulation of transcription	gi|225424103|ref|XP_002282967.1|PREDICTED: hypothetical protein [Vitis vinifera] >gi|157338857|emb|CAO42208.1| unnamed protein product [Vitis vinifera]	XP_002282967	1.32828e-56	72	223.787	173	126
Ha2.0_c13248	SFW1270	non-ltr retroelement reverse related	904	2	2.85447e-05	0.45	1	F:RNA-directed DNA polymerase activity	gi|124360116|gb|ABN08132.1|Putative non-LTR retroelement reverse transcriptase, related [Medicago truncatula]	ABN08132	2.85447e-05	46	53.5286	119	55
Ha2.0_c13257	SFW1271	---NA---	579	0			0
Ha2.0_c13259	SFW1272	phosphatidylglycerolphosphate synthase	853	20	1.37117e-33	0.812	4	F:CDP-diacylglycerol-glycerol-3-phosphate 3-phosphatidyltransferase activity; P:phospholipid biosynthetic process; C:integral to membrane; C:chloroplast	gi|76800634|gb|ABA55724.1|phosphatidylglycerolphosphate synthase [Vigna unguiculata]	ABA55724	1.37117e-33	82	108.997	78	64
Ha2.0_c1326	SFW1273	protein	1620	20	1.64923e-112	0.657	2	P:metabolic process; F:monooxygenase activity	gi|255544742|ref|XP_002513432.1|conserved hypothetical protein [Ricinus communis] >gi|223547340|gb|EEF48835.1| conserved hypothetical protein [Ricinus communis]	XP_002513432	1.64923e-112	71	410.994	398	283
Ha2.0_c13261	SFW1274	cytochrome p450	670	20	2.00746e-48	0.729	4	F:heme binding; P:oxidation reduction; F:monooxygenase activity; F:electron carrier activity	gi|86279650|gb|ABC94480.1|putative flavonoid 3'-hydroxylase cytochrome P450 [Artemisia annua]	ABC94480	2.00746e-48	88	196.052	204	180
Ha2.0_c13269	SFW1275	translation initiation factor eif-2b epsilon subunit	745	20	1.8546e-67	0.6885	3	F:binding; P:regulation of translational initiation; F:transferase activity	gi|225454052|ref|XP_002264377.1|PREDICTED: hypothetical protein [Vitis vinifera]	XP_002264377	1.8546e-67	78	259.61	206	161
Ha2.0_c13273	SFW1276	protein	788	20	1.56976e-83	0.7635	4	F:RNA binding; F:RNA methyltransferase activity; C:mitochondrion; P:RNA processing	gi|225450191|ref|XP_002263230.1|PREDICTED: hypothetical protein [Vitis vinifera]	XP_002263230	1.56976e-83	89	313.153	188	168
Ha2.0_c13278	SFW1277	---NA---	491	0			0
Ha2.0_c1328	SFW1278	proteasome subunit beta type 2	762	20	7.13237e-86	0.8695	7	C:proteasome core complex; C:plasma membrane; P:ubiquitin-dependent protein catabolic process; C:nucleus; C:cytosol; C:apoplast; F:threonine-type endopeptidase activity	gi|225437070|ref|XP_002279370.1|PREDICTED: hypothetical protein [Vitis vinifera] >gi|147843860|emb|CAN79443.1| hypothetical protein [Vitis vinifera] >gi|157347966|emb|CAO22553.1| unnamed protein product [Vitis vinifera]	XP_002279370	7.13237e-86	90	320.857	197	179
Ha2.0_c13283	SFW1279	amp dependent	671	20	2.25142e-41	0.818	2	F:catalytic activity; P:metabolic process	gi|225467831|ref|XP_002271677.1|PREDICTED: hypothetical protein [Vitis vinifera]	XP_002271677	2.25142e-41	81	144.436	103	84
Ha2.0_c13291	SFW1280	dual specificity phosphatase 12	925	20	5.18085e-63	0.701	4	F:protein tyrosine phosphatase activity; F:protein tyrosine/serine/threonine phosphatase activity; P:protein amino acid dephosphorylation; F:zinc ion binding	gi|255562308|ref|XP_002522161.1|Dual specificity protein phosphatase, putative [Ricinus communis] >gi|223538599|gb|EEF40202.1| Dual specificity protein phosphatase, putative [Ricinus communis]	XP_002522161	5.18085e-63	73	206.453	94	69
Ha2.0_c13294	SFW1281	protein phosphatase	747	20	2.38234e-22	0.675	4	F:metal ion binding; P:protein modification process; F:phosphoprotein phosphatase activity; C:cell part	gi|3643085|gb|AAC36698.1|protein phosphatase-2C; PP2C [Mesembryanthemum crystallinum]	AAC36698	2.38234e-22	74	70.4774	58	43
Ha2.0_c13295	SFW1282	dna binding protein	826	20	3.07081e-56	0.8215	2	F:nucleic acid binding; F:nucleotide binding	gi|225461001|ref|XP_002280601.1|PREDICTED: hypothetical protein [Vitis vinifera]	XP_002280601	3.07081e-56	83	222.631	164	137
Ha2.0_c13299	SFW1283	dna replication licensing factor mcm4	527	20	7.32057e-70	0.95	6	P:DNA replication initiation; F:DNA-dependent ATPase activity; F:DNA binding; F:ATP binding; C:nucleus; C:plastid	gi|225427718|ref|XP_002274534.1|PREDICTED: hypothetical protein [Vitis vinifera]	XP_002274534	7.32057e-70	97	209.92	75	73
Ha2.0_c133	SFW1284	---NA---	744	0			0
Ha2.0_c13301	SFW1285	dna binding	771	20	2.26753e-31	0.6515	2	F:DNA binding; P:transcription	gi|221328957|gb|ACM17914.1|dehydration-responsive element binding protein [Aloe vera var. chinensis]	ACM17914	2.26753e-31	62	106.686	96	60
Ha2.0_c13302	SFW1286	aminopeptidase-like protein	806	20	5.50883e-55	0.7555	2	F:metallopeptidase activity; F:exopeptidase activity	gi|255550101|ref|XP_002516101.1|puromycin-sensitive aminopeptidase, putative [Ricinus communis] >gi|223544587|gb|EEF46103.1| puromycin-sensitive aminopeptidase, putative [Ricinus communis]	XP_002516101	5.50883e-55	81	218.394	259	211
Ha2.0_c13304	SFW1287	exosome complex exonuclease rrp40	607	20	2.7887e-55	0.8155	2	F:exonuclease activity; F:RNA binding	gi|225457023|ref|XP_002282635.1|PREDICTED: hypothetical protein [Vitis vinifera] >gi|157342210|emb|CAO64323.1| unnamed protein product [Vitis vinifera]	XP_002282635	2.7887e-55	85	186.037	85	73
Ha2.0_c13305	SFW1288	nuclear matrix constituent protein 1-like	683	20	3.01918e-55	0.738	1	F:protein binding	gi|255570013|ref|XP_002525969.1|DNA double-strand break repair rad50 ATPase, putative [Ricinus communis] >gi|223534701|gb|EEF36393.1| DNA double-strand break repair rad50 ATPase, putative [Ricinus communis]	XP_002525969	3.01918e-55	77	218.779	227	176
Ha2.0_c13309	SFW1289	protein	936	15	2.17291e-94	0.666667	2	F:molecular_function; P:biological_process	gi|225432528|ref|XP_002277614.1|PREDICTED: hypothetical protein [Vitis vinifera] >gi|157336409|emb|CAO71094.1| unnamed protein product [Vitis vinifera]	XP_002277614	2.17291e-94	71	175.637	78	56
Ha2.0_c13317	SFW1290	protein	740	20	4.96643e-65	0.741	1	P:cellular protein metabolic process	gi|255567955|ref|XP_002524955.1|ubiquitin-protein ligase, putative [Ricinus communis] >gi|223535790|gb|EEF37452.1| ubiquitin-protein ligase, putative [Ricinus communis]	XP_002524955	4.96643e-65	78	251.521	128	101
Ha2.0_c1332	SFW1291	---NA---	796	0			0
Ha2.0_c13323	SFW1292	diphosphoinositol polyphosphate	1063	20	8.51304e-42	0.7475	1	F:hydrolase activity	gi|225456213|ref|XP_002282941.1|PREDICTED: hypothetical protein [Vitis vinifera]	XP_002282941	8.51304e-42	77	175.252	135	105
Ha2.0_c13326	SFW1293	emb2423 (embryo defective 2423)	552	15	6.10949e-49	0.726	1	P:embryonic development ending in seed dormancy	gi|224133846|ref|XP_002321675.1|predicted protein [Populus trichocarpa] >gi|222868671|gb|EEF05802.1| predicted protein [Populus trichocarpa]	XP_002321675	6.10949e-49	79	125.176	92	73
Ha2.0_c13327	SFW1294	at1g22470 f12k8_18	491	13	5.84663e-08	0.634615	2	F:molecular_function; P:biological_process	gi|224093868|ref|XP_002334816.1|predicted protein [Populus trichocarpa] >gi|222874982|gb|EEF12113.1| predicted protein [Populus trichocarpa]	XP_002334816	5.84663e-08	52	60.4622	146	76
Ha2.0_c13328	SFW1295	cation proton exchanger	662	20	8.81175e-57	0.7975	3	C:integral to membrane; P:cation transport; F:solute:hydrogen antiporter activity	gi|186701230|gb|ACC91256.1|putative cation/hydrogen exchanger [Capsella rubella]	ACC91256	8.81175e-57	82	223.787	220	181
Ha2.0_c13332	SFW1296	protein	760	20	6.65627e-68	0.763	5	F:pectinesterase activity; P:cell wall modification; F:aspartyl esterase activity; C:cell wall; C:mitochondrion	gi|255578282|ref|XP_002530008.1|Pectinesterase precursor, putative [Ricinus communis] >gi|223530487|gb|EEF32370.1| Pectinesterase precursor, putative [Ricinus communis]	XP_002530008	6.65627e-68	94	261.151	133	126
Ha2.0_c13334	SFW1297	dopamine beta-	528	15	4.6812e-15	0.634667	3	C:cytoplasmic membrane-bounded vesicle; P:metabolic process; C:membrane	gi|225430358|ref|XP_002285294.1|PREDICTED: hypothetical protein isoform 2 [Vitis vinifera]	XP_002285294	4.6812e-15	67	84.3445	76	51
Ha2.0_c13335	SFW1298	protein	811	19	2.87814e-43	0.631579	1	C:mitochondrion	gi|255631436|gb|ACU16085.1|unknown [Glycine max]	ACU16085	2.87814e-43	65	179.489	193	127
Ha2.0_c13339	SFW1299	phosphoenolpyruvate carboxylase	1103	20	1.86602e-131	0.9185	5	C:cytoplasm; P:tricarboxylic acid cycle; F:phosphoenolpyruvate carboxylase activity; P:photosynthesis; P:carbon utilization by fixation of carbon dioxide	gi|255579064|ref|XP_002530381.1|Phosphoenolpyruvate carboxylase, putative [Ricinus communis] >gi|223530082|gb|EEF32001.1| Phosphoenolpyruvate carboxylase, putative [Ricinus communis]	XP_002530381	1.86602e-131	92	464.922	141	130
Ha2.0_c13340	SFW1300	protein	966	20	3.5811e-134	0.7915	3	C:cytoplasmic membrane-bounded vesicle; C:plant-type cell wall; F:nucleic acid binding	gi|224053368|ref|XP_002297785.1|predicted protein [Populus trichocarpa] >gi|222845043|gb|EEE82590.1| predicted protein [Populus trichocarpa]	XP_002297785	3.5811e-134	87	192.2	108	95
Ha2.0_c13343	SFW1301	receptor-kinase isolog	1016	20	3.86168e-89	0.621	2	F:protein kinase activity; P:cellular process	gi|255538220|ref|XP_002510175.1|ATP binding protein, putative [Ricinus communis] >gi|223550876|gb|EEF52362.1| ATP binding protein, putative [Ricinus communis]	XP_002510175	3.86168e-89	70	332.413	328	231
Ha2.0_c1335	SFW1302	protein	903	20	8.85555e-23	0.7965	1	F:receptor activity	gi|224088130|ref|XP_002308335.1|predicted protein [Populus trichocarpa] >gi|222854311|gb|EEE91858.1| predicted protein [Populus trichocarpa]	XP_002308335	8.85555e-23	80	111.694	75	60
Ha2.0_c13353	SFW1303	membrane trafficking factor	919	20	5.65143e-57	0.7005	1	F:protein binding	gi|225447113|ref|XP_002273905.1|PREDICTED: hypothetical protein [Vitis vinifera]	XP_002273905	5.65143e-57	63	225.328	313	200
Ha2.0_c13356	SFW1304	protein	1397	20	5.32162e-125	0.739	1	P:lipid metabolic process	gi|255538388|ref|XP_002510259.1|Patatin T5 precursor, putative [Ricinus communis] >gi|223550960|gb|EEF52446.1| Patatin T5 precursor, putative [Ricinus communis]	XP_002510259	5.32162e-125	75	452.21	389	294
Ha2.0_c13364	SFW1305	tpl protein binding protein homodimerization transcription repressor	525	20	2.69461e-07	0.6585	7	F:transcription repressor activity; P:response to auxin stimulus; P:xylem and phloem pattern formation; F:protein homodimerization activity; F:protein binding; C:nucleus; P:primary shoot apical meristem specification	gi|255553317|ref|XP_002517701.1|WD-repeat protein, putative [Ricinus communis] >gi|223543333|gb|EEF44865.1| WD-repeat protein, putative [Ricinus communis]	XP_002517701	2.69461e-07	70	58.5362	47	33
Ha2.0_c1337	SFW1306	cold-induced thioredoxin domain-containing protein	893	20	1.57376e-56	0.7365	1	F:catalytic activity	gi|224132400|ref|XP_002321330.1|predicted protein [Populus trichocarpa] >gi|222862103|gb|EEE99645.1| predicted protein [Populus trichocarpa]	XP_002321330	1.57376e-56	82	223.787	211	174
Ha2.0_c13371	SFW1307	---NA---	702	0			0
Ha2.0_c13377	SFW1308	PREDICTED: hypothetical protein [Vitis vinifera]	623	3	0.000983149	0.67	0		gi|225469075|ref|XP_002268317.1|PREDICTED: hypothetical protein [Vitis vinifera]	XP_002268317	0.000983149	67	47.3654	61	41
Ha2.0_c13381	SFW1309	---NA---	681	0			0
Ha2.0_c13382	SFW1310	protein kinase	530	20	2.23633e-33	0.749	5	P:protein amino acid phosphorylation; C:cytoplasmic membrane-bounded vesicle; F:protein binding; F:protein kinase activity; F:ATP binding	gi|124361026|gb|ABN08998.1|Protein kinase [Medicago truncatula]	ABN08998	2.23633e-33	81	145.206	110	90
Ha2.0_c13386	SFW1311	f-box family protein	524	20	4.05479e-24	0.7565	1	F:protein binding	gi|225453740|ref|XP_002269833.1|PREDICTED: hypothetical protein [Vitis vinifera] >gi|157349239|emb|CAO24385.1| unnamed protein product [Vitis vinifera]	XP_002269833	4.05479e-24	80	114.39	80	64
Ha2.0_c13389	SFW1312	protein binding zinc ion binding	803	20	1.89674e-23	0.6475	2	F:binding; C:plasma membrane	gi|157340776|emb|CAO47581.1|unnamed protein product [Vitis vinifera]	CAO47581	1.89674e-23	70	113.62	155	109
[truncated: 9,328 more rows]

## Sheet: Kegg maps
Pathway	Seqs in Pathway	Enzyme	EzymeId	NrSeqs	Seqs	PathwayId
Biosynthesis of alkaloids derived from histidine and purine	147	5'-nucleotidase	ec:3.1.3.5	2	Ha2.0_c4612, Ha2.0_c7528	path:map01065
[truncated: 1,456 more rows]
